# Supplementary material for: Construction of a high-resolution genetic map and identification of quantitative trait loci for salt tolerance in jute (Corchous spp.)
Source: BMC Plant Biol. 2019 Sep 9;19:391. doi: 10.1186/s12870-019-2004-7 (PMC6734509; doi:10.1186/s12870-019-2004-7)
Supplement: Supplementary file 1 — Table S1. Sequencing results information statistics (XLSX 8 kb) [file 12870_2019_2004_MOESM1_ESM.xlsx]

## Sheet: Sheet1
Table S1. Sequencing results information statistics
sample	Raw bases(Mp)	Clean bases(Mp)	Effective rate(%)	Q20(%)	GC content(%)
150 F2	447.56~1087.97	447.55~1087.85	99.99~100	90.36~97.70	36.02~38.02
Mean of 150 F2	756.57	756.51	99.99	95.56	37.13
GFG-3	8325.81	8282.64	99.48	95.09	36.23
J009-1	8450.44	8399.78	99.4	95.52	36.92
