# Supplementary material for: Construction of a high-resolution genetic map and identification of quantitative trait loci for salt tolerance in jute (Corchous spp.)
Source: BMC Plant Biol. 2019 Sep 9;19:391. doi: 10.1186/s12870-019-2004-7 (PMC6734509; doi:10.1186/s12870-019-2004-7)
Supplement: Supplementary file 2 — Table S2. Information of 4839 SNPs of effective markers successfully assigned to unique genetic positions (XLSX 3232 kb) [file 12870_2019_2004_MOESM2_ESM.xlsx]

## Sheet: Sheet1
Table S2. Information of 4839 SNPs of effective markers successfully assigned to unique genetic positions
Marker	#CHROM	POS	REF	GFG	J009	J382-1	J382-10	J382-100	J382-101	J382-102	J382-103	J382-104	J382-105	J382-106	J382-107	J382-108	J382-109	J382-11	J382-110	J382-111	J382-112	J382-114	J382-116	J382-117	J382-118	J382-119	J382-12	J382-120	J382-122	J382-123	J382-124	J382-125	J382-127	J382-128	J382-129	J382-13	J382-130	J382-131	J382-132	J382-133	J382-134	J382-135	J382-136	J382-137	J382-138	J382-139	J382-14	J382-140	J382-141
mk1	AWUE01000600.1	1246	C	GG	CC	GG	CC	CC	GG	GG	CC	CG	CG	CG	CG	CG	--	CC	CG	CG	GG	CG	CG	CG	CG	--	CG	GG	--	CG	CG	CG	GG	GG	GG	CG	CC	CG	CC	CG	CG	GG	GG	CG	CG	CG	--	CG	CG
mk2	AWUE01009700.1	3914	A	CC	AA	CC	AC	AA	CC	CC	--	AC	AC	AC	AC	AC	--	--	AC	AC	--	AC	--	AC	AC	AC	--	CC	CC	AC	AC	AA	CC	--	CC	AC	--	AC	--	AC	AC	CC	--	AC	AC	AC	CC	AC	AC
mk3	AWUE01012100.1	3768	G	GG	AA	GA	GA	AA	AA	GA	GA	AA	GG	GA	GG	GA	GA	GA	GA	GA	AA	GA	GA	GG	AA	GA	GA	GG	GG	GA	GA	AA	GG	GG	GG	GA	GG	GA	GA	GA	GA	GA	GA	AA	--	GA	AA	GA	AA
mk4	AWUE01012100.1	3836	G	GG	AA	GA	GA	AA	AA	GA	GA	AA	GG	GA	GG	GA	--	GA	GA	GA	AA	GA	GA	GG	AA	GA	GA	GG	GG	GA	GA	AA	GG	GG	GG	GA	GG	GA	GA	--	GA	--	GA	AA	--	GA	AA	GA	AA
mk5	AWUE01012100.1	3911	T	TT	CC	TC	TC	CC	CC	TC	TC	CC	TT	TC	TT	TC	TC	TC	TC	TC	CC	TC	TC	TT	CC	TC	TC	TT	TT	TC	TC	CC	TT	TT	TT	TC	TT	TC	TC	TC	TC	--	TC	CC	--	TC	CC	TC	CC
mk6	AWUE01012100.1	16106	C	CC	TT	CT	CT	TT	TT	CT	CT	TT	CC	CT	CC	CT	CT	CT	CT	CT	TT	CT	CT	CC	TT	CT	CT	CC	CC	CT	CT	TT	CC	CC	CC	CT	CC	CT	CT	CT	CT	CT	CT	TT	--	CT	TT	CT	TT
mk7	AWUE01012100.1	18097	A	AA	TT	AT	AT	TT	TT	AT	AT	TT	AA	AT	--	AT	--	AT	AT	AT	TT	AT	AT	AA	TT	AT	AT	--	--	AT	AT	TT	AA	AA	AA	AT	AA	AT	--	AT	AT	AT	AT	TT	--	AT	TT	AT	TT
mk8	AWUE01012400.1	21282	T	CC	TT	CC	TC	TT	CC	CC	TT	TC	TC	TC	TC	TC	CC	TT	TC	TC	CC	TC	TC	TC	TC	TC	TC	CC	CC	TC	TC	TC	CC	CC	CC	TC	TT	TC	TT	TC	TC	CC	--	TC	TC	TC	--	TC	TC
mk11	AWUE01013700.1	31306	C	TT	CC	CT	CT	--	--	CT	CT	CC	TT	CT	TT	--	CT	CT	CT	--	--	CT	CT	TT	CC	CT	--	TT	TT	--	--	--	--	--	TT	CT	--	CT	--	CT	CT	--	CT	CC	--	CT	CC	CT	CC
mk12	AWUE01013700.1	31408	C	CC	TT	CT	CT	--	TT	CT	CT	TT	CC	CT	CC	CT	CT	CT	CT	CT	--	CT	CT	CC	TT	--	--	CC	CC	--	--	--	--	--	CC	CT	--	CT	--	CT	CT	CT	CT	TT	--	CT	TT	CT	TT
mk13	AWUE01013700.1	31410	G	GG	AA	GA	--	--	AA	GA	GA	AA	GG	GA	GG	GA	GA	GA	GA	GA	--	GA	GA	GG	AA	--	--	GG	GG	--	GA	--	--	--	GG	GA	--	GA	--	GA	GA	GA	GA	AA	GA	GA	AA	GA	AA
mk14	AWUE01013700.1	35755	T	TT	AA	TA	TA	AA	AA	TA	--	--	TT	TA	TT	TA	TA	TA	TA	TA	AA	TA	TA	--	AA	TA	TA	--	--	TA	TA	AA	TT	TT	TT	TA	TT	TA	TA	TA	TA	TA	--	AA	AA	TA	--	--	--
mk15	AWUE01013700.1	35822	G	GG	AA	GA	GA	AA	AA	GA	--	--	GG	GA	GG	GA	GA	GA	GA	--	AA	GA	GA	--	AA	GA	GA	--	GG	GA	GA	AA	GG	GG	GG	GA	GG	GA	GA	GA	GA	GA	--	AA	AA	GA	--	--	AA
mk16	AWUE01013700.1	57003	G	GG	AA	GA	GA	AA	AA	GA	GA	AA	GG	GA	GG	GA	GA	GA	GA	GA	AA	GA	GA	GG	AA	GA	GA	GG	GG	GA	GA	AA	GG	GG	GG	GA	GG	GA	GA	GA	GA	GA	GA	AA	AA	GA	AA	GA	AA
mk18	AWUE01013800.1	7264	G	AA	GG	AA	GA	GG	AA	AA	GG	GA	GA	GA	GA	GA	AA	GG	GA	GA	AA	GA	GA	GA	GA	GA	GA	AA	AA	GA	GA	GA	AA	AA	AA	GA	GG	GA	GG	GA	GA	AA	AA	GA	GA	GA	AA	GA	GA
mk21	AWUE01014200.1	21547	G	GG	TT	GT	GT	TT	TT	GT	GT	TT	GG	GT	--	GT	GT	GT	--	GT	TT	GT	GT	GG	TT	GT	GT	--	GG	GT	GT	--	--	--	--	GT	--	GT	GT	GT	GT	GT	GT	TT	--	GT	--	GT	TT
mk22	AWUE01014200.1	23524	T	TT	CC	TC	TC	CC	CC	TC	TC	CC	TT	TC	TT	TC	TC	TC	TC	TC	CC	TC	TC	TT	--	TC	TC	TT	TT	TC	TC	CC	TT	TT	TT	TC	TT	TC	TC	TC	TC	TC	TC	CC	CC	TC	CC	TC	CC
mk23	AWUE01014200.1	23585	T	TT	CC	TC	TC	CC	CC	TC	TC	CC	TT	TC	TT	TC	TC	TC	TC	TC	CC	TC	TC	TT	CC	TC	TC	TT	TT	TC	TC	CC	TT	TT	TT	TC	TT	TC	TC	TC	TC	TC	TC	CC	CC	TC	CC	TC	CC
mk24	AWUE01014200.1	23681	C	CC	TT	--	CT	--	TT	CT	CT	--	CC	CT	CC	CT	--	CT	--	CT	--	CT	--	CC	TT	CT	CT	CC	CC	CT	CT	--	CC	CC	CC	CT	CC	CT	CT	CT	CT	CT	CT	--	TT	CT	TT	CT	TT
mk25	AWUE01014200.1	41259	C	CC	TT	CT	CT	TT	TT	CT	CT	TT	CC	CT	CC	CT	CT	CT	CT	CT	TT	CT	CT	CC	TT	CT	CT	CC	CC	CT	CT	TT	CC	CC	CC	CT	CC	CT	CT	CT	CT	CT	CT	TT	TT	CT	TT	CT	TT
mk26	AWUE01014500.1	114781	A	TT	AA	AT	AA	--	AT	--	AT	AT	AT	AA	AT	AA	--	AT	TT	AA	AT	TT	AA	TT	AT	AT	AT	AA	AT	AA	AA	AT	AT	--	AT	TT	AA	AA	AA	--	AT	AT	--	--	AT	TT	--	TT	AT
mk27	AWUE01014500.1	126042	C	TT	CC	CT	CC	CT	CT	TT	CT	CT	CT	CC	CT	CC	CT	CT	TT	CC	CT	TT	CC	TT	CT	CT	CT	CC	CT	CC	CC	CT	CT	TT	CT	TT	CC	CC	CC	CT	CT	CT	CT	TT	CT	TT	CT	TT	CT
mk30	AWUE01014600.1	2883	T	TT	AA	--	TT	AA	TT	TA	TA	TA	--	AA	TA	TT	TA	TT	TA	TA	TA	TT	TA	--	AA	TT	TA	--	TA	TA	TA	--	TA	TA	--	TA	TA	TA	TA	TA	TT	TA	TA	TA	TT	TA	TT	TA	TA
mk31	AWUE01014600.1	2889	G	GG	AA	--	GG	AA	GG	GA	GA	GA	--	AA	GA	GG	GA	GG	GA	GA	GA	GG	GA	--	AA	GG	GA	--	GA	GA	GA	--	GA	GA	--	GA	GA	GA	GA	GA	GG	--	GA	GA	--	GA	GG	GA	GA
mk32	AWUE01014600.1	2978	T	TT	CC	TC	TT	CC	TT	TC	TC	TC	--	CC	--	TT	TC	TT	TC	TC	TC	TT	TC	--	CC	TT	TC	--	TC	TC	TC	--	TC	TC	--	TC	TC	TC	TC	TC	TT	--	TC	TC	--	TC	TT	TC	TC
mk33	AWUE01014600.1	3026	T	TT	CC	--	TT	CC	TT	TC	TC	TC	--	CC	TC	TT	TC	TT	TC	TC	TC	TT	TC	--	CC	TT	TC	--	TC	TC	TC	--	TC	TC	--	TC	--	TC	TC	TC	TT	--	TC	TC	TC	TC	TT	TC	TC
mk34	AWUE01014600.1	3047	G	GG	AA	--	GG	AA	GG	AA	GA	GA	--	AA	GA	GG	GA	GG	GA	GA	GA	GG	GA	--	AA	GG	GA	--	GA	GA	GA	--	GA	GA	--	GA	GA	GA	GA	GA	GG	--	GA	GA	--	GA	GG	GA	GA
mk35	AWUE01014600.1	3053	T	TT	GG	--	TT	GG	TT	TG	TG	TG	--	GG	TG	TT	TG	TT	TG	TG	TG	TT	TG	--	GG	TT	TG	--	TG	TG	TG	--	TG	TG	--	TG	TG	TG	TG	TG	TT	--	TG	TG	--	TG	TT	TG	TG
mk36	AWUE01014600.1	3059	A	AA	GG	--	AA	GG	AA	AG	AG	AG	--	GG	AG	AA	AG	AA	AG	AG	AG	AA	AG	--	GG	AA	AG	--	AG	AG	AG	--	AG	AG	--	AG	AG	AG	AG	AG	AA	--	AG	AG	--	AG	AA	AG	AG
mk37	AWUE01014600.1	3061	G	GG	AA	--	GG	AA	GG	GA	GA	GA	--	AA	GA	GG	GA	GG	GA	GA	GA	GG	GA	--	AA	GG	GA	--	GA	GA	GA	--	GA	GA	--	GA	GA	GA	GA	GA	GG	--	GA	GA	--	GA	GG	GA	GA
mk38	AWUE01014600.1	3085	T	TT	CC	--	TT	CC	TT	TC	TC	TC	--	CC	TC	TT	TC	TT	TC	TC	TC	TT	TC	--	CC	TT	TC	--	TC	TC	TC	--	TC	TC	--	TC	TC	TC	TC	TC	TT	--	TC	TC	--	TC	TT	TC	TC
mk39	AWUE01014600.1	3088	C	CC	AA	--	CC	AA	CC	--	CA	CA	--	AA	CA	CC	CA	CC	CA	CA	CA	CC	--	--	AA	CC	--	--	CA	CA	CA	--	CA	CA	--	CA	CA	CA	CA	CA	CC	--	CA	--	--	CA	CC	--	CA
mk40	AWUE01014600.1	3089	G	GG	AA	--	GG	--	GG	GA	GA	GA	--	AA	GA	GG	GA	GG	GA	GA	GA	GG	--	--	AA	GG	GA	--	GA	GA	GA	--	GA	GA	--	GA	GA	GA	GA	GA	GG	--	GA	GA	--	GA	GG	GA	--
mk41	AWUE01014600.1	14197	C	CC	TT	CT	CC	TT	CC	CT	CT	CT	TT	TT	CT	CC	CT	CC	CT	CT	CT	CC	CT	--	TT	CC	CT	--	CT	CT	CT	CC	CT	CT	TT	CT	CT	CT	CT	CT	CC	CT	CT	CT	CT	CT	CC	CT	--
mk44	AWUE01020500.1	492	G	TT	GG	GG	TT	GT	TT	GG	GT	GG	TT	GT	GT	GT	TT	GT	GG	GT	GT	GT	GG	TT	GT	TT	GT	GT	GG	GT	GT	GT	GT	GT	GT	GT	GG	GT	TT	GT	GT	GT	TT	GT	GG	TT	GT	GT	GT
mk46	AWUE01021600.1	15806	C	CC	TT	CT	CT	TT	TT	CT	CT	TT	CC	CT	--	CT	CT	CT	CT	CT	TT	CT	CT	CC	TT	--	CT	CC	CC	CT	CT	--	CC	CC	CC	CT	CC	CT	CT	CT	CT	CT	CT	TT	TT	CT	TT	CT	TT
mk47	AWUE01021600.1	29532	T	TT	CC	TC	TC	CC	CC	TC	TC	CC	TT	TC	TT	TC	TC	TC	TC	TC	CC	TC	TC	TT	CC	TC	TC	TT	TT	TC	TC	CC	TT	TT	TT	TC	TT	TC	TC	TC	TC	TC	TC	CC	CC	TC	--	TC	--
mk48	AWUE01021600.1	29619	G	GG	AA	GA	GA	AA	AA	GA	GA	AA	GG	GA	GG	GA	GA	GA	GA	GA	AA	GA	GA	GG	AA	GA	GA	GG	GG	GA	GA	AA	GG	GG	GG	GA	GG	GA	GA	GA	GA	GA	GA	AA	AA	GA	--	GA	AA
mk49	AWUE01021600.1	29640	A	AA	TT	AT	AT	TT	TT	AT	AT	TT	AA	AT	AA	AT	AT	AT	AT	AT	TT	AT	AT	AA	TT	AT	AT	AA	AA	AT	AT	TT	AA	AA	AA	AT	AA	AT	AT	--	AT	AT	AT	TT	TT	AT	--	AT	TT
mk50	AWUE01021600.1	32104	T	TT	CC	TC	TC	CC	CC	TC	TC	CC	TT	TC	TT	TC	TC	TC	TC	TC	CC	TC	TC	--	CC	TC	TC	--	--	TC	TC	--	TT	TT	--	TC	--	TC	TC	TC	TC	TC	TC	--	CC	TC	CC	--	--
mk51	AWUE01021600.1	32271	A	AA	TT	AT	AT	TT	TT	AT	AT	TT	AA	AT	AA	AT	AT	AT	AT	AT	TT	AT	AT	--	TT	AT	AT	--	--	AT	AT	TT	AA	AA	--	AT	AA	--	AT	AT	AT	AT	AT	TT	TT	AT	TT	--	--
mk52	AWUE01021600.1	44988	C	CC	AA	CA	CA	AA	AA	CA	CA	AA	CC	CA	CC	CA	CA	CA	CA	CA	AA	CA	CA	CC	AA	CA	CA	CC	CC	CA	CA	AA	CC	CC	CC	CA	CC	CA	CA	CA	CA	CA	CA	AA	AA	CA	--	CA	AA
mk53	AWUE01021600.1	47248	T	TT	AA	TA	TA	AA	--	TA	TA	--	TT	TA	--	TA	--	TA	TA	TA	AA	TA	TA	TT	AA	TA	TA	--	TT	TA	TA	AA	--	--	--	TA	--	TA	TA	--	TA	TA	TA	--	AA	TA	--	TA	AA
mk55	AWUE01021600.1	47419	T	TT	CC	TC	TC	CC	--	TC	TC	--	TT	TC	--	TC	--	TC	TC	TC	CC	TC	TC	TT	CC	TC	TC	--	TT	TC	TC	CC	--	--	--	TC	--	TC	TC	--	TC	--	TC	--	CC	TC	--	TC	CC
mk56	AWUE01021600.1	50717	C	CC	TT	CT	CT	--	TT	CT	CT	TT	CC	CT	CC	CT	CT	CT	CT	CT	TT	CT	CT	CC	TT	CT	CT	CC	CC	--	CT	TT	CC	CC	CC	CT	CC	CT	CT	CT	CT	CT	CT	--	--	CT	TT	CT	--
mk58	AWUE01021600.1	50823	C	CC	TT	CT	CT	--	TT	CT	CT	TT	CC	CT	CC	CT	CT	CT	CT	CT	TT	CT	CT	CC	TT	CT	CT	CC	CC	--	CT	TT	CC	CC	CC	CT	CC	CT	CT	CT	CT	CT	CT	--	--	CT	TT	CT	--
mk59	AWUE01021600.1	50838	G	GG	AA	GA	GA	--	AA	GA	GA	AA	GG	GA	GG	GA	GA	GA	GA	GA	AA	GA	GA	GG	AA	GA	GA	GG	GG	--	GA	AA	GG	GG	GG	GA	GG	GA	GA	GA	GA	GA	--	--	--	GA	AA	GA	--
mk60	AWUE01023000.1	6932	G	AA	GG	GA	GA	--	GA	GG	GA	AA	AA	GA	GG	GA	GA	GG	GA	GA	GA	GG	AA	GA	GA	GG	GA	GG	GA	AA	GG	GA	AA	GG	GA	GG	GA	AA	GA	GG	GA	GG	GA	AA	GG	GA	GA	GA	GA
mk61	AWUE01023000.1	7025	T	CC	TT	TC	TC	TC	TC	TT	TC	CC	CC	TC	TT	TC	TC	TT	TC	TC	TC	TT	CC	TC	TC	TT	TC	TT	TC	CC	TT	TC	CC	TT	TC	TT	TC	CC	TC	TT	TC	TT	TC	CC	TT	TC	TC	TC	TC
mk62	AWUE01023000.1	10009	T	CC	TT	TC	TC	TC	TC	TT	TC	CC	CC	TC	TT	--	TC	TT	TC	TC	TC	TT	CC	TC	TC	TT	TC	TT	TC	--	TT	TC	CC	TT	TC	TT	TC	CC	TC	TT	TC	TT	TC	CC	TT	TC	TC	TC	TC
mk63	AWUE01023000.1	10215	T	GG	TT	TG	TG	TG	TG	TT	TG	GG	GG	TG	TT	--	TG	TT	TG	TG	TG	TT	GG	TG	TG	TT	TG	TT	TG	--	TT	TG	GG	TT	TG	TT	TG	GG	TG	TT	TG	TT	TG	GG	--	TG	TG	TG	TG
mk64	AWUE01023000.1	13416	A	GG	AA	AG	AG	AG	AG	AA	AG	--	GG	AG	AA	--	AG	--	AG	AG	AG	AA	GG	AG	AG	AA	AG	AA	AG	GG	AA	AG	GG	AA	AG	AA	AG	GG	GG	AA	AG	AA	AG	GG	AA	AG	AG	AG	AG
mk67	AWUE01023000.1	20387	A	GG	AA	AG	AG	AG	AG	AA	AG	--	--	AG	--	AG	AG	AA	AG	AG	--	AA	GG	AG	AG	AA	AG	--	AG	GG	AA	AG	GG	AA	AG	AA	AG	GG	AG	AA	AG	AA	AG	GG	AA	AG	AG	AG	AG
mk68	AWUE01023000.1	20558	C	GG	CC	CG	CG	CG	CG	CC	CG	--	--	CG	--	CG	CG	CC	CG	CG	GG	CC	GG	CG	CG	CC	CG	--	CG	GG	CC	CG	GG	CC	CG	CC	CG	GG	CG	CC	--	CC	CG	GG	CC	CG	CG	CG	CG
mk69	AWUE01023100.1	23271	C	CC	TT	CT	TT	TT	TT	--	CT	TT	CC	--	CC	CT	CT	CT	CT	CT	TT	CT	--	CC	TT	CT	CT	CC	--	CT	CT	TT	CC	CC	--	--	--	CT	--	CT	CT	--	--	TT	TT	CT	TT	CT	TT
mk70	AWUE01023100.1	23369	G	GG	AA	GA	AA	AA	AA	--	GA	AA	GG	AA	GG	GA	GA	GA	GA	GA	AA	GA	--	GG	AA	GA	GA	GG	GG	GA	GA	AA	GG	GG	--	--	--	GA	--	GA	GA	--	--	AA	AA	GA	AA	GA	AA
mk71	AWUE01023100.1	23401	C	CC	GG	CG	GG	GG	GG	--	CG	GG	CC	GG	CC	CG	CG	CG	CG	CG	GG	CG	--	CC	GG	CG	CG	CC	CC	CG	CG	GG	CC	CC	--	--	--	CG	--	CG	CG	--	--	GG	GG	CG	GG	CG	GG
mk72	AWUE01023100.1	23442	A	AA	TT	AT	TT	TT	TT	--	AT	TT	AA	TT	AA	AT	AT	AT	AT	AT	TT	AT	--	AA	TT	AT	AT	AA	AA	AT	AT	TT	AA	AA	--	--	--	AT	--	AT	AT	--	--	TT	TT	AT	TT	AT	TT
mk73	AWUE01023100.1	33466	T	TT	CC	TC	TC	CC	CC	TC	TC	CC	TT	TC	--	TC	--	TC	TC	TC	CC	TC	TC	TT	CC	TC	TC	TT	TT	TC	TC	CC	TT	TT	TT	TC	TT	TC	TC	TC	TC	TC	TC	CC	CC	TC	CC	TC	CC
mk74	AWUE01023200.1	2426	G	GG	AA	GA	GA	AA	AA	GA	GA	AA	GG	GA	GG	GA	GA	GA	GA	GA	AA	GA	GA	GG	AA	GA	GA	GG	GG	GA	GA	AA	GG	GG	GG	GA	GG	GA	GA	GA	GA	GG	GA	AA	AA	GA	AA	GA	AA
mk77	AWUE01023900.1	16857	T	AA	TT	AA	TA	TT	AA	AA	TT	TA	TA	TA	TA	TA	AA	TT	TA	TA	AA	TA	TA	TA	TA	TA	TA	AA	AA	TA	TA	TA	AA	AA	AA	TA	TT	TA	TT	TA	TA	AA	AA	TA	TA	TA	--	TA	TA
mk82	AWUE01023900.1	19005	T	AA	TT	AA	TA	TT	AA	AA	TT	TA	TA	TA	TA	TA	AA	TT	TA	TA	AA	TA	TA	TA	TA	TA	TA	AA	AA	TA	TA	TA	AA	AA	AA	TA	TT	TA	TT	TA	TA	AA	AA	TA	TA	TA	AA	TA	TA
mk84	AWUE01023900.1	24759	A	GG	AA	GG	AG	AA	GG	GG	AA	AG	AG	AG	AG	AG	GG	AA	AG	AG	GG	AG	AG	AG	AG	AG	AG	--	GG	AG	AG	AA	GG	--	GG	AG	AA	AG	AA	AG	AG	--	GG	AG	--	AG	--	AG	AG
mk85	AWUE01023900.1	56126	T	CC	TT	CC	TC	TT	CC	CC	TT	TC	TC	TC	TC	TC	--	TT	TC	TC	CC	--	TC	TC	TC	TC	TC	CC	CC	--	TC	TC	--	CC	CC	TC	--	TC	--	TC	TC	--	CC	TC	TC	TC	CC	TC	TC
mk87	AWUE01000601.1	9227	C	CC	TT	CT	CT	TT	TT	CT	CT	TT	CC	CT	CC	CT	CT	CT	CT	CT	TT	CT	CT	CC	TT	CT	CT	CC	CC	CT	CT	TT	CC	CC	CC	CT	CC	CT	CT	--	CT	CT	CT	TT	TT	CT	TT	CT	TT
mk88	AWUE01000601.1	9228	T	TT	CC	TC	TC	CC	CC	TC	TC	CC	TT	TC	TT	TC	TC	TC	TC	TC	CC	TC	TC	TT	CC	TC	TC	TT	TT	TC	TC	CC	TT	TT	TT	TC	TT	TC	TC	--	TC	TC	TC	CC	CC	TC	CC	TC	CC
mk89	AWUE01000601.1	9231	G	GG	AA	GA	GA	AA	AA	GA	GA	AA	GG	GA	GG	GA	GA	GA	GA	GA	AA	GA	GA	GG	AA	GA	GA	GG	GG	GA	GA	AA	GG	GG	GG	GA	GG	GA	GA	--	GA	GA	GA	AA	AA	GA	AA	GA	AA
mk90	AWUE01012401.1	9214	T	CC	TT	CC	TC	TT	CC	CC	TT	TC	TC	TC	TC	TC	CC	TT	TC	TC	CC	TC	TC	TC	TC	TC	TC	CC	--	TC	TC	TC	CC	CC	CC	TC	TT	TC	TT	TC	TC	CC	CC	TC	TC	TC	CC	TC	TC
mk91	AWUE01012401.1	9283	A	GG	AA	GG	AG	AA	GG	GG	AA	AG	AG	AG	AG	AG	GG	AA	AG	AG	GG	AG	AG	AG	AG	AG	AG	GG	GG	AG	AG	AG	GG	GG	GG	AG	AA	AG	AA	AG	AG	GG	GG	AG	AG	AG	GG	AG	AG
mk92	AWUE01012401.1	19950	T	CC	TT	CC	TC	TT	CC	CC	TT	TC	TC	TC	TC	TC	CC	TT	TC	TC	CC	TC	TC	TC	TC	--	TC	CC	CC	TC	TC	TC	CC	CC	CC	TC	TT	TC	TT	TC	TC	CC	CC	TC	TC	TC	CC	TC	TC
mk93	AWUE01012901.1	5500	C	CC	AA	CA	CC	AA	CC	CA	CA	CA	AA	AA	CA	CC	CA	CC	AA	CA	CA	CC	CA	AA	AA	CC	CA	--	--	CA	AA	CC	CA	CA	AA	CA	CA	AA	CA	CA	CA	CA	CA	CA	--	CA	CC	CA	CA
mk94	AWUE01012901.1	23436	G	GG	CC	GG	GG	--	GG	GC	--	GC	CC	CC	GC	GG	GC	GG	GC	GC	GC	GG	GC	CC	CC	GG	GC	CC	GC	GC	CC	--	GC	GC	CC	GC	GC	CC	GC	GC	GC	GC	GC	GC	--	GC	GG	GC	GC
mk95	AWUE01012901.1	23519	A	AA	GG	--	AA	--	AA	AG	--	AG	GG	GG	AG	AA	AG	AA	AG	AG	AG	AA	AG	--	GG	AA	AG	GG	AG	AG	GG	--	AG	AG	GG	AG	AG	GG	AG	AG	AG	AG	AG	AG	GG	AG	AA	AG	AG
mk96	AWUE01012901.1	23545	G	GG	AA	GG	GG	--	GG	GA	--	GA	AA	AA	GA	GG	GA	GG	GA	GA	GA	GG	GA	AA	AA	GG	GA	AA	GA	GA	AA	--	GA	GA	AA	GA	--	AA	GA	GA	GA	GA	GA	GA	GA	GA	--	GA	GA
mk97	AWUE01012901.1	37688	T	TT	CC	TC	TT	--	TT	TC	CC	TC	CC	CC	TC	TT	TC	--	TC	TC	TC	TT	TC	--	CC	TT	TC	CC	TC	TC	CC	TT	TC	TC	CC	TC	TC	CC	TC	TC	TC	TC	TC	TC	TC	TC	TT	TC	TC
mk103	AWUE01013001.1	20148	C	TT	CC	TT	CT	CC	TT	TT	CC	CT	CT	CT	CT	CT	--	CC	CT	CT	TT	CT	CT	CT	CT	CT	CT	--	TT	CT	CT	CT	TT	TT	TT	CT	CC	CT	CC	CT	CT	TT	TT	CT	CT	CT	TT	CT	CT
mk104	AWUE01013301.1	21906	G	GG	AA	GA	GA	AA	AA	GG	GA	AA	GG	GA	GG	GA	GA	GA	GA	GA	AA	GA	GA	--	--	GA	GA	--	GG	GA	GA	AA	GG	GG	GG	GA	GG	GA	GA	GA	GA	GA	GA	AA	AA	GA	AA	GA	--
mk106	AWUE01013401.1	14600	C	CC	TT	CT	CT	TT	TT	CT	CT	--	CC	CT	CC	CT	CT	CT	TT	CT	TT	CT	CT	--	TT	CT	CT	--	CC	CT	CT	TT	CC	CC	CC	CT	--	--	CT	CT	CT	CT	CT	TT	--	CT	TT	CT	TT
mk107	AWUE01013401.1	14665	T	TT	CC	TC	TC	CC	CC	TC	TC	CC	TT	TC	TT	TC	TC	TC	CC	TC	CC	TC	TC	--	CC	TC	--	--	TT	TC	TC	CC	TT	TT	TT	TC	--	--	TC	TC	TC	TC	TC	CC	--	TC	CC	TC	CC
mk108	AWUE01013401.1	14717	G	GG	AA	GA	GA	AA	AA	GA	GA	AA	GG	GA	GG	GA	GA	GA	AA	GA	AA	GA	GA	--	AA	GA	GA	--	GG	GA	GA	AA	GG	GG	GG	GA	--	--	GA	GA	GA	GA	GA	AA	--	GA	AA	GA	AA
mk110	AWUE01013401.1	18280	C	CC	TT	CT	CT	TT	TT	CT	CT	TT	CC	CT	CC	CT	CT	CT	CT	CT	TT	CT	CT	CC	TT	CT	CT	CC	CC	CT	CT	TT	CC	CC	CC	CT	CC	CT	CT	CT	CT	CT	CT	TT	TT	CT	TT	CT	TT
mk111	AWUE01013401.1	18372	T	TT	CC	TC	TC	CC	CC	TC	TC	CC	TT	TC	TT	TC	TC	TC	TC	TC	CC	TC	TC	TT	CC	TC	TC	TT	TT	TC	TC	CC	TT	TT	TT	TC	TT	TC	TC	TC	TC	TC	TC	CC	CC	TC	CC	TC	CC
mk112	AWUE01013401.1	18390	A	AA	GG	AG	AG	GG	GG	AG	AG	GG	AA	AG	AA	AG	AG	AG	AG	AG	GG	AG	AG	AA	GG	AG	AG	AA	AA	AG	AG	GG	AA	AA	AA	AG	AA	AG	AG	AG	AG	AG	AG	GG	GG	AG	GG	AG	GG
mk116	AWUE01015501.1	4640	C	CC	AA	CA	CC	AA	CC	--	CA	CA	CA	AA	CA	--	--	CC	CA	CA	CA	--	CA	AA	AA	CC	CA	--	CA	CA	CA	CC	CA	CA	AA	CA	CA	CA	CA	CA	CC	CA	CA	CA	CA	CA	CC	--	CA
mk117	AWUE01015501.1	6689	G	GG	AA	GA	GG	AA	GG	GA	GA	GA	GA	AA	GA	GG	GA	GG	GA	GA	GA	GG	GA	--	AA	GG	GA	--	--	GA	--	GG	GA	GA	AA	GA	GA	GA	GA	GA	GG	GG	AA	GA	GA	GA	GG	GA	GA
mk118	AWUE01015501.1	6744	C	CC	TT	CT	CC	TT	CC	CT	CT	CT	CT	TT	CT	CC	CT	CC	CT	CT	CT	CC	CT	--	TT	CC	CT	--	--	CT	--	CC	CT	CT	TT	CT	CT	CT	CT	CT	CC	CC	TT	CT	CT	CT	CC	CT	CT
mk119	AWUE01017201.1	2112	A	GG	AA	AG	AA	AG	AG	GG	--	AG	AG	AG	--	--	--	AG	--	--	AG	GG	AA	GG	AG	AG	AG	AA	AG	--	AG	--	AG	AG	AG	GG	--	AA	AA	AG	AG	AG	AG	GG	AG	GG	GG	--	AG
mk120	AWUE01020901.1	5591	G	CC	GG	CC	GC	GG	CC	GC	GG	GC	GC	GC	GC	GC	--	GG	GC	GC	CC	GC	GC	GC	GC	GC	GC	CC	CC	GC	GC	GC	CC	CC	CC	GC	GG	GC	GG	GC	GC	CC	CC	GC	GC	GC	CC	GC	GC
mk121	AWUE01020901.1	5640	T	CC	TT	CC	TC	TT	CC	CC	TT	TC	TC	TC	TC	TC	--	TT	TC	TC	CC	TC	TC	TC	TC	TC	TC	CC	CC	TC	TC	TC	CC	CC	CC	TC	TT	TC	TT	TC	TC	CC	CC	TC	TC	TC	CC	TC	TC
mk123	AWUE01020901.1	5701	G	TT	GG	TT	GT	GG	TT	TT	GG	GT	GT	GT	GT	GT	--	GG	GT	GT	TT	GT	GT	GT	GT	GT	GT	TT	TT	GT	GT	GT	TT	TT	TT	GT	GG	GT	GG	GT	GT	TT	TT	GT	GT	GT	TT	GT	GT
mk125	AWUE01021401.1	3696	A	TT	AA	AT	AT	AA	AA	AT	AT	AA	TT	AT	TT	AT	AT	AT	AT	AT	AA	AT	AT	--	AA	AT	AT	TT	TT	AT	AT	AA	TT	TT	TT	AT	TT	AT	AT	AT	AT	AT	AT	AT	AA	AT	AA	AT	AA
mk126	AWUE01021401.1	8872	T	CC	TT	TC	--	TT	TT	TC	TC	TT	CC	TC	CC	TC	TC	TC	TC	TC	TT	TC	TC	CC	TT	TC	TC	CC	CC	TC	TC	TT	CC	CC	CC	TC	CC	TC	TC	TC	TC	TC	TC	TC	--	TC	TT	--	TT
mk127	AWUE01021801.1	21985	T	CC	TT	TC	--	TC	--	TT	--	--	--	TC	--	TC	--	TC	TT	TC	TC	TC	--	CC	TC	--	TC	TC	--	TC	TC	CC	TC	--	TC	--	TT	TC	CC	TC	TC	--	--	TC	TT	--	CC	TC	TC
mk128	AWUE01021801.1	21996	C	TT	CC	CT	--	CT	--	CC	--	--	--	CT	CT	CT	--	CT	CC	CT	CT	CT	--	TT	CT	--	CT	CT	--	CT	CT	TT	CT	--	CT	--	CC	CT	TT	CT	CT	--	--	CT	CC	--	TT	CT	CT
mk129	AWUE01021801.1	22062	G	CC	GG	--	--	GC	--	GG	--	--	--	GC	GC	GC	--	--	GG	GC	--	GC	--	CC	GC	--	GC	GC	--	--	GC	CC	GC	--	GC	--	GG	GC	CC	GC	GC	--	--	--	GG	--	CC	GC	GC
mk130	AWUE01021801.1	29907	G	CC	GG	GC	CC	GC	CC	GG	GC	GG	CC	GC	GC	GC	--	GC	GG	GC	GC	GC	GG	--	GC	CC	GC	GC	GG	GC	GC	CC	GC	GC	GC	GC	--	GC	CC	GC	GC	GC	CC	GC	--	CC	--	GC	GC
mk131	AWUE01021801.1	29989	G	AA	GG	GA	AA	GA	AA	GG	GA	GG	AA	GA	GA	GA	--	GA	GG	GA	GA	GA	GG	AA	GA	AA	GA	GA	GG	--	GA	AA	GA	GA	GA	GA	GG	GA	AA	GA	GA	GA	AA	GA	--	AA	--	GA	GA
mk132	AWUE01021801.1	32741	T	CC	TT	TC	CC	TC	CC	TT	TC	TT	CC	TC	TC	TC	CC	TC	TT	TC	TC	TC	TT	CC	TC	CC	TC	TC	TT	TC	TC	CC	TC	TC	TC	TC	TT	TC	CC	TC	TC	TC	CC	TC	TT	CC	CC	TC	TC
mk133	AWUE01021801.1	40281	A	TT	AA	AT	TT	AT	TT	AA	AT	AA	TT	AT	AT	AT	TT	AT	AA	AT	AT	AT	AA	TT	AT	TT	AT	AT	AA	AT	AT	TT	AT	AT	AT	AT	AA	AT	TT	AT	AT	AT	TT	AT	AA	TT	TT	AT	AT
mk135	AWUE01021801.1	43806	C	TT	CC	CT	TT	CT	TT	CC	CT	CC	TT	CT	CT	CT	--	--	CC	CT	CT	CT	CC	TT	CT	TT	CT	CT	CC	CT	CT	TT	CT	CT	CT	CT	--	CT	TT	CT	CT	CT	TT	CT	CC	TT	TT	CT	CT
mk136	AWUE01021801.1	43818	G	AA	GG	GA	AA	GA	AA	GG	GA	GG	AA	GA	GA	GA	AA	--	GG	GA	GA	GA	GG	AA	GA	AA	GA	GA	GG	GA	GA	AA	GA	GA	GA	GA	--	GA	AA	GA	GA	GA	AA	GA	GG	AA	AA	GA	GA
mk137	AWUE01021801.1	43819	G	AA	GG	--	AA	GA	AA	GG	GA	GG	AA	GA	GA	GA	--	--	GG	GA	GA	GA	GG	AA	GA	AA	GA	GA	GG	GA	GA	AA	GA	GA	GA	GA	--	GA	AA	GA	GA	GA	--	GA	GG	AA	AA	GA	GA
mk140	AWUE01022801.1	7845	C	TT	CC	CC	TT	CT	TT	CC	CT	CC	TT	CT	CT	CT	TT	CT	CC	CT	CT	--	CC	TT	CT	--	CT	CT	CC	CT	CT	CT	CT	CT	CT	CT	CC	CT	TT	CT	CT	CT	TT	CT	--	TT	CT	CT	CT
mk141	AWUE01022801.1	7980	G	AA	GG	GG	AA	GA	AA	GG	GA	GG	AA	GA	GA	GA	AA	GA	GG	GA	GA	GA	GG	AA	GA	AA	GA	GA	GG	GA	GA	GA	GA	GA	GA	GA	GG	GA	AA	GA	GA	GA	AA	GA	--	AA	GA	GA	GA
mk143	AWUE01022801.1	13254	A	CC	AA	AA	CC	AC	CC	AA	AC	AA	CC	AC	AC	AC	CC	AC	AA	AC	AC	AC	AA	CC	AC	CC	AC	AC	AA	--	AC	AC	AC	AC	AC	AC	AA	AC	CC	AC	AC	AC	CC	AC	AA	CC	AC	AC	AC
mk144	AWUE01023001.1	5429	C	TT	CC	--	CT	CT	CT	CC	CT	--	--	CT	CC	CT	CT	--	CT	CT	CT	CC	TT	CT	CT	CC	CT	CC	--	--	CC	CT	--	CC	CT	CC	--	--	CT	CC	CT	--	CT	TT	--	CT	CT	CT	CT
mk145	AWUE01023001.1	5480	C	GG	CC	--	CG	CG	CG	CC	CG	GG	--	CG	CC	CG	CG	--	CG	CG	CG	CC	GG	CG	CG	CC	CG	CC	CG	--	CC	CG	--	CC	CG	CC	--	--	CG	CC	CG	CC	CG	GG	--	CG	CG	CG	CG
mk146	AWUE01023001.1	7410	C	AA	CC	--	CA	CA	CA	CC	CA	--	AA	CA	CC	CA	CA	--	CA	--	CA	--	--	--	CA	--	CA	--	--	--	--	--	--	--	CA	CC	CA	AA	AA	CC	CA	CC	CA	AA	--	CA	CA	--	CA
mk147	AWUE01023001.1	16449	C	AA	CC	CA	CA	CA	CA	CC	CA	--	AA	CA	--	--	CA	--	CA	CA	CA	CC	AA	CA	CA	CC	--	--	CA	AA	--	CA	--	CC	--	--	CA	AA	CA	CC	CA	CC	CA	AA	--	CA	--	CA	CA
mk148	AWUE01023001.1	23705	A	TT	AA	AT	AT	--	AT	AA	AT	TT	--	--	--	AT	--	--	AT	--	AT	AA	--	AT	AT	AA	AT	--	AT	--	--	--	TT	--	AT	--	AT	--	AT	--	AT	--	AT	--	--	AT	AT	AT	AT
mk149	AWUE01023001.1	23987	A	CC	AA	AC	AC	AC	AC	AA	AC	CC	CC	AC	AA	AC	AC	AA	AC	AC	AC	AA	--	AC	AC	AA	AC	AA	AC	--	AA	AC	--	AA	AC	AA	AC	CC	--	AA	AC	--	AC	CC	AA	AC	AC	AC	AC
mk150	AWUE01023001.1	24075	G	AA	GG	GA	GA	GA	GA	GG	GA	AA	AA	GA	GG	GA	GA	GG	GA	GA	GA	GG	--	GA	GA	GG	GA	GG	--	AA	GG	GA	AA	GG	GA	GG	GA	AA	GA	GG	GA	GG	GA	AA	GG	GA	GA	GA	GA
mk151	AWUE01023001.1	24426	A	TT	AA	AT	AT	AT	AT	AA	AT	TT	TT	AT	AA	AT	--	--	AT	AT	AT	AA	TT	AT	AT	AA	AT	AA	AT	TT	AA	AT	TT	AA	AT	AA	AT	TT	AT	AA	AT	AA	AT	TT	--	AT	AT	AT	AT
mk152	AWUE01023001.1	28164	G	AA	GG	GA	GA	GA	GA	GG	GA	AA	GA	GA	GG	GA	GA	GG	GA	GA	GA	GG	AA	GA	GA	GG	GA	GG	GA	AA	GG	GA	AA	GG	GA	GG	GA	AA	GA	GG	GA	GG	GA	AA	GG	GA	GA	GA	GA
mk154	AWUE01023001.1	28436	G	AA	GG	GA	GA	GA	GA	GG	GA	AA	GA	GA	GG	GA	GA	GG	GA	GA	GA	GG	AA	GA	GA	GG	GA	GG	GA	AA	GG	GA	AA	GG	GA	GG	GA	AA	GA	GG	GA	GG	GA	AA	GG	GA	GA	GA	GA
mk155	AWUE01023101.1	16394	G	GG	AA	GA	GA	AA	AA	GA	GA	AA	GG	GA	GG	GA	GA	GA	GA	GA	AA	GA	GA	GG	AA	GA	GA	GG	GG	GA	GA	--	GG	GG	GG	GA	GG	GA	GA	GA	GA	GA	GA	AA	--	GA	AA	GA	--
mk156	AWUE01023101.1	16407	G	GG	TT	GT	GT	TT	TT	GT	GT	TT	GG	GT	GG	GT	GT	GT	GT	GT	TT	--	GT	GG	TT	GT	GT	GG	GG	GT	GT	--	GG	GG	GG	GT	GG	GT	GT	GT	GT	GT	GT	TT	--	GT	TT	GT	--
mk158	AWUE01023101.1	38814	T	TT	CC	TC	TC	CC	CC	TC	TC	CC	TT	TC	--	TC	TC	TC	TC	TC	CC	TC	TC	TT	CC	TC	TC	TT	TT	TC	TC	CC	TT	--	TT	TC	TT	TC	TC	TC	TC	TC	TC	CC	CC	TC	CC	TC	CC
mk159	AWUE01023101.1	38820	A	AA	GG	AG	AG	GG	GG	AG	AG	GG	AA	AG	--	AG	AG	AG	AG	AG	GG	AG	AG	AA	GG	AG	AG	AA	AA	AG	AG	GG	AA	--	AA	AG	AA	AG	AG	AG	AG	AG	AG	GG	GG	AG	GG	AG	GG
mk162	AWUE01023101.1	56945	T	TT	CC	TC	TC	--	CC	TC	TC	--	TT	TC	TT	TC	--	TC	TC	TC	CC	TC	TC	TT	--	TC	TC	TT	TT	TC	TC	CC	TT	--	--	TC	TT	TC	TC	TC	TC	TC	TC	CC	CC	TC	--	TC	--
mk163	AWUE01023101.1	57046	C	CC	AA	CA	CA	--	AA	CA	CA	--	CC	CA	CC	CA	--	CA	CA	CA	AA	CA	CA	CC	--	CA	CA	--	CC	CA	CA	AA	CC	--	--	CA	CC	CA	CA	CA	CA	CA	CA	AA	AA	CA	--	CA	--
mk165	AWUE01023101.1	63391	A	AA	TT	AT	AT	TT	TT	AT	AT	TT	AA	AT	AA	AT	--	AT	AT	AT	TT	AT	AT	AA	TT	AT	AT	AA	AA	AT	AT	TT	AA	AA	AA	AT	AA	AT	AT	AT	AT	--	AT	TT	TT	AT	TT	AT	TT
mk171	AWUE01023101.1	94193	G	GG	AA	GA	GA	AA	AA	GA	GA	AA	GG	GA	GG	GA	GA	GA	GA	GA	AA	GA	GA	GG	AA	GA	GA	GG	GG	GA	GA	AA	GG	GG	GG	GA	GG	GA	GA	GA	GA	GA	GA	AA	AA	GA	AA	GA	AA
mk172	AWUE01023201.1	4879	A	AA	TT	AT	AT	TT	TT	AT	AT	TT	AA	AT	AA	AT	AT	--	AT	AT	TT	AT	AT	AA	TT	AT	AT	AA	AA	AT	AT	TT	AA	AA	AA	AT	AA	AT	AT	AT	AT	AT	AT	TT	--	AT	TT	AT	TT
mk176	AWUE01010002.1	1891	T	TT	AA	TA	TA	AA	AA	TA	TA	AA	TT	TA	TT	TA	TA	TA	TA	TA	AA	TA	TA	TT	AA	TA	TA	TT	TT	TA	TA	AA	TT	TT	TT	TA	TT	TA	TA	TA	TA	TA	TA	TA	AA	TA	--	TA	AA
mk177	AWUE01010802.1	158	G	GG	AA	GA	GA	AA	AA	GA	GA	AA	GG	GA	GG	GA	GA	GA	GA	GA	AA	GA	GA	GG	AA	GA	GA	GG	GG	GA	GA	AA	GG	GG	GG	GA	GG	GA	GA	GA	GA	GA	GA	AA	AA	GA	AA	GA	AA
mk178	AWUE01012902.1	588	A	AA	GG	AG	--	GG	--	--	GG	AG	GG	GG	--	--	--	--	AG	AG	AG	AA	AG	--	GG	--	AG	--	AG	AG	GG	--	AG	--	GG	AG	AG	GG	AG	AG	AG	AG	AG	AG	AG	AG	AA	AG	AG
mk179	AWUE01012902.1	643	G	GG	AA	GA	--	AA	--	--	AA	GA	AA	AA	--	--	GA	--	GA	GA	GA	GG	GA	--	AA	--	GA	--	GA	GA	AA	--	GA	--	AA	GA	GA	AA	GA	GA	GA	GA	GA	GA	GA	GA	GG	GA	GA
mk180	AWUE01012902.1	676	A	AA	GG	AG	--	GG	--	--	GG	AG	GG	GG	--	--	--	--	AG	AG	AG	AA	AG	--	GG	--	AG	--	AG	AG	GG	--	AG	--	GG	AG	AG	GG	AG	AG	AG	AG	AG	AG	AG	AG	AA	AG	AG
mk181	AWUE01014002.1	1094	G	GG	AA	GA	GA	AA	AA	GA	GA	AA	GG	GA	GG	GA	GA	GA	GA	GA	AA	GA	GA	GG	AA	GA	GA	GG	--	GA	GA	AA	GG	GG	GG	GA	GG	GA	GA	GA	GA	GA	GA	AA	AA	GA	AA	GA	AA
mk182	AWUE01014502.1	7467	G	AA	GG	GA	GG	--	GA	AA	GA	GA	GA	GG	GA	GG	GA	GA	AA	GG	GA	AA	GG	AA	GA	GA	GA	GG	GA	GG	GG	GA	GA	AA	GA	AA	GG	GG	GG	GA	GA	GA	GA	AA	GA	AA	GA	AA	GA
mk183	AWUE01014502.1	37188	A	GG	AA	AG	--	--	AG	--	AG	AG	AG	AA	AG	AA	AG	AG	--	--	AG	--	--	--	AG	AG	AG	AA	--	--	AA	AG	AG	GG	--	--	AA	--	--	--	--	AG	AG	GG	AG	GG	AG	--	--
mk184	AWUE01014502.1	37742	T	CC	TT	TC	TT	TC	TC	CC	TC	TC	TC	TT	TC	TT	TC	TC	CC	TT	TC	CC	TT	CC	TC	TC	TC	TT	TC	TT	TT	TC	TC	CC	TC	CC	TT	TT	TT	TC	TC	TC	TC	CC	TC	CC	--	CC	TC
mk185	AWUE01017202.1	4860	G	CC	GG	GC	GG	GC	GC	--	GC	GC	GC	GC	CC	GG	GC	GC	--	--	GC	CC	GG	--	GC	GC	GC	--	GC	GG	GC	GC	GC	GC	GC	--	GG	GG	--	GC	--	GC	GC	CC	GC	CC	CC	--	GC
mk186	AWUE01017202.1	4879	C	TT	CC	CT	CC	CT	CT	--	CT	CT	CT	CT	TT	CC	CT	CT	--	--	CT	TT	CC	TT	CT	CT	CT	CC	CT	CC	CT	CT	CT	CT	CT	--	CC	CC	--	CT	CT	CT	CT	TT	CT	TT	TT	--	CT
mk187	AWUE01017202.1	4889	G	AA	GG	GA	GG	GA	GA	--	GA	GA	GA	GA	AA	GG	GA	GA	--	--	GA	AA	GG	AA	GA	GA	GA	GG	GA	GG	GA	GA	GA	GA	GA	--	GG	GG	--	GA	--	GA	GA	AA	GA	AA	AA	--	GA
mk188	AWUE01017202.1	6546	T	CC	TT	TC	TT	TC	TC	CC	TC	TC	TC	TC	CC	TT	TC	TC	CC	TT	TC	CC	TT	CC	TC	TC	TC	TT	TC	TT	TC	TC	TC	TC	TC	CC	TT	TT	TT	TC	TC	TC	TC	CC	TC	CC	CC	CC	TC
mk189	AWUE01017202.1	12648	T	CC	TT	TC	TT	TC	TC	CC	--	TC	TC	TC	--	--	--	--	CC	--	TC	--	--	CC	TC	TC	TC	TT	TC	--	TC	TC	TC	TC	TC	CC	--	TT	TT	TC	TC	TC	--	--	TC	CC	--	--	TC
mk190	AWUE01017202.1	12729	C	AA	CC	CA	CC	CA	CA	AA	--	CA	CA	CA	--	--	--	CA	AA	--	CA	--	--	AA	CA	--	CA	--	CA	--	CA	CA	CA	CA	CA	AA	--	CC	CC	CA	CA	CA	--	--	CA	AA	--	--	CA
mk191	AWUE01017202.1	12770	T	CC	TT	TC	TT	TC	TC	CC	--	TC	TC	TC	--	--	--	TC	CC	--	TC	--	--	CC	TC	TC	TC	TT	--	--	TC	TC	TC	TC	TC	CC	--	TT	TT	TC	TC	TC	--	--	TC	CC	--	--	TC
mk192	AWUE01017202.1	12817	T	CC	TT	TC	TT	TC	TC	CC	--	TC	TC	TC	--	--	--	TC	CC	--	TC	--	--	CC	TC	TC	TC	TT	TC	--	TC	TC	TC	TC	TC	CC	--	TT	TT	TC	TC	TC	--	--	TC	CC	--	--	TC
mk193	AWUE01017202.1	12934	A	GG	AA	AG	AA	AG	AG	GG	AG	AG	AG	AG	GG	AA	--	AG	GG	AA	AG	GG	AA	GG	AG	AG	AG	AA	AG	AA	AG	AG	AG	AG	AG	GG	AA	AA	AA	AG	AG	AG	AG	GG	--	GG	GG	GG	AG
mk194	AWUE01017202.1	14443	T	CC	TT	TC	TT	TC	TC	CC	TC	TC	TC	TC	CC	TT	TC	TC	CC	TT	TC	CC	TT	CC	TC	TC	TC	TT	TC	TT	TC	TC	TC	TC	TC	CC	TT	TT	TT	TC	TC	TC	TC	--	TC	CC	CC	CC	TC
mk195	AWUE01017202.1	18487	G	TT	GG	GT	GG	GT	GT	TT	GT	GT	GT	GT	--	GG	GT	GT	TT	--	GT	TT	GG	TT	GT	GT	GT	--	GT	--	GT	GT	GT	GT	GT	TT	--	GG	GG	GT	GT	GT	GT	TT	--	TT	TT	--	GT
mk199	AWUE01017202.1	18522	G	AA	GG	GA	GG	GA	GA	AA	GA	GA	GA	GA	--	GG	GA	GA	AA	--	GA	AA	GG	AA	GA	GA	GA	--	GA	--	GA	--	GA	GA	GA	AA	--	GG	GG	GA	GA	GA	GA	AA	--	AA	AA	--	GA
mk200	AWUE01017202.1	22610	G	AA	GG	GA	GG	GA	GA	AA	GA	GA	GA	GA	AA	GG	GA	--	AA	GG	GA	AA	GG	AA	GA	GA	GA	GG	GA	GG	GA	GA	GA	GA	GA	--	GG	GG	--	GA	GA	GA	GA	--	GA	AA	AA	--	GA
mk201	AWUE01017202.1	22685	C	TT	CC	CT	CC	CT	CT	TT	CT	CT	CT	CT	TT	CC	CT	--	TT	CC	CT	TT	CC	TT	CT	CT	CT	CC	CT	CC	CT	CT	CT	CT	CT	TT	CC	CC	--	CT	CT	CT	CT	--	CT	TT	TT	--	CT
mk203	AWUE01021402.1	1684	C	TT	CC	CT	CT	CC	--	CT	CT	CC	TT	CT	TT	CT	CT	CT	CT	CT	CC	CT	CT	TT	CC	CT	CT	TT	TT	CT	CT	CC	TT	TT	TT	CT	TT	CT	--	CT	CT	CT	CT	CT	CC	CT	CC	CT	CC
mk205	AWUE01021402.1	2511	C	TT	CC	CT	CT	CC	CC	CT	CT	CC	TT	CT	TT	CT	CT	--	CT	CT	CC	CT	CT	TT	CC	CT	CT	TT	TT	CT	CT	CC	TT	TT	TT	CT	TT	CT	CT	CT	CT	CT	CT	--	CC	CT	--	CT	CC
mk206	AWUE01023202.1	6627	A	AA	GG	AG	AG	GG	GG	AG	AG	GG	AA	AG	AA	AG	AG	AG	AG	AG	GG	AG	AG	AA	GG	AG	AG	AA	AA	AG	AG	GG	AA	AA	AA	AG	AA	AG	AG	--	AG	AG	AG	GG	GG	AG	--	AG	GG
mk207	AWUE01023202.1	6740	T	TT	CC	TC	TC	CC	CC	TC	TC	CC	TT	TC	TT	TC	TC	TC	TC	TC	CC	TC	TC	TT	CC	TC	TC	TT	TT	TC	TC	CC	TT	TT	--	TC	TT	TC	TC	--	TC	TC	TC	CC	CC	TC	--	TC	CC
mk210	AWUE01023202.1	34617	C	GG	CC	CG	CG	CC	CC	CG	CG	CC	GG	--	GG	CG	CG	CG	CG	CG	CC	CG	CG	GG	CC	CG	CG	GG	GG	CG	CG	--	GG	GG	GG	CG	GG	CG	CG	CG	CG	CG	CG	CC	--	CG	CC	CG	CC
mk211	AWUE01023202.1	34626	G	GG	CC	GC	GC	CC	CC	GC	GC	CC	GG	GC	GG	GC	GC	GC	GC	GC	CC	GC	GC	GG	CC	GC	GC	GG	GG	GC	GC	--	GG	GG	GG	GC	GG	GC	GC	GC	GC	GC	GC	CC	--	GC	CC	GC	CC
mk213	AWUE01009003.1	913	A	TT	AA	AT	TT	AA	TT	AT	AT	AT	AT	AA	AT	TT	AT	TT	AT	AT	TT	AA	AT	AA	AA	AA	AT	AA	TT	AT	AT	AT	AT	AA	AA	AT	TT	AT	TT	TT	TT	AT	AA	AT	AT	AT	AT	AT	TT
mk215	AWUE01009003.1	963	A	AA	TT	AT	AA	TT	AA	AT	AT	AT	AT	TT	AT	AA	AT	AA	AT	AT	AA	TT	AT	--	TT	TT	AT	TT	AA	AT	AT	AT	AT	TT	TT	AT	AA	AT	AA	AA	AA	AT	TT	AT	AT	AT	AT	AT	AA
mk216	AWUE01009003.1	990	C	CC	TT	CT	CC	TT	CC	CT	CT	CT	CT	TT	CT	CC	CT	CC	CT	CT	CC	TT	CT	TT	TT	TT	CT	TT	CC	CT	CT	CT	CT	TT	TT	CT	CC	CT	CC	CC	CC	CT	TT	CT	CT	CT	CT	CT	CC
mk217	AWUE01009003.1	1098	A	CC	AA	AC	CC	AA	CC	AC	AC	AC	AC	AA	AC	CC	AC	--	AC	AC	CC	AA	AC	AA	AA	AA	AC	AA	CC	AC	AC	AC	AC	AA	AA	AC	CC	AC	CC	CC	CC	AC	AA	AC	AC	AC	AC	AC	CC
mk218	AWUE01009603.1	198	A	CC	AA	AC	AC	AA	AA	AC	AC	AA	CC	AC	CC	AC	AC	AC	AC	AC	AA	AC	AC	CC	AA	AC	AC	CC	CC	AC	AC	AA	CC	CC	CC	AC	CC	AC	AC	AC	AC	AC	AC	AA	--	AC	AA	AC	AA
mk221	AWUE01009603.1	2330	G	GG	TT	GT	GT	TT	TT	GT	GT	TT	GG	GT	GG	GT	GT	--	GT	GT	TT	GT	GT	GG	TT	GT	GT	GG	GG	GT	GT	TT	GG	GG	GG	GT	GG	GT	GT	GT	GT	GT	GT	TT	--	GT	TT	GT	TT
mk222	AWUE01009603.1	2450	G	GG	AA	GA	GA	AA	AA	GA	GA	AA	GG	GA	GG	GA	GA	--	GA	GA	AA	GA	GA	GG	AA	GA	GA	GG	GG	GA	GA	AA	GG	GG	GG	GA	GG	GA	GA	GA	GA	GA	GA	AA	--	GA	AA	GA	AA
mk223	AWUE01011303.1	6469	G	AA	GG	AA	GA	GG	AA	AA	GG	GA	GA	GA	GA	GA	AA	GG	GA	GA	AA	GA	GA	GA	GA	GA	GA	AA	AA	GA	GA	GA	AA	AA	AA	GA	GG	GA	GG	GA	GA	AA	AA	GA	GA	GA	AA	GA	GA
mk224	AWUE01011303.1	6470	G	AA	GG	AA	GA	GG	AA	AA	GG	GA	GA	GA	GA	GA	AA	GG	GA	GA	AA	GA	GA	GA	GA	GA	GA	AA	AA	GA	GA	GA	AA	AA	AA	GA	GG	GA	GG	GA	GA	AA	AA	GA	GA	GA	AA	GA	GA
mk225	AWUE01011303.1	13571	G	AA	GG	AA	GA	GG	AA	--	GG	GA	GA	GA	GA	GA	AA	GG	GA	GA	AA	GA	GA	GA	GA	GA	GA	AA	AA	GA	GA	GA	AA	AA	AA	GA	GG	GA	GG	GA	GA	AA	AA	GA	--	GA	AA	GA	GA
mk228	AWUE01011303.1	29578	C	TT	CC	TT	CT	CC	TT	TT	CC	CT	CT	CT	CT	CT	TT	CC	CT	CT	TT	CT	CT	CT	CT	CT	CT	TT	TT	CT	CT	CT	TT	TT	TT	CT	CC	CT	CC	--	CT	TT	TT	CT	CT	CT	TT	CT	CT
mk229	AWUE01011303.1	32644	C	TT	CC	TT	CT	CC	TT	TT	CC	CT	CT	CT	CT	CT	TT	CC	CT	CT	TT	CT	--	CT	CT	CT	CT	TT	TT	CT	CT	CT	TT	TT	TT	CT	CC	CT	CC	CT	CT	TT	TT	CT	CT	CT	TT	CT	CT
mk230	AWUE01011303.1	35627	T	CC	TT	CC	TC	TT	CC	CC	TT	TC	TC	TC	TC	TC	CC	TT	TC	TC	CC	TC	--	TC	TC	TC	TC	CC	--	TC	TC	TC	CC	CC	CC	TC	TT	TC	TT	TC	TC	CC	CC	TC	TC	TC	CC	TC	--
mk231	AWUE01011303.1	35843	G	AA	GG	AA	GA	GG	AA	AA	GG	GA	GA	GA	GA	GA	AA	GG	GA	GA	AA	GA	GA	GA	GA	GA	GA	AA	--	GA	GA	GA	AA	AA	AA	GA	GG	GA	GG	GA	GA	AA	AA	GA	GA	GA	AA	GA	--
mk232	AWUE01011303.1	35889	T	GG	TT	GG	TG	TT	GG	GG	TT	TG	TG	TG	TG	TG	GG	TT	TG	TG	GG	TG	TG	TG	TG	TG	TG	GG	--	TG	TG	TG	GG	GG	GG	TG	TT	TG	TT	TG	TG	GG	GG	TG	TG	TG	GG	TG	--
mk233	AWUE01013003.1	41110	G	GG	AA	GA	GG	AA	GG	GA	--	GA	AA	--	GA	GG	GA	GG	--	GA	GG	GG	GA	AA	AA	--	GA	--	AA	--	AA	--	GA	GA	AA	AA	GA	AA	GA	GA	GA	GA	GA	GA	GA	GA	GG	GA	AA
mk234	AWUE01013003.1	41223	G	GG	AA	GA	GG	AA	GG	GA	AA	GA	AA	AA	GA	GG	GA	GG	GA	GA	GG	GG	GA	AA	AA	--	GA	AA	AA	GA	AA	GG	GA	GA	AA	AA	GA	AA	GA	GA	GA	GA	GA	GA	GA	GA	GG	GA	AA
mk235	AWUE01013403.1	13396	T	TT	AA	TA	TA	AA	AA	TA	TA	AA	TT	TA	TT	TA	--	--	TA	TA	AA	TA	TA	TT	AA	TA	TA	TT	TT	TA	TA	AA	TT	TT	TT	TA	TT	TA	TA	AA	TA	TA	TA	AA	AA	TA	AA	TA	AA
mk236	AWUE01013403.1	22724	T	TT	CC	TC	TC	--	CC	TC	TC	CC	TT	TC	TT	TC	TC	TC	--	TC	CC	TC	TC	TT	CC	TC	TC	TT	TT	--	TC	CC	TT	TT	TT	TC	TT	TC	TC	TC	TC	TC	TC	CC	CC	TC	CC	TC	CC
mk240	AWUE01014003.1	5481	A	AA	GG	AG	AG	GG	GG	AG	AG	GG	AA	AG	AA	AG	AG	AG	AG	AG	GG	AG	AG	AA	GG	AG	AG	AA	AA	AG	AG	GG	AA	AA	AA	AG	AA	AG	AG	AG	AG	AG	AG	GG	GG	AG	--	AG	GG
mk241	AWUE01014003.1	5512	A	AA	GG	AG	AG	GG	GG	AG	AG	GG	AA	AG	AA	AG	AG	AG	AG	AG	GG	AG	AG	AA	GG	AG	AG	AA	AA	AG	AG	GG	AA	AA	AA	AG	AA	AG	AG	--	AG	AG	AG	GG	GG	AG	--	AG	GG
mk242	AWUE01014003.1	14171	T	TT	CC	TC	TC	CC	CC	TC	TC	CC	TT	TC	TT	TC	TC	TC	TC	TC	CC	TC	TC	TT	CC	TC	TC	TT	TT	TC	TC	CC	TT	TT	TT	TC	TT	TC	TC	TC	TC	TC	TC	CC	CC	TC	CC	TC	CC
mk243	AWUE01014003.1	16868	A	AA	GG	AG	AG	GG	--	AG	AG	GG	AA	AG	AA	AG	AG	AG	AG	AG	GG	AG	AG	AA	GG	AG	AG	AA	--	AG	AG	GG	AA	--	AA	AG	AA	AG	AG	--	AG	AG	AG	--	GG	AG	--	AG	GG
mk244	AWUE01015503.1	9025	C	CC	TT	CT	--	TT	CC	CT	CT	CT	CT	--	CT	CC	CT	--	--	CT	CT	CC	CT	TT	--	--	CT	TT	--	--	CT	--	--	CT	TT	--	CT	--	--	CT	--	CT	TT	CT	--	CT	CC	--	CT
mk245	AWUE01015503.1	9029	A	AA	GG	AG	--	GG	AA	AG	AG	AG	AG	--	AG	AA	AG	AA	--	AG	AG	--	AG	GG	--	AA	AG	GG	AG	--	AG	--	--	AG	GG	--	AG	--	--	AG	--	AG	--	AG	--	AG	AA	--	AG
mk246	AWUE01015503.1	9249	T	TT	CC	TC	TT	CC	TT	TC	TC	TC	TC	CC	TC	TT	TC	TT	TC	TC	TC	TT	TC	CC	CC	TT	TC	CC	TC	TC	TC	TT	TC	TC	CC	TC	TC	TC	TC	TC	TT	TC	CC	TC	TC	TC	TT	TC	TC
mk247	AWUE01015503.1	29136	A	AA	CC	AC	AA	CC	AA	AC	AC	AC	AC	CC	AC	AA	AC	AA	AC	AC	AC	AA	AC	CC	CC	AA	AC	CC	AC	AC	AC	AA	AC	AC	CC	AC	AC	AC	AC	AC	AA	AC	CC	AC	AC	AC	--	AC	AC
mk248	AWUE01015503.1	29173	G	GG	AA	GA	GG	AA	GG	GA	GA	GA	GA	AA	GA	GG	GA	GG	GA	GA	GA	GG	GA	AA	AA	GG	GA	AA	GA	GA	GA	GG	GA	GA	AA	GA	GA	GA	GA	GA	GG	GA	AA	GA	GA	GA	--	GA	GA
mk250	AWUE01015503.1	31636	G	GG	CC	GC	GG	CC	GG	GC	GC	GC	GC	CC	GC	GG	GC	GG	GC	GC	GC	GG	--	CC	CC	GG	GC	CC	GC	GC	GC	GG	GC	GC	CC	GC	GC	GC	GC	GC	GG	GC	CC	GC	GC	GC	GG	GC	GC
mk255	AWUE01015503.1	32823	G	GG	AA	--	--	AA	GG	GA	GA	GA	GA	AA	GA	GG	--	--	GA	GA	GA	GG	--	--	--	--	GA	--	GA	GA	GA	--	GA	GA	--	GA	GA	GA	GA	GA	--	GA	--	GA	--	--	GG	--	GA
mk257	AWUE01021203.1	14032	A	GG	AA	--	AG	AA	GG	GG	AA	AG	AG	AG	AG	AG	--	AA	AG	AG	GG	AG	AG	AG	AG	AG	AG	GG	GG	AG	AG	AG	GG	GG	GG	AG	--	--	AA	AG	AG	--	GG	AG	AG	AG	GG	AG	AG
mk259	AWUE01021803.1	2513	C	AA	CC	CA	AA	CA	AA	CC	CA	CC	AA	CA	CA	CA	AA	CA	CC	CA	--	CA	CC	AA	CA	AA	CA	CA	CC	CA	CA	AA	CA	CA	CA	CA	CC	CA	AA	CA	CA	CA	AA	CA	--	AA	AA	CA	CA
mk260	AWUE01021803.1	2713	A	TT	AA	AT	TT	AT	TT	AA	AT	AA	TT	AT	AT	AT	TT	AT	AA	AT	AT	AT	AA	TT	AT	TT	AT	AT	AA	AT	AT	TT	AT	AT	AT	AT	AA	AT	TT	AT	AT	AT	TT	AT	--	TT	TT	AT	AT
mk261	AWUE01022803.1	8200	C	TT	CC	CC	TT	CT	TT	--	CT	CC	TT	--	--	CT	--	CT	CC	CT	--	CT	--	--	CT	--	CT	--	--	--	--	CT	CT	CT	--	CT	CC	CT	TT	CT	--	--	--	CT	--	TT	CT	CT	CT
mk262	AWUE01022903.1	12204	G	AA	GG	--	GA	GG	--	--	GG	GA	GA	GA	GA	GA	--	GG	GA	GA	--	GA	GA	GA	GA	GA	GA	--	AA	GA	GA	GA	--	AA	AA	GG	--	GA	GG	GA	GA	--	AA	GA	GA	GA	AA	GA	--
mk263	AWUE01023003.1	1893	T	CC	TT	TC	TC	TC	TC	TT	TC	CC	CC	TC	TT	TC	--	TT	TC	TC	TC	TT	CC	TC	TC	TT	TC	TT	TC	CC	TT	TC	CC	TT	TC	TT	TC	CC	TC	TT	TC	TT	TC	CC	TT	TC	TC	TC	TC
mk264	AWUE01023003.1	1918	A	GG	AA	AG	AG	AG	AG	AA	AG	GG	GG	AG	AA	AG	AG	AA	AG	AG	AG	AA	GG	AG	AG	AA	AG	AA	AG	GG	AA	AG	GG	AA	AG	AA	AG	GG	AG	AA	AG	AA	AG	GG	AA	AG	AG	AG	AG
mk265	AWUE01023003.1	1937	G	AA	GG	GA	GA	GA	GA	GG	GA	AA	AA	GA	GG	GA	GA	GG	GA	GA	GA	GG	AA	GA	GA	GG	GA	GG	GA	AA	GG	GA	AA	GG	GA	GG	GA	AA	GA	GG	GA	GG	GA	AA	GG	GA	GA	GA	GA
mk266	AWUE01023003.1	1954	C	TT	CC	CT	CT	CT	CT	CC	CT	TT	TT	CT	CC	CT	CT	CC	CT	CT	CT	CC	TT	CT	CT	CC	CT	CC	CT	TT	CC	CT	TT	CC	CT	CC	CT	TT	CT	CC	CT	CC	CT	TT	CC	CT	CT	CT	CT
mk268	AWUE01023203.1	9116	T	TT	CC	TC	TC	CC	CC	TC	CC	CC	TT	TC	TT	TC	TC	TC	TC	TC	CC	TC	--	TT	--	TC	TC	--	TT	--	TC	--	--	TT	--	TC	TT	TC	TC	TC	TC	TC	TC	CC	CC	TC	--	TC	CC
mk269	AWUE01023203.1	9140	T	AA	TT	TA	TA	--	TT	TA	--	TT	AA	TA	AA	TA	TA	TA	TA	TA	TT	TA	--	AA	--	TA	TA	--	AA	--	TA	--	--	AA	AA	TA	AA	TA	TA	TA	TA	TA	TA	TT	TT	TA	--	TA	TT
mk270	AWUE01023203.1	9224	G	GG	AA	GA	GA	AA	AA	GA	--	AA	GG	GA	GG	GA	GA	GA	GA	GA	AA	GA	GG	GG	--	GA	GA	--	GG	--	GA	--	--	GG	GG	GA	GG	GA	GA	GA	GA	GA	GA	AA	AA	GA	--	GA	AA
mk271	AWUE01023203.1	9257	C	TT	CC	CT	CT	CC	CC	CT	CC	CC	TT	CT	TT	CT	CT	CT	CT	CT	--	CT	--	TT	--	CT	CT	--	TT	--	CT	CC	--	TT	TT	CT	TT	CT	CT	CT	CT	CT	CT	CC	CC	CT	--	CT	CC
mk272	AWUE01009504.1	8194	C	CC	TT	CT	CT	TT	TT	--	CT	--	--	CT	CC	CT	CT	CT	CT	CT	TT	CT	CT	CC	TT	CT	CT	CC	CC	CT	CT	TT	CC	--	CC	CT	CC	CT	CT	CT	CT	CT	--	--	TT	CT	--	CT	TT
mk273	AWUE01011904.1	5501	G	AA	GG	AA	GA	GG	AA	AA	GG	GA	GA	GA	GG	GA	AA	GG	GA	GA	AA	GA	GA	GA	GA	GA	GA	AA	AA	GA	GA	GA	AA	AA	AA	GA	GG	GA	GG	GA	GA	AA	AA	GA	GA	GA	AA	GA	GA
mk274	AWUE01011904.1	5572	T	CC	TT	CC	TC	TT	CC	CC	TT	TC	TC	TC	TT	TC	CC	TT	TC	TC	CC	TC	TC	TC	TC	TC	TC	CC	CC	TC	TC	TC	CC	CC	CC	TC	TT	TC	TT	TC	TC	CC	CC	TC	TC	--	CC	TC	TC
mk275	AWUE01011904.1	21023	A	CC	AA	--	AC	AA	CC	--	--	AC	--	AC	AC	AC	--	AA	AC	AC	CC	--	AC	AC	AC	AC	AC	--	--	AC	AC	AC	CC	CC	CC	AC	AA	AC	AA	AC	AC	CC	CC	AC	AC	AC	CC	AC	AC
mk276	AWUE01011904.1	26034	T	CC	TT	CC	TC	TT	CC	CC	TT	TC	TC	TC	TC	TC	CC	TT	TC	TC	CC	TC	TC	TC	TC	TC	TC	CC	CC	TC	TC	TC	CC	CC	CC	TC	TT	TC	TT	TC	TC	--	CC	TC	TC	TC	CC	TC	TC
mk277	AWUE01012004.1	8706	A	AA	GG	--	AG	GG	GG	AG	AG	GG	AA	AG	AA	AG	AG	--	AG	AG	GG	AG	AG	AA	GG	AG	--	AA	AA	AG	AG	GG	AA	AA	AA	AG	AA	AG	AG	AG	AG	AG	AG	--	GG	AG	GG	AG	GG
mk278	AWUE01012904.1	1504	C	CC	TT	CT	CC	--	CC	CT	--	CT	TT	--	CT	CC	--	CC	--	CT	CT	--	CT	--	TT	--	CT	--	--	--	TT	--	CT	CT	TT	CT	CT	TT	CT	CT	CT	CT	--	CT	CT	CT	CC	CT	CT
mk279	AWUE01013404.1	1340	T	TT	CC	TC	TC	CC	CC	TC	TC	--	--	TC	TT	--	TC	--	TC	TC	CC	TC	TC	TT	CC	CC	TC	TT	TT	TC	TC	CC	--	TT	TT	TC	TT	TC	TC	--	TC	TC	TT	CC	CC	TC	--	TC	--
mk280	AWUE01013404.1	1343	T	TT	CC	TC	TC	CC	CC	TC	TC	--	--	TC	TT	--	TC	--	TC	TC	CC	TC	TC	TT	CC	CC	TC	TT	TT	TC	TC	CC	--	TT	TT	TC	TT	TC	TC	--	TC	TC	TT	CC	CC	TC	--	TC	CC
mk282	AWUE01013404.1	6691	G	GG	CC	GC	GC	CC	CC	GC	GC	CC	GG	GC	GG	GC	GC	GC	GC	GC	CC	GC	GC	GG	CC	GC	GC	GG	GG	GC	GC	CC	GG	GG	GG	GC	GG	GC	GC	GC	GC	GC	GC	CC	CC	GC	CC	GC	CC
mk283	AWUE01013404.1	12495	T	TT	CC	TC	TC	CC	CC	TC	TC	CC	TT	TC	TT	TC	TC	TC	TC	TC	CC	TC	TC	TT	CC	TC	TC	TT	TT	TC	TC	CC	TT	--	TT	TC	TT	TC	TC	TC	TC	TC	TC	CC	CC	TC	CC	TC	CC
mk284	AWUE01013404.1	12593	A	AA	CC	AC	AC	CC	--	AC	AC	CC	AA	AC	AA	AC	AC	AC	AC	AC	CC	AC	AC	AA	CC	AC	AC	AA	AA	AC	AC	CC	AA	--	AA	AC	AA	AC	AC	AC	AC	AC	AC	CC	--	AC	CC	AC	CC
mk286	AWUE01013404.1	15578	G	GG	AA	GA	GA	AA	AA	GA	GA	AA	GG	GA	GG	GA	GA	GA	GA	GA	AA	GA	GA	GG	AA	GA	GA	GG	GG	GA	GA	AA	GG	GG	GG	GA	GG	GA	GA	GA	GA	GA	GA	AA	AA	GA	AA	GA	AA
mk288	AWUE01013404.1	21737	G	GG	AA	GA	GA	--	--	--	GA	AA	GG	GA	--	GA	GA	GA	GA	GA	AA	GA	GA	GG	AA	GA	GA	GG	--	GA	GA	AA	GG	--	GG	GA	--	GA	GA	GA	GA	--	GA	AA	--	GA	AA	GA	AA
mk289	AWUE01013404.1	34115	C	CC	TT	CT	CT	TT	TT	CT	CT	TT	CC	CT	CC	CT	CT	--	CT	CT	TT	CT	CT	CC	TT	CT	CT	CC	--	CT	CT	TT	CC	CC	CC	CT	CC	CT	CT	CT	CT	CT	CT	TT	TT	CT	TT	CT	TT
mk291	AWUE01013404.1	34911	A	AA	GG	AG	--	--	--	AG	AG	GG	AA	--	AA	AG	--	AG	AG	AG	GG	--	AG	AA	GG	--	AG	AA	AA	AG	AG	--	AA	--	--	AG	AA	AG	AG	AG	AG	AG	AG	--	GG	AG	--	AG	GG
mk292	AWUE01013404.1	35299	G	GG	TT	GT	GT	TT	TT	GT	GT	TT	GG	GT	GG	GT	GT	GT	GT	GT	TT	GT	GT	GG	TT	GT	GT	GG	GG	GT	GT	TT	GG	GG	GG	GT	GG	GT	GT	GT	GT	GT	GT	TT	TT	GT	TT	GT	TT
mk293	AWUE01013404.1	37420	A	AA	GG	AG	AG	GG	GG	AG	AG	GG	AA	AG	AA	AG	AG	AG	AG	AG	GG	AG	AG	AA	GG	AG	AG	AA	AA	AG	AG	GG	AA	AA	AA	AG	AA	AG	AG	AG	AG	AG	AG	GG	GG	AG	GG	AG	GG
mk294	AWUE01013504.1	12136	A	AA	GG	AG	AG	GG	GG	AG	AG	GG	AA	AG	AA	AG	AG	AG	AG	AG	GG	AG	AG	AA	GG	AG	AG	AA	AA	AG	AG	GG	AA	AA	AA	AG	AA	AG	AG	AG	AG	AG	AG	GG	GG	AG	--	AG	GG
mk295	AWUE01013504.1	12203	A	AA	CC	AC	AC	CC	CC	AC	AC	CC	AA	AC	AA	AC	AC	AC	AC	AC	CC	AC	AC	AA	CC	AC	AC	AA	AA	AC	AC	CC	AA	AA	AA	AC	AA	AC	AC	AC	AC	AC	AC	CC	CC	AC	--	AC	CC
mk298	AWUE01013504.1	16612	T	TT	GG	TG	TG	GG	GG	TG	TG	GG	TT	TG	TT	TG	TG	TG	TG	TG	GG	TG	TG	TT	GG	--	TG	--	TT	TG	TG	--	TT	TT	TT	TG	TT	TG	TG	TG	TG	TG	TG	GG	--	TG	--	TG	GG
mk299	AWUE01013504.1	25164	T	TT	CC	TC	TC	CC	CC	TC	TC	CC	TT	TC	TT	TC	TC	TC	TC	TC	CC	TC	TC	TT	CC	TC	TC	--	TT	TC	TC	CC	TT	TT	TT	TC	TT	TC	TC	TC	TC	TC	TC	CC	CC	TC	CC	TC	CC
mk300	AWUE01013504.1	50527	C	CC	TT	CT	CT	TT	TT	CT	CT	TT	CC	CT	CC	CT	CT	CT	CT	--	TT	CT	CT	CC	TT	CT	CT	CC	CC	CT	CT	TT	CC	CC	CC	CT	CC	CT	CT	CT	CT	CT	CT	TT	TT	CT	TT	CT	TT
mk340	AWUE01020104.1	8256	G	AA	GG	AA	GA	GG	AA	AA	GG	GA	GA	GA	GA	GA	AA	GG	GA	GA	AA	GA	GA	GA	GA	GA	GA	AA	AA	GA	GA	GA	AA	AA	AA	GA	GG	GA	GG	GA	GA	AA	AA	GA	GA	GA	--	GA	GA
mk341	AWUE01020104.1	10756	A	GG	AA	GG	AG	AA	GG	GG	AA	AG	AG	AG	AG	AG	--	AA	AG	AG	GG	AG	AG	AG	AG	AG	AG	GG	GG	AG	AG	AG	GG	GG	GG	AG	AA	AG	AA	AG	AG	GG	GG	AG	--	AG	GG	AG	AG
mk342	AWUE01020104.1	22139	G	AA	GG	AA	GA	GG	AA	AA	GG	GA	GA	GA	GA	GA	AA	GG	GA	GA	AA	GA	GA	GA	GA	GA	GA	AA	AA	GA	GA	GA	AA	AA	AA	GA	GG	GA	GG	GA	GA	AA	AA	GA	GA	GA	AA	--	GA
mk346	AWUE01020104.1	60690	T	AA	TT	AA	TA	TT	AA	AA	TT	TA	TA	TA	TA	TA	AA	TT	TA	TA	AA	TA	TA	TA	TA	TA	TA	AA	AA	TA	TA	TA	AA	AA	AA	TA	TT	TA	TT	TA	TA	AA	AA	TA	TA	TA	--	TA	TA
mk347	AWUE01020104.1	60691	A	GG	AA	GG	AG	AA	GG	GG	AA	AG	AG	AG	AG	AG	GG	AA	AG	AG	GG	AG	AG	AG	AG	AG	AG	GG	GG	AG	AG	AG	GG	GG	GG	AG	AA	AG	AA	AG	AG	GG	GG	AG	AG	AG	--	AG	AG
mk348	AWUE01020104.1	66845	G	AA	GG	AA	GA	GG	--	AA	GG	GA	GA	GA	GA	GA	--	--	GA	GA	AA	GA	--	GA	GA	GA	--	--	--	--	GA	GA	AA	AA	--	GA	--	--	GG	GA	GA	AA	--	GA	GA	GA	--	GA	GA
mk349	AWUE01020104.1	66864	T	CC	TT	CC	TC	TT	--	CC	--	TC	TC	TC	TC	TC	--	--	TC	TC	CC	TC	--	TC	TC	TC	--	--	--	--	TC	TC	CC	CC	--	TC	--	--	TT	TC	TC	CC	--	TC	TC	TC	--	TC	TC
mk350	AWUE01020104.1	70683	A	GG	AA	GG	AG	AA	GG	GG	AA	AG	AG	AG	AG	AG	--	AA	AG	AG	GG	AG	AG	AG	AG	AG	AG	GG	GG	AG	AG	AG	GG	GG	GG	AG	AA	AG	AA	AG	AG	GG	GG	AG	AG	AG	GG	AG	AG
mk351	AWUE01020104.1	70838	A	GG	AA	GG	AG	AA	GG	GG	AA	AG	AG	AG	AG	AG	--	AA	AG	AG	GG	AG	AG	AG	AG	AG	AG	GG	GG	AG	AG	AG	GG	GG	GG	AG	AA	AG	AA	AG	AG	GG	GG	AG	AG	AG	GG	AG	AG
mk354	AWUE01020104.1	100847	G	AA	GG	--	GA	GG	AA	AA	GG	GA	GA	GA	GA	GA	AA	GG	GA	GA	AA	GA	GA	GA	GA	GA	GA	AA	AA	GA	GA	GA	AA	AA	AA	GA	GG	GA	GG	GA	GA	AA	AA	GA	GA	GA	AA	GA	GA
mk359	AWUE01020104.1	112778	A	GG	AA	GG	AG	AA	GG	GG	AA	AG	AG	AG	AG	AG	GG	AA	AG	AG	GG	AG	AG	AG	AG	AG	AG	GG	GG	AG	AG	AG	GG	GG	GG	AG	AA	AG	AA	AG	AG	GG	GG	AG	AG	AG	GG	AG	AG
mk362	AWUE01020104.1	113620	A	GG	AA	--	--	--	GG	--	AA	AG	AG	AG	AG	AG	--	--	AG	AG	GG	AG	--	--	AG	AG	AG	--	--	AG	AG	--	--	GG	--	AG	AA	AG	--	AG	AG	--	GG	AG	--	AG	--	AG	AG
mk363	AWUE01020104.1	113666	G	AA	GG	--	AA	--	AA	--	GG	GA	GA	GA	GA	GA	--	--	GA	GA	AA	GA	GA	--	GA	GA	GA	--	--	GA	GA	--	--	AA	--	GA	GG	GA	--	GA	GA	--	AA	GA	--	GA	--	GA	GA
mk364	AWUE01020104.1	113754	A	CC	AA	--	--	--	CC	--	AA	AC	AC	AC	AC	AC	--	--	AC	AC	CC	AC	AC	--	AC	AC	AC	--	--	AC	AC	--	--	CC	--	AC	AA	--	--	AC	AC	--	CC	AC	--	AC	--	AC	AC
mk365	AWUE01020104.1	113788	C	TT	CC	--	--	--	TT	--	CC	CT	CT	CT	CT	CT	--	--	CT	CT	TT	CT	CT	--	CT	CT	CT	--	--	CT	CT	--	--	TT	--	CT	CC	--	--	CT	CT	--	TT	CT	--	CT	--	CT	CT
mk366	AWUE01020104.1	116730	A	GG	AA	GG	--	AA	GG	GG	AA	AG	AG	AG	AG	AG	GG	--	AG	AG	GG	AG	AG	AG	AG	AG	AG	GG	GG	AG	AG	--	GG	GG	GG	AG	--	AG	AA	AG	AG	--	--	AG	AG	AG	--	AG	AG
mk367	AWUE01020104.1	123671	T	CC	TT	CC	TC	--	CC	--	--	TC	TC	TC	TC	TC	CC	TT	TC	TC	CC	TC	TC	TC	TC	TC	TC	CC	CC	--	TC	TC	CC	--	CC	TC	--	TC	TT	TC	TC	CC	CC	TC	TC	TC	CC	TC	TC
mk368	AWUE01020104.1	131714	T	GG	TT	GG	TG	TT	GG	GG	TT	TG	TG	TG	TG	TG	--	TT	TG	TG	GG	TG	TG	TG	TG	TG	TG	GG	GG	TG	TG	TG	GG	GG	GG	TG	TT	TG	TT	TG	TG	GG	GG	TG	TG	TG	GG	TG	TG
mk369	AWUE01020104.1	131799	C	TT	CC	TT	CT	CC	TT	TT	CC	CT	CT	CT	CT	CT	--	CC	CT	CT	TT	CT	CT	CT	CT	CT	CT	TT	--	CT	CT	CT	TT	TT	--	CT	CC	CT	CC	CT	CT	TT	TT	CT	CT	CT	TT	CT	CT
mk370	AWUE01020104.1	131862	T	CC	TT	CC	TC	TT	CC	CC	TT	TC	TC	TC	TC	TC	--	TT	TC	TC	CC	TC	TC	TC	TC	TC	TC	CC	--	TC	TC	TC	CC	--	CC	TC	TT	TC	TT	TC	TC	CC	CC	TC	TC	TC	CC	TC	TC
mk372	AWUE01020104.1	132045	A	GG	AA	GG	AG	AA	GG	GG	AA	AG	AG	AG	AG	AG	GG	AA	AG	AG	GG	AG	AG	AG	AG	AG	AG	GG	GG	AG	AG	AG	GG	GG	GG	AG	AA	AG	AA	AG	AG	GG	GG	AG	AG	AG	--	AG	AG
mk373	AWUE01020104.1	132428	G	TT	GG	--	--	--	TT	TT	GG	GT	GT	GT	GT	GT	TT	GG	GT	GT	TT	GT	GT	--	GT	--	GT	TT	--	GT	--	GT	--	TT	--	--	--	GT	--	GT	--	TT	--	--	GT	GT	TT	GT	GT
mk374	AWUE01020104.1	132484	T	CC	TT	--	--	--	CC	CC	TT	TC	TC	TC	TC	TC	CC	TT	TC	TC	CC	TC	TC	--	TC	--	TC	CC	--	TC	--	TC	CC	CC	CC	--	--	TC	--	TC	--	CC	CC	--	TC	TC	CC	TC	TC
mk375	AWUE01020104.1	136036	A	TT	AA	TT	AT	AA	TT	TT	AA	AT	AT	AT	AT	AT	TT	AA	AT	AT	TT	AT	AT	AT	AT	AT	AT	--	TT	AT	AT	AT	TT	TT	TT	AT	AA	AT	AA	AT	AT	TT	TT	AT	--	AT	TT	AT	AT
mk378	AWUE01020104.1	147733	T	AA	TT	--	TA	TT	--	AA	--	TA	TA	TA	TA	TA	--	TT	TA	TA	AA	TA	TA	TA	--	TA	TA	AA	--	TA	TA	TA	AA	AA	--	TA	TT	TA	TT	TA	TA	AA	AA	TA	TA	TA	--	TA	TA
mk379	AWUE01020104.1	147830	T	CC	TT	CC	TC	TT	--	CC	--	TC	TC	TC	TC	TC	--	TT	TC	TC	CC	TC	TC	TC	--	TC	TC	CC	--	TC	TC	TC	CC	CC	--	TC	TT	TC	TT	TC	TC	CC	CC	TC	TC	TC	--	TC	TC
mk380	AWUE01020104.1	148804	A	TT	AA	TT	AT	--	TT	TT	AA	AT	AT	AT	--	AT	TT	AA	AT	AT	TT	AT	AT	AT	AT	AT	AT	TT	TT	AT	AT	AT	TT	TT	TT	AT	AA	AT	AA	AT	AT	TT	TT	AT	AT	AT	TT	AT	AT
mk381	AWUE01020104.1	148946	G	AA	GG	AA	GA	--	AA	AA	GG	GA	GA	GA	--	GA	AA	GG	GA	GA	AA	GA	GA	GA	GA	GA	GA	AA	AA	GA	GA	GA	AA	AA	AA	GA	GG	GA	GG	GA	GA	AA	AA	GA	GA	GA	AA	GA	GA
mk382	AWUE01020104.1	151368	T	CC	TT	CC	TC	TT	CC	CC	TT	TC	TC	TC	TC	TC	--	TT	TC	TC	CC	TC	TC	CC	TC	TC	TC	CC	--	TC	TC	TC	CC	CC	CC	TC	TT	TC	TT	TC	TC	CC	CC	TC	TC	TC	CC	--	TC
mk383	AWUE01020104.1	153967	G	AA	GG	AA	GA	--	AA	AA	GG	GA	GA	GA	GA	GA	--	--	GA	GA	AA	GA	GA	GA	GA	GA	GA	AA	--	GA	GA	GA	AA	AA	--	GA	GG	GA	GG	GA	GA	--	--	GA	GA	GA	AA	GA	GA
mk384	AWUE01020104.1	157061	C	TT	CC	TT	CT	CC	TT	TT	CC	CT	CT	CT	CT	CT	TT	CC	CT	CT	TT	CT	CT	CT	CT	CT	CT	TT	TT	CT	CT	CT	TT	TT	TT	CT	CC	CT	CC	CT	CT	TT	TT	CT	CT	CT	TT	--	CT
mk385	AWUE01020104.1	157109	C	TT	CC	TT	CT	CC	TT	TT	CC	CT	CT	CT	CT	CT	TT	CC	CT	CT	TT	CT	CT	CT	CT	CT	CT	TT	TT	CT	CT	CT	TT	TT	TT	CT	CC	CT	CC	CT	CT	TT	TT	CT	CT	CT	TT	--	CT
mk386	AWUE01020904.1	5510	G	AA	GG	AA	GA	GG	AA	AA	GG	GA	GA	GA	GA	GA	AA	GG	GA	GA	AA	GA	GA	GA	GA	GA	GA	AA	AA	GA	GA	GA	AA	AA	AA	GA	GG	GA	GG	GA	GA	AA	AA	GA	GA	GA	--	GA	GA
mk389	AWUE01020904.1	21307	A	CC	AA	--	--	AA	CC	--	--	--	AC	AC	AC	AC	--	AA	--	AC	CC	AC	--	AC	AC	AC	AC	--	CC	AC	AC	AC	--	CC	--	AC	--	AC	AA	CC	AC	--	CC	AC	AC	AC	CC	AC	AC
mk392	AWUE01020904.1	34244	C	GG	CC	--	CG	CC	GG	GG	CC	CG	CG	CG	CG	CG	GG	CC	CG	CG	GG	CG	CG	CG	CG	CG	CG	GG	GG	CG	CG	CG	GG	GG	GG	CG	CC	CG	CC	CG	CG	GG	GG	CG	CG	CG	--	CG	CG
mk393	AWUE01021304.1	4361	G	TT	GG	TT	GT	GG	TT	TT	GG	GT	GT	GT	GT	GT	TT	GG	GT	GT	TT	GT	GT	GT	GT	GT	GT	TT	TT	GT	GT	GT	TT	TT	TT	GT	GG	GT	GG	GT	GT	TT	TT	GT	GT	GT	TT	GT	GT
mk394	AWUE01021304.1	16002	A	TT	AA	TT	AT	AA	TT	TT	AA	AT	AT	AT	AT	AT	TT	AA	AT	AT	TT	AT	AT	AT	AT	AT	AT	TT	TT	AT	AT	AT	TT	TT	TT	AT	AA	AT	AA	AT	AT	TT	TT	AT	AT	AT	--	AT	AT
mk395	AWUE01021404.1	2068	G	GG	TT	GT	GT	TT	TT	GT	GT	TT	--	GT	GG	GT	--	GT	GT	GT	TT	GT	GT	GG	TT	GT	GT	GG	GG	GT	GT	TT	GG	GG	GG	GT	GG	GT	GT	GT	GT	GT	GT	TT	TT	GT	--	GT	TT
mk397	AWUE01021804.1	18296	C	TT	CC	CT	TT	CT	TT	--	CT	CC	TT	CT	CT	CT	--	CT	CC	CT	CT	--	CC	--	CT	TT	CT	--	CC	CT	CT	--	CT	CT	CT	--	CC	CT	TT	--	CT	CT	TT	CT	CC	TT	TT	--	CT
mk398	AWUE01021804.1	18555	G	CC	GG	GC	CC	GC	CC	GG	GC	GG	CC	GC	GC	GC	--	GC	GG	GC	GC	GC	GG	CC	GC	CC	GC	GC	GG	GC	GC	CC	GC	GC	GC	GC	GG	GC	CC	GC	GC	GC	CC	GC	--	CC	CC	GC	GC
mk399	AWUE01021804.1	18778	C	TT	CC	CT	TT	CT	TT	CC	CT	CC	TT	CT	CT	CT	--	CT	CC	CT	CT	CT	CC	TT	CT	TT	CT	CT	CC	CT	CT	TT	CT	CT	CT	CT	CC	CT	TT	CT	CT	CT	TT	CT	--	TT	TT	CT	CT
mk400	AWUE01022004.1	3686	G	AA	GG	AA	GA	GG	AA	AA	GG	GA	GA	GA	GA	GA	AA	GG	GA	GA	AA	GA	GA	GA	GA	GA	GA	AA	--	GA	GA	GA	AA	AA	AA	GA	GG	GA	GG	GA	GA	AA	AA	GA	GA	GA	AA	GA	GA
mk401	AWUE01022804.1	799	G	TT	GG	GG	TT	GT	TT	GG	GT	GG	TT	GT	GT	GT	TT	GT	GG	GT	GT	GT	GG	TT	GT	TT	GT	GT	GG	GT	GT	GT	GT	GT	GT	GT	GG	GT	TT	GT	GT	GT	TT	GT	GG	TT	GT	GT	GT
mk403	AWUE01012905.1	12165	T	TT	CC	TC	TT	CC	TT	TC	CC	TC	CC	CC	TC	TT	TC	TT	TC	TC	TC	TT	TC	CC	CC	TT	TC	CC	TC	TC	CC	TT	TC	TC	CC	TC	TC	CC	TC	TC	TC	TC	TC	TC	TC	TC	TT	TC	TC
mk404	AWUE01012905.1	12174	T	TT	CC	TC	TT	CC	TT	TC	CC	TC	CC	CC	TC	TT	TC	TT	TC	TC	TC	TT	TC	CC	CC	TT	TC	CC	TC	TC	CC	TT	TC	TC	CC	TC	TC	CC	TC	TC	TC	TC	TC	TC	TC	TC	TT	TC	TC
mk406	AWUE01012905.1	12421	C	CC	TT	CT	CC	TT	CC	CT	TT	CT	TT	TT	CT	CC	CT	CC	CT	CT	CT	CC	CT	TT	TT	CC	CT	TT	CT	CT	TT	CC	CT	CT	TT	CT	CT	TT	CT	CT	CT	CT	CT	CT	CT	CT	CC	CT	CT
mk409	AWUE01012905.1	31733	T	TT	CC	TC	--	CC	TT	TC	CC	TC	CC	CC	TC	TT	TC	--	TC	TC	TC	TT	TC	CC	CC	--	TC	--	TC	TC	CC	TT	TC	TC	CC	TC	TC	--	TC	--	--	TC	--	TC	TC	--	--	TC	TC
mk411	AWUE01012905.1	32649	A	AA	GG	AG	--	GG	AA	AG	GG	AG	GG	GG	AG	AA	AG	AA	AG	AG	AG	AA	AG	GG	GG	AA	AG	GG	AG	AG	GG	AA	AG	AG	GG	AG	AG	GG	AG	AG	AG	AG	AG	AG	AG	AG	AA	AG	AG
mk412	AWUE01012905.1	32803	T	TT	CC	TC	TT	CC	TT	TC	CC	TC	CC	CC	TC	TT	TC	TT	TC	TC	TC	TT	TC	CC	CC	TT	TC	CC	TC	TC	CC	TT	TC	TC	CC	TC	TC	CC	TC	TC	TC	TC	TC	TC	TC	TC	TT	TC	TC
mk413	AWUE01012905.1	36210	A	AA	GG	AG	AA	--	AA	AG	GG	--	GG	GG	AG	AA	--	AA	--	AG	AG	AA	AG	GG	--	AA	AG	--	AG	AG	--	--	AG	AG	--	AG	AG	--	AG	--	AG	AG	AG	AG	AG	AG	--	AG	AG
mk414	AWUE01012905.1	36224	G	GG	AA	GA	GG	--	GG	GA	--	GA	AA	AA	GA	GG	--	GG	--	GA	GA	GG	GA	AA	--	GG	GA	--	GA	GA	AA	--	GA	GA	AA	GA	GA	AA	GA	--	GA	GA	GA	GA	GA	GA	--	GA	GA
mk416	AWUE01013405.1	27134	A	AA	GG	AG	AG	GG	GG	AG	AG	GG	AA	AG	AA	AG	AG	--	AG	AG	GG	AG	AG	AA	GG	AG	AG	AA	AA	AG	AG	GG	AA	AA	AA	AG	AA	AG	AG	AG	AG	AG	AG	GG	GG	AG	GG	AG	GG
mk418	AWUE01013405.1	31524	C	CC	AA	CA	CA	AA	AA	CA	CA	AA	CC	CA	CC	CA	CA	CA	CA	CA	AA	CA	CA	CC	AA	CA	CA	CC	CC	CA	CA	AA	CC	CC	CC	CA	CC	CA	CA	CA	CA	CA	CA	AA	AA	CA	AA	CA	AA
mk420	AWUE01013405.1	66339	A	AA	GG	AG	AG	--	--	AG	--	--	--	AG	AA	AG	AG	AG	AG	AG	--	AG	AG	--	GG	AG	AG	AA	AA	AG	AG	--	--	--	AA	--	AA	AG	--	--	AG	AG	AG	GG	--	AG	GG	AG	--
mk421	AWUE01013405.1	79840	C	CC	GG	CG	CG	GG	GG	CG	CG	GG	CC	CG	--	CG	CG	CG	CG	CG	GG	CG	CG	CC	GG	CG	CG	CC	CC	CG	CG	GG	CC	CC	CC	CG	CC	CG	CG	CG	CG	CG	CG	GG	--	CG	GG	CG	GG
mk422	AWUE01013405.1	81798	A	AA	CC	AC	AC	CC	CC	AC	AC	CC	AA	AC	AA	AC	AC	--	AC	AC	CC	AC	AC	AA	CC	AC	AC	AA	AA	AC	AC	CC	AA	AA	AA	AC	AA	CC	AC	AC	AC	AC	AC	CC	CC	AC	CC	AC	CC
mk423	AWUE01013405.1	84206	A	AA	GG	AG	AG	GG	GG	AG	AG	--	AA	AG	AA	AG	AG	AG	AG	AG	GG	AG	AG	AA	--	AG	AG	--	AA	AG	--	GG	AA	AA	AA	AG	AA	AG	--	--	--	AG	--	--	GG	AG	--	--	--
mk427	AWUE01013405.1	129368	C	CC	AA	CA	CA	AA	AA	CA	CA	AA	CC	CA	CC	CA	CA	CA	CA	CA	AA	CA	CA	CC	AA	CA	CA	CC	--	CA	CA	AA	CC	CC	CC	CA	CC	CA	CA	CA	CA	CA	CA	AA	AA	CA	AA	CA	AA
mk428	AWUE01013405.1	129435	C	CC	TT	CT	CT	TT	TT	CT	CT	--	CC	CT	CC	CT	CT	CT	CT	CT	TT	CT	CT	CC	TT	CT	CT	CC	--	CT	CT	TT	CC	CC	CC	CT	CC	CT	CT	CT	CT	CT	CT	TT	TT	CT	TT	CT	TT
mk434	AWUE01014105.1	29836	A	AA	CC	AC	AC	CC	CC	AC	AC	CC	AA	AC	AA	AC	AC	AC	AC	AC	CC	AC	AC	AA	CC	AC	AC	AA	AA	AC	AC	CC	AA	AA	AA	AC	AA	AC	AC	AC	AC	AC	AC	CC	CC	AC	--	AC	CC
mk436	AWUE01014505.1	477	A	GG	AA	AG	AA	AG	AG	GG	AG	AG	AG	AA	AG	AA	AG	AG	GG	AA	AG	GG	AA	GG	AG	AG	AG	AA	AA	AA	AA	AG	AG	GG	AG	GG	AA	AA	AA	AG	--	AG	AG	GG	AG	GG	AG	GG	AG
mk437	AWUE01014505.1	490	C	TT	CC	CT	CC	CT	CT	TT	CT	CT	CT	CC	CT	CC	CT	CT	TT	CC	CT	TT	CC	TT	CT	CT	CT	CC	CC	CC	CC	CT	CT	TT	CT	TT	CC	CC	CC	CT	CT	CT	CT	TT	CT	TT	CT	TT	CT
mk438	AWUE01014505.1	506	C	AA	CC	CA	CC	CA	CA	AA	CA	CA	CA	CC	CA	CC	CA	CA	AA	CC	CA	AA	CC	AA	CA	CA	CA	CC	CC	CC	CC	CA	CA	AA	CA	AA	CC	CC	CC	CA	CA	CA	CA	AA	CA	AA	CA	AA	CA
mk439	AWUE01015505.1	6209	T	TT	AA	TA	TT	AA	TT	TA	TA	TA	TA	AA	TA	TT	TA	TT	TA	TA	TA	TT	TA	AA	AA	TT	TA	AA	TA	TA	TA	TT	TA	TA	AA	TA	TA	TA	TA	TA	TT	TA	AA	TA	TA	TA	TT	TA	TA
mk441	AWUE01016505.1	60862	C	TT	CC	CT	CT	CT	CC	TT	CC	TT	CT	CT	CT	CC	CT	CT	CT	CC	TT	TT	CC	TT	CT	CT	CT	CC	CT	CC	CT	CT	CT	TT	CT	CT	CT	CC	TT	CT	TT	CT	CT	TT	TT	CC	CT	CT	CT
mk442	AWUE01020105.1	17976	T	CC	TT	CC	TC	TT	CC	CC	TT	TC	TC	TC	TC	TC	CC	TT	TC	TC	CC	TC	TC	TC	TC	TC	TC	CC	CC	TC	TC	TC	CC	CC	CC	TC	TT	TC	TT	TC	TC	CC	CC	TC	TC	TC	CC	TC	TC
mk443	AWUE01021305.1	829	C	TT	CC	TT	CT	CC	TT	TT	CC	CT	CT	CT	CT	CT	TT	CC	CT	CT	TT	CT	CT	CT	CT	CT	CT	TT	TT	CT	CT	CT	TT	TT	TT	CT	CC	CT	CC	CT	CT	TT	TT	CT	CT	CT	TT	CT	CT
mk444	AWUE01021305.1	4725	A	CC	AA	CC	AC	--	CC	CC	AA	AC	AC	AC	AC	AC	CC	AA	AC	AC	CC	AC	AC	AC	AC	AC	AC	CC	CC	AC	AC	AC	CC	CC	CC	AC	AA	AC	AA	AC	AC	CC	CC	AC	AC	AC	CC	AC	AC
mk445	AWUE01021405.1	3189	A	GG	AA	AG	AG	AA	AA	AG	AG	AA	GG	AG	GG	AG	AG	AG	AG	AG	AA	AG	AG	GG	AA	AG	AG	GG	GG	AG	AG	AA	GG	GG	GG	AG	GG	AG	AG	AG	AG	AG	AG	AG	AA	AG	AA	AG	AA
mk449	AWUE01021405.1	29803	T	GG	TT	TG	TG	TT	TT	TG	TG	TT	GG	GG	GG	TG	--	TG	TG	TG	TT	TG	TG	GG	TT	TG	TG	--	GG	TG	TG	TT	GG	GG	GG	TG	GG	TG	TG	TG	TG	TG	TG	TG	TT	TG	TT	TG	TT
mk450	AWUE01021405.1	29882	A	GG	AA	AG	AG	AA	AA	AG	AG	AA	GG	GG	GG	AG	--	AG	AG	AG	AA	AG	AG	GG	AA	AG	AG	--	GG	AG	AG	AA	GG	GG	GG	AG	GG	AG	AG	AG	AG	AG	AG	AG	AA	AG	AA	AG	AA
mk451	AWUE01021805.1	19456	T	CC	TT	TC	CC	TC	CC	TT	TC	TT	CC	TC	TC	TC	--	TC	TT	--	TC	TC	TT	CC	TC	CC	TC	TC	TT	TC	TC	CC	TC	TC	TC	TC	TT	TC	CC	TC	TC	TC	CC	TC	TT	CC	CC	--	TC
mk453	AWUE01021805.1	19503	G	AA	GG	GA	AA	GA	AA	GG	GA	GG	AA	GA	GA	GA	--	GA	GG	--	GA	GA	GG	AA	GA	AA	GA	GA	GG	GA	GA	AA	GA	GA	GA	GA	GG	GA	AA	GA	GA	GA	AA	GA	GG	AA	AA	--	GA
mk455	AWUE01022905.1	1414	C	GG	CC	GG	CG	--	GG	GG	CC	CG	CG	CG	CG	CG	GG	CC	CG	CG	GG	CG	CG	CG	CG	CG	CG	GG	--	CG	CG	CG	GG	GG	GG	CG	CC	CG	CC	CG	CG	GG	--	CG	CG	CG	GG	CG	CG
mk456	AWUE01022905.1	7139	C	GG	CC	GG	CG	CC	GG	GG	CC	CG	CG	CG	CG	CG	GG	CC	CG	CG	GG	CG	CG	CG	CG	CG	CG	GG	GG	CG	CG	CG	GG	GG	GG	CG	CC	CG	CC	CG	CG	GG	GG	CG	CG	CG	--	CG	CG
mk460	AWUE01023905.1	31866	C	TT	CC	TT	CT	CC	TT	TT	CC	CT	CT	CT	CT	CT	TT	CC	CT	CT	TT	CT	CT	CT	CT	CT	CT	--	TT	CT	CT	CT	TT	--	TT	CT	CC	CT	CC	CT	CT	TT	TT	CT	CT	CT	--	--	CT
mk461	AWUE01023905.1	37297	G	AA	GG	AA	GA	GG	AA	--	GG	GA	GA	GA	GA	GA	AA	GG	GA	GA	AA	GA	GA	GA	GA	GA	GA	AA	AA	GA	GA	GA	AA	AA	AA	GA	GG	GA	GG	GA	GA	AA	AA	GA	GA	GA	AA	GA	GA
mk462	AWUE01023905.1	37355	C	GG	CC	GG	CG	CC	GG	--	CC	CG	CG	CG	CG	CG	GG	CC	CG	CG	GG	CG	CG	CG	CG	CG	CG	GG	GG	CG	CG	CG	GG	GG	GG	CG	CC	CG	CC	CG	CG	GG	GG	CG	CG	CG	GG	CG	CG
mk463	AWUE01023905.1	37420	A	GG	AA	GG	AG	AA	GG	--	AA	AG	AG	AG	AG	AG	GG	AA	AG	AG	GG	AG	AG	AG	AG	AG	AG	GG	GG	AG	AG	AG	GG	GG	GG	AG	AA	AG	AA	AG	AG	GG	GG	AG	AG	AG	GG	AG	AG
mk464	AWUE01023905.1	45834	G	AA	GG	AA	GA	GG	AA	AA	GG	GA	GA	GA	GA	GA	AA	GG	GA	GA	AA	GA	GA	GA	GA	--	GA	--	AA	GA	GA	GA	AA	AA	AA	GA	GG	GA	GG	GA	GA	AA	--	GA	GA	GA	AA	GA	GA
mk465	AWUE01023905.1	45912	C	TT	CC	TT	CT	CC	TT	TT	CC	CT	CT	CT	CT	CT	TT	CC	CT	CT	TT	CT	CT	CT	CT	--	CT	--	TT	CT	CT	CT	TT	TT	TT	CT	CC	CT	CC	CT	CT	TT	--	CT	CT	CT	TT	CT	CT
mk466	AWUE01023905.1	46775	C	GG	CC	GG	CG	CC	GG	GG	--	CG	CG	CG	CG	CG	--	CC	CG	CG	GG	CG	CG	CG	--	CG	CG	--	--	CG	CG	CG	GG	GG	GG	CG	--	CG	--	--	CG	GG	--	CG	--	CG	GG	CG	CG
mk467	AWUE01023905.1	46914	G	AA	GG	AA	GA	GG	AA	AA	GG	GA	GA	GA	GA	GA	--	GG	GA	GA	AA	GA	GA	GA	--	GA	--	--	AA	GA	GA	GA	AA	AA	AA	GA	--	GA	--	--	GA	AA	--	GA	--	GA	AA	GA	GA
mk468	AWUE01023905.1	46918	C	TT	CC	TT	CT	CC	TT	TT	CC	CT	CT	CT	CT	CT	--	CC	CT	CT	TT	CT	CT	CT	--	CT	--	--	TT	CT	CT	CT	TT	TT	TT	CT	--	CT	--	--	CT	TT	--	CT	--	CT	TT	CT	CT
mk470	AWUE01009606.1	828	G	CC	GG	GC	GG	GC	GC	CC	GC	GC	GC	GG	GC	GG	GC	GC	CC	GG	GC	CC	GG	CC	GC	--	GC	GG	GC	GG	GG	GC	GC	CC	GC	CC	GG	GG	GG	GC	GC	GC	GC	CC	GC	CC	GC	CC	GC
mk471	AWUE01009606.1	848	G	AA	GG	GA	GG	GA	GA	AA	GA	GA	GA	GG	GA	GG	GA	GA	AA	GG	GA	AA	GG	AA	GA	--	GA	GG	GA	GG	GG	GA	GA	AA	GA	AA	GG	GG	GG	GA	GA	GA	GA	AA	GA	AA	GA	AA	GA
mk472	AWUE01009606.1	850	G	AA	GG	GA	GG	GA	GA	AA	GA	GA	GA	GG	GA	GG	GA	GA	AA	GG	GA	AA	GG	AA	GA	--	GA	GG	GA	GG	GG	GA	GA	AA	GA	AA	GG	GG	GG	GA	GA	GA	GA	AA	GA	AA	GA	AA	GA
mk477	AWUE01012706.1	10617	G	AA	GG	AA	GA	GG	AA	AA	GG	GA	GA	GA	--	GA	--	--	GA	GA	AA	GA	GA	GA	--	GA	GA	AA	AA	--	GA	GA	AA	--	AA	GA	GG	GA	--	GA	GA	AA	AA	GA	GA	GA	AA	--	GA
mk478	AWUE01012706.1	10637	T	AA	TT	AA	TA	TT	AA	AA	TT	TA	TA	TA	--	TA	--	TT	TA	TA	AA	TA	TA	TA	--	TA	TA	AA	AA	--	TA	TA	AA	--	AA	TA	TT	TA	--	TA	TA	AA	AA	TA	TA	TA	AA	--	TA
mk479	AWUE01012706.1	10674	T	CC	TT	CC	TC	TT	CC	CC	TT	TC	TC	TC	--	TC	--	TT	TC	TC	CC	TC	TC	TC	--	TC	TC	CC	CC	--	TC	TC	CC	--	CC	TC	TT	TC	--	TC	TC	CC	CC	TC	TC	TC	CC	--	TC
mk480	AWUE01012706.1	10695	G	AA	GG	AA	GA	GG	AA	AA	GG	GA	GA	GA	--	GA	--	GG	GA	GA	AA	GA	GA	GA	--	GA	GA	AA	AA	GA	GA	GA	AA	--	--	GA	GG	GA	--	GA	GA	AA	AA	GA	GA	GA	AA	GA	GA
mk481	AWUE01012706.1	10714	G	TT	GG	TT	GT	GG	TT	TT	GG	GT	GT	GT	--	GT	--	--	GT	GT	TT	GT	GT	GT	--	GT	GT	TT	TT	--	GT	GT	TT	--	TT	GT	GG	GT	--	GT	GT	TT	TT	GT	GT	GT	TT	--	GT
mk482	AWUE01012706.1	10721	C	TT	CC	TT	CT	CC	TT	TT	CC	CT	CT	CT	--	CT	--	--	CT	CT	TT	CT	CT	CT	TT	CT	CT	TT	TT	--	CT	CT	TT	--	TT	CT	CC	CT	--	CT	CT	TT	TT	--	CT	CT	TT	--	CT
mk483	AWUE01012706.1	10745	T	AA	TT	AA	TA	TT	AA	AA	TT	TA	TA	TA	--	TA	--	TT	TA	TA	AA	TA	TA	TA	--	TA	TA	AA	AA	--	TA	TA	AA	--	AA	TA	TT	TA	--	TA	TA	AA	AA	TA	TA	TA	AA	--	TA
mk484	AWUE01012706.1	10751	T	CC	TT	CC	TC	TT	CC	CC	TT	TC	TC	TC	--	TC	--	TT	TC	TC	CC	TC	TC	TC	--	TC	TC	CC	CC	TC	TC	TC	--	--	CC	TC	TT	TC	--	TC	TC	CC	CC	TC	TC	TC	CC	--	TC
mk485	AWUE01012706.1	10768	T	AA	TT	AA	TA	TT	AA	AA	TT	TA	TA	TA	--	TA	--	TT	TA	TA	AA	TA	TA	TA	--	TA	TA	AA	AA	--	TA	TA	AA	--	AA	TA	TT	TA	--	TA	TA	AA	AA	TA	TA	TA	AA	--	TA
mk486	AWUE01012706.1	12989	T	GG	TT	GG	TG	TT	GG	GG	TT	TG	TG	TG	TG	TG	GG	TT	TG	TG	GG	TG	TG	TG	TG	TG	TG	GG	--	TG	TG	TG	GG	GG	GG	TG	TT	TG	TT	TG	TG	GG	GG	TG	TG	TG	--	TG	TG
mk487	AWUE01012706.1	12995	A	TT	AA	TT	AT	AA	TT	TT	AA	AT	AT	AT	AT	AT	TT	AA	AT	AT	TT	AT	AT	AT	AT	AT	AT	TT	TT	AT	AT	AT	TT	TT	TT	AT	AA	AT	AA	AT	AT	TT	TT	AT	AT	AT	--	AT	AT
mk489	AWUE01013006.1	17300	T	TT	GG	TG	TG	--	GG	TG	TG	GG	TT	TG	TT	TG	TG	TG	TG	TG	GG	TG	TG	TT	GG	TG	TG	TT	TT	TG	TG	GG	--	TT	TT	TG	TT	TG	TG	TG	TG	TG	--	GG	--	TG	GG	--	GG
mk490	AWUE01013406.1	1554	T	CC	TT	TC	TC	TT	TT	TC	TC	TT	CC	TC	CC	TC	TC	TC	TC	TC	TT	TC	TC	CC	TT	TC	TC	CC	CC	TC	TC	TT	CC	CC	CC	TT	CC	TC	TC	TC	TC	TC	TC	TT	TT	TC	--	TC	TT
mk491	AWUE01013406.1	6471	T	TT	CC	TC	TC	CC	CC	TC	TC	CC	TT	TC	TT	TC	TC	TC	TC	TC	CC	TC	TC	TT	CC	TC	TC	TT	TT	TC	TC	--	TT	TT	TT	TC	TT	TC	TC	TC	TC	TC	TC	CC	CC	TC	CC	TC	CC
mk492	AWUE01013406.1	6503	A	AA	GG	AG	AG	GG	GG	AG	AG	GG	AA	AG	AA	AG	AG	AG	AG	AG	GG	AG	AG	AA	GG	AG	AG	AA	AA	AG	AG	GG	AA	--	AA	AG	AA	AG	AG	AG	AG	AG	AG	GG	GG	AG	GG	AG	GG
mk493	AWUE01013606.1	4147	C	CC	TT	CT	CT	TT	TT	CT	CT	TT	CC	CT	CC	--	CT	CT	CT	CT	TT	CT	CT	--	TT	--	CT	CC	--	CT	CT	TT	CC	CC	--	CT	CC	CT	CT	CT	CT	CT	CT	TT	--	CT	TT	CT	TT
mk494	AWUE01013606.1	4243	T	TT	GG	TG	TG	GG	GG	TG	TG	GG	TT	TG	TT	--	TG	TG	TG	TG	GG	TG	TG	TT	GG	--	TG	TT	--	TG	TG	GG	TT	TT	--	TG	TT	TG	TG	TG	TG	TG	TG	GG	--	TG	GG	TG	GG
mk497	AWUE01013606.1	4593	C	CC	TT	CT	CT	TT	TT	CT	CT	TT	CC	CT	CC	CT	CT	CT	CT	CT	TT	CT	CT	CC	TT	CT	CT	CC	CC	CT	CT	TT	CC	CC	CC	CT	CC	CT	CT	CT	CT	CT	CT	TT	TT	CT	TT	CT	TT
mk498	AWUE01014506.1	548	G	AA	GG	GA	GG	GA	GA	AA	GA	GA	GA	GG	GA	GG	GA	GA	AA	GG	GA	AA	GG	AA	GA	GA	GA	GG	GA	GG	GG	GA	GA	AA	GA	AA	GG	GG	GG	GA	GA	GA	GA	AA	GA	AA	GA	AA	GA
mk499	AWUE01014506.1	654	A	GG	AA	AG	AA	AG	AG	GG	AG	AG	AG	AA	AG	AA	AG	AG	GG	AA	AG	GG	AA	GG	AG	AG	AG	AA	AG	AA	AA	AG	AG	GG	AG	GG	AA	AA	AA	AG	AG	AG	AG	GG	AG	GG	AG	GG	AG
mk500	AWUE01014506.1	661	G	TT	GG	GT	GG	GT	GT	TT	GT	GT	GT	GG	GT	GG	GT	GT	TT	GG	GT	TT	GG	TT	GT	GT	GT	GG	GT	GG	GG	GT	GT	TT	GT	TT	GG	GG	GG	GT	GT	GT	GT	TT	GT	TT	GT	TT	GT
mk501	AWUE01014506.1	783	G	AA	GG	GA	GG	GA	GA	AA	GA	GA	GA	GG	GA	GG	GA	GA	AA	GG	GA	AA	GG	AA	GA	GA	GA	GG	GA	GG	GG	GA	GA	AA	GA	AA	GG	GG	GG	GA	GA	GA	GA	AA	GA	AA	GA	AA	GA
mk503	AWUE01014506.1	10520	G	AA	GG	GA	GG	GA	GA	AA	GA	GA	GA	GG	GA	GG	GA	GA	AA	GG	GA	AA	GG	AA	GA	GA	GA	GG	GA	GG	GG	GA	GA	AA	GA	AA	GG	GG	--	GA	GA	GA	GA	AA	GA	AA	GA	AA	GA
mk504	AWUE01014506.1	16979	A	TT	AA	AT	AT	AT	AT	TT	--	AT	AT	--	--	--	--	--	--	--	AT	TT	--	--	AT	AT	--	--	--	AA	AA	AT	AT	TT	AT	--	--	AA	AA	AT	--	AT	AT	--	AT	TT	AT	--	AT
mk505	AWUE01014506.1	16990	G	TT	GG	GT	GT	GT	GT	TT	--	GT	GT	--	--	--	--	--	--	--	GT	TT	--	--	GT	GT	GT	--	GT	GG	GG	GT	GT	TT	GT	--	--	GG	GG	GT	GT	GT	GT	--	GT	TT	GT	--	GT
mk506	AWUE01014506.1	16997	A	CC	AA	AC	AC	AC	AC	CC	--	AC	AC	--	--	--	--	AC	--	--	AC	CC	--	--	AC	AC	AC	--	AC	AA	AA	AC	AC	CC	AC	--	--	AA	AA	AC	AC	AC	AC	--	AC	CC	AC	--	AC
mk507	AWUE01014506.1	17048	G	AA	GG	GA	GA	GA	GA	AA	--	GA	GA	--	--	--	--	--	--	--	GA	AA	--	--	GA	GA	GA	--	--	GG	--	GA	GA	AA	GA	--	--	GG	GG	GA	--	GA	GA	--	GA	AA	GA	--	GA
mk508	AWUE01014506.1	23732	A	GG	AA	AG	AA	AG	AG	GG	AG	AG	AG	AA	AG	AA	--	AG	GG	AA	AG	GG	AA	GG	AG	AG	AG	AA	AG	AA	AA	AG	AG	GG	AG	GG	AA	AA	AA	AG	AG	--	AG	GG	AG	GG	AG	GG	AG
mk509	AWUE01014506.1	23747	A	GG	AA	AG	AA	AG	AG	GG	AG	--	AG	AA	AG	AA	--	AG	GG	AA	AG	GG	AA	GG	AG	AG	AG	AA	AG	AA	AA	AG	AG	GG	AG	GG	AA	AA	AA	AG	AG	AG	AG	GG	AG	GG	AG	GG	AG
mk510	AWUE01014506.1	48012	A	TT	AA	AT	AA	AT	AT	TT	AT	AT	AT	AA	AT	AA	TT	AT	TT	AA	AT	TT	AA	TT	AT	AT	AT	AA	AT	AA	AA	AT	AT	TT	AT	TT	AA	AA	AA	AT	AT	AT	AT	TT	AT	TT	AT	TT	AT
mk513	AWUE01015006.1	4853	T	CC	TT	TC	TC	TT	TT	TC	TC	TT	CC	TC	CC	TC	TC	TC	TC	TC	TT	TC	TC	CC	TT	TC	TC	CC	CC	TC	TC	TT	CC	CC	CC	TC	CC	TC	TC	TC	TC	TC	TC	TC	TT	TC	--	TC	TT
mk514	AWUE01015006.1	32332	G	GG	TT	GG	GT	TT	TT	GT	GT	TT	GG	GT	GG	GT	GT	GT	GT	--	TT	GT	GT	GG	TT	GT	GT	GG	GG	GT	GT	TT	GG	GG	GG	GT	GG	GT	GT	GT	GT	GT	GT	GT	TT	GT	TT	GT	TT
mk515	AWUE01015006.1	35688	C	CC	TT	CT	CT	TT	TT	CT	CT	TT	CC	CT	CC	CT	CT	CT	CT	CT	TT	CT	CT	--	TT	--	CT	CC	CC	CT	CT	TT	CC	--	CC	CT	CC	CT	CT	CT	CT	CT	CT	CT	TT	CT	TT	CT	TT
mk516	AWUE01015006.1	35760	G	GG	AA	GA	GA	AA	--	GA	GA	AA	GG	GA	GG	GA	GA	GA	GA	--	AA	GA	GA	--	AA	GG	GA	GG	GG	GA	GA	AA	GG	--	GG	GA	GG	GA	GA	GA	GA	GA	GA	GA	AA	GA	AA	GA	--
mk517	AWUE01015006.1	35838	C	CC	TT	CT	CT	TT	TT	CT	CT	TT	CC	CT	CC	CT	CT	--	CT	CT	TT	CT	CT	--	TT	--	CT	CC	CC	CT	CT	TT	CC	--	CC	CT	CC	CT	CT	CT	CT	CT	CT	CT	TT	CT	TT	CT	TT
mk518	AWUE01015006.1	35850	A	AA	TT	AT	AT	TT	TT	AT	AT	TT	AA	AT	AA	AT	AT	AT	AT	AT	TT	AT	AT	--	TT	--	AT	AA	AA	AT	AT	TT	AA	--	AA	AT	--	AT	--	AT	AT	AT	AT	AT	TT	AT	TT	AT	TT
mk519	AWUE01015006.1	35904	T	TT	CC	TC	TC	CC	CC	TC	TC	CC	TT	TC	TT	TC	TC	TC	TC	TC	CC	TC	TC	--	CC	--	TC	TT	TT	TC	TC	CC	TT	--	TT	TC	TT	TC	TC	TC	TC	TC	TC	TC	CC	TC	CC	TC	CC
mk521	AWUE01015006.1	43268	T	AA	TT	TA	TA	TT	TT	TA	TA	TT	AA	TA	AA	TA	TA	TA	TA	TA	TT	TA	TA	AA	TT	TA	TA	AA	AA	TA	TA	TT	AA	AA	AA	TA	AA	TA	TA	TA	TA	TA	TA	TA	TT	TA	--	TA	TT
mk523	AWUE01015006.1	49887	G	AA	GG	GA	GA	--	GG	GA	GA	GG	AA	GA	--	GA	--	GA	GA	GA	GG	GA	GA	AA	GG	GA	GA	AA	AA	GA	GA	GG	AA	AA	AA	GA	--	GA	GA	GA	GA	GA	GA	GA	GG	GA	GG	--	GG
mk524	AWUE01015006.1	50074	C	TT	CC	CT	CT	--	CC	CT	CT	CC	TT	CT	--	CT	--	CT	CT	CT	CC	CT	CT	TT	CC	CT	CT	TT	TT	CT	CT	CC	TT	TT	TT	CT	--	CT	CT	CT	CT	CT	CT	CT	CC	CT	CC	--	CC
mk527	AWUE01015506.1	3661	T	TT	CC	TC	TT	--	--	TC	TC	TC	TC	CC	TC	TT	--	TT	TC	--	TC	TT	TC	--	CC	--	TC	--	TC	--	TC	--	--	TC	CC	--	TC	TC	TC	--	TT	TC	CC	TC	TC	TC	--	TC	TC
mk528	AWUE01015506.1	3730	A	AA	GG	AG	AA	--	AA	AG	AG	AG	AG	GG	AG	AA	--	AA	AG	AG	AG	AA	AG	GG	GG	AA	AG	--	AG	AG	AG	AA	--	AG	GG	--	AG	AG	AG	AG	AA	AG	GG	AG	AG	AG	--	AG	AG
mk529	AWUE01015506.1	8920	C	CC	GG	CG	CC	--	CC	CG	CG	CG	CG	GG	CG	CC	CG	--	--	CG	CG	CC	CG	GG	GG	CC	CG	--	--	CG	CG	CC	CG	CG	GG	CG	CG	CG	CG	CG	CC	CG	GG	CG	CG	CG	CC	CG	CG
mk530	AWUE01015506.1	8961	G	GG	AA	GA	GG	--	GG	GA	GA	GA	GA	AA	GA	GG	GA	GG	--	GA	GA	GG	GA	AA	AA	GG	GA	--	--	GA	GA	GG	GA	GA	AA	GA	GA	GA	GA	GA	GG	GA	AA	GA	GA	GA	GG	GA	GA
mk531	AWUE01015506.1	8983	G	GG	AA	GA	GG	--	GG	GA	GA	GA	GA	AA	GA	GG	GA	GG	--	GA	GA	GG	GA	AA	AA	GG	GA	--	--	GA	GA	GG	GA	GA	AA	GA	GA	GA	GA	GA	GG	GA	AA	GA	GA	GA	GG	GA	GA
mk532	AWUE01015506.1	10847	A	AA	GG	AG	AA	GG	AA	AG	AG	AG	AG	GG	AG	AA	--	AA	AG	AG	AG	AA	AG	--	GG	AA	AG	GG	AG	AG	AG	--	AG	AG	GG	AG	AG	AG	AG	AG	AA	AG	--	AG	--	AG	AA	AG	AG
mk533	AWUE01020106.1	12074	A	GG	AA	GG	AG	AA	GG	--	AA	AG	AG	AG	AG	AG	--	AA	AG	--	--	AG	AG	AG	AG	AG	AG	--	--	--	AG	--	GG	GG	--	AG	--	AG	--	AG	AG	--	--	--	AG	AG	GG	AG	AG
mk534	AWUE01020106.1	14251	T	CC	TT	CC	TC	TT	CC	CC	--	TC	TC	TC	TC	TC	--	--	TC	TC	CC	TC	TC	TC	TC	TC	TC	CC	--	TC	TC	TC	CC	--	CC	--	TT	--	TT	TC	TC	CC	--	TC	TC	TC	--	TC	TC
mk535	AWUE01020106.1	14734	T	AA	TT	--	TA	TT	AA	AA	--	TA	TA	TA	TA	TA	--	--	TA	TA	AA	--	TA	TA	TA	TA	TA	--	AA	TA	TA	TA	AA	AA	--	TA	--	TA	TT	TA	--	--	AA	--	TA	TA	--	TA	TA
mk536	AWUE01020106.1	18375	G	AA	GG	AA	GA	GG	--	AA	GG	GA	GA	GA	GA	GA	--	GG	GA	GA	AA	GA	GA	GA	GA	GA	GA	AA	AA	GA	GA	GA	AA	AA	AA	GA	--	GA	GG	--	GA	AA	--	GA	GA	GA	AA	GA	GA
mk537	AWUE01020106.1	18440	G	AA	GG	--	GA	GG	--	AA	GG	GA	GA	GA	GA	GA	--	GG	GA	GA	AA	GA	GA	GA	GA	GA	GA	AA	AA	GA	GA	GA	AA	AA	--	GA	--	GA	GG	--	GA	AA	--	GA	GA	GA	AA	GA	GA
mk538	AWUE01020106.1	30757	A	CC	AA	CC	AC	AA	CC	CC	AA	AC	AC	AC	AC	AC	CC	AA	AC	AC	CC	AC	AC	AC	AC	AC	AC	CC	CC	AC	AC	AC	CC	CC	CC	AC	AA	AC	AA	AC	AC	CC	CC	AC	AC	AC	CC	AC	--
mk539	AWUE01020106.1	37069	C	GG	CC	GG	CG	CC	GG	GG	CC	CG	CG	CG	CG	CG	GG	CC	CG	CG	GG	CG	CG	CG	CG	CG	CG	GG	--	CG	CG	CG	GG	GG	GG	CG	CC	CG	CC	CG	CG	GG	GG	CG	--	CG	GG	CG	CG
mk540	AWUE01020106.1	41053	A	CC	AA	CC	--	--	CC	CC	AA	AC	AC	AC	AC	AC	CC	AA	AC	AC	CC	AC	AC	AC	AC	AC	AC	--	CC	AC	--	AC	CC	CC	CC	AC	--	AC	AA	--	AC	CC	CC	AC	AC	AC	CC	--	AC
mk541	AWUE01020906.1	2281	G	AA	GG	AA	GA	GG	AA	AA	GG	GA	GA	GA	GA	GA	AA	GG	GA	GA	AA	GA	GA	GA	GA	GA	GA	AA	AA	GA	GA	GG	AA	AA	AA	GA	GG	GA	GG	GA	GA	AA	AA	GA	GA	GA	AA	GA	GA
mk542	AWUE01020906.1	9488	A	CC	AA	CC	AC	--	CC	CC	AA	AC	AC	AC	AC	AC	--	AA	AC	AC	CC	AC	AC	AC	AC	AC	AC	CC	CC	AC	AC	AC	CC	CC	CC	AC	AA	AC	AA	AC	AC	--	CC	AC	AC	AC	CC	AC	AC
mk543	AWUE01020906.1	9523	A	GG	AA	GG	AG	--	GG	GG	AA	AG	AG	AG	AG	AG	--	AA	AG	AG	GG	AG	AG	AG	AG	AG	AG	GG	GG	AG	AG	AG	GG	GG	GG	AG	AA	AG	AA	AG	AG	GG	GG	AG	AG	AG	GG	AG	AG
mk544	AWUE01020906.1	22494	T	CC	TT	CC	TC	TT	CC	CC	TT	TC	TC	TC	TC	TC	CC	--	TC	TC	CC	TC	TC	TC	TC	TC	TC	CC	CC	TC	TC	TC	CC	CC	CC	TC	TT	TC	TT	TC	TC	CC	CC	TC	TC	TC	--	TC	TC
mk545	AWUE01020906.1	31852	C	TT	CC	TT	CT	CC	TT	TT	CC	CT	CT	CT	CT	CT	TT	CC	CT	CT	TT	CT	CT	CT	CT	CT	CT	--	TT	CT	CT	CT	TT	TT	--	--	CC	CT	--	CT	CT	TT	TT	CT	CT	CT	TT	--	CT
mk548	AWUE01020906.1	50478	G	AA	GG	AA	GA	GG	AA	AA	GG	GA	GA	GA	GA	GA	AA	GG	GA	GA	AA	GA	GA	GA	GA	GA	GA	--	AA	GA	GA	GA	AA	AA	AA	GA	GG	GA	GG	GA	GA	AA	AA	GA	--	GA	AA	GA	GA
mk554	AWUE01021806.1	4826	A	GG	AA	AG	GG	AG	GG	--	AG	--	GG	AG	AG	AG	GG	AG	--	AG	AG	--	AA	--	AG	GG	AG	--	--	AG	AG	GG	AG	AG	AG	--	AA	--	GG	AG	AG	AG	GG	AG	--	GG	GG	AG	AG
mk555	AWUE01021806.1	5149	C	GG	CC	CG	GG	CG	GG	CC	CG	CC	GG	CG	CG	CG	--	CG	CC	CG	CG	CG	CC	GG	CG	GG	CG	CG	CC	CG	CG	GG	CG	CG	CG	CG	CC	CG	GG	CG	CG	CG	GG	CG	CC	GG	GG	CG	CG
mk556	AWUE01021806.1	5253	G	TT	GG	GT	TT	GT	TT	GG	GT	GG	TT	GT	GT	GT	--	GT	GG	GT	GT	GT	GG	--	GT	TT	GT	GT	GG	GT	GT	TT	GT	GT	GT	GT	GG	GT	TT	GT	GT	GT	TT	GT	--	TT	TT	GT	GT
mk557	AWUE01021806.1	14374	G	AA	GG	GA	AA	GA	AA	GG	GA	GG	AA	GA	GA	GA	AA	GA	GG	GA	GA	GA	GG	AA	GA	AA	GA	GA	GG	GA	GA	AA	GA	GA	GA	GA	GG	GA	--	GA	GA	GA	AA	GA	GG	AA	AA	GA	GA
mk559	AWUE01021806.1	14482	C	TT	CC	CT	TT	CT	TT	CC	CT	CC	TT	CT	CT	CT	TT	CT	CC	CT	CT	CT	CC	TT	CT	TT	CT	CT	CC	CT	CT	TT	CT	CT	CT	CT	CC	CT	--	CT	CT	CT	TT	CT	CC	TT	TT	CT	CT
mk562	AWUE01021806.1	29324	C	TT	CC	--	TT	CT	TT	CC	CT	CC	--	CT	CT	CT	--	--	CC	CT	CT	CT	CC	TT	CT	TT	CT	CT	CC	CT	CT	TT	CT	CT	CT	CT	CC	CT	TT	CT	--	CT	TT	CT	--	TT	--	CT	CT
mk563	AWUE01021806.1	29346	C	TT	CC	--	TT	CT	TT	CC	CT	CC	--	CT	CT	CT	--	--	CC	CT	CT	CT	CC	TT	CT	TT	CT	CT	CC	CT	CT	TT	CT	CT	CT	CT	CC	CT	TT	CT	--	CT	TT	CT	--	TT	--	CT	CT
mk564	AWUE01021806.1	30241	C	TT	CC	CT	TT	--	TT	--	CT	CC	TT	CT	--	--	--	CT	--	--	CT	--	--	--	CT	--	CT	CT	--	--	CT	--	CT	CT	--	CT	--	--	--	CC	CT	CT	TT	--	--	--	TT	--	CT
mk566	AWUE01021806.1	42460	T	CC	TT	TC	CC	TC	CC	TT	TC	TT	CC	TC	TC	TC	CC	TC	TT	TC	TC	TC	TT	CC	TC	CC	TC	TC	TT	TC	TC	CC	TC	--	TC	TC	TT	TC	CC	--	TC	TC	CC	TC	TC	CC	--	TC	TC
mk567	AWUE01021806.1	42462	C	TT	CC	CT	TT	CT	TT	CC	CT	CC	TT	CT	CT	CT	TT	CT	CC	CT	CT	CT	CC	TT	CT	TT	CT	CT	CC	CT	CT	TT	CT	CT	CT	CT	CC	CT	TT	--	CT	CT	TT	CT	--	TT	--	CT	CT
mk568	AWUE01021806.1	42500	C	TT	CC	CT	TT	CT	TT	CC	CT	CC	TT	CT	CT	CT	TT	CT	CC	CT	CT	CT	CC	TT	CT	TT	CT	CT	CC	CT	CT	TT	CT	CT	CT	CT	CC	CT	TT	--	CT	CT	TT	CT	--	TT	--	CT	CT
mk569	AWUE01021806.1	42598	C	TT	CC	CT	TT	CT	TT	CC	CT	CC	TT	CT	CT	CT	TT	CT	CC	CT	CT	CT	CC	TT	CT	TT	CT	CT	CC	CT	CT	TT	CT	CT	CT	CT	CC	CT	TT	--	CT	CT	TT	CT	--	TT	--	CT	CT
mk570	AWUE01021806.1	55225	A	CC	AA	AC	CC	AC	CC	AA	AC	AA	CC	AC	AC	AC	CC	AC	AA	AC	AC	AC	AA	CC	AC	CC	AC	AC	AA	AC	AC	CC	AC	AC	AC	AC	AA	AC	CC	AC	AC	AC	--	AC	AA	CC	--	AC	AC
mk571	AWUE01021806.1	55417	A	TT	AA	AT	TT	AT	TT	AA	AT	AA	TT	AT	AT	AT	TT	AT	AA	AT	AT	AT	AA	TT	AT	TT	AT	AT	AA	AT	AT	TT	AT	AT	AT	AT	AA	AT	TT	AT	AT	AT	TT	AT	AA	TT	--	AT	AT
mk572	AWUE01022806.1	3399	C	AA	CC	CC	AA	CA	AA	--	CA	CC	AA	CA	CA	CA	--	CA	--	CA	CA	CA	CC	--	CA	--	CA	CA	CC	--	CA	--	CA	CA	CA	CA	--	CA	--	CA	CA	CA	AA	CA	--	--	CA	CA	CA
mk573	AWUE01023206.1	3452	T	TT	CC	TC	TC	CC	CC	TC	TC	CC	TT	TC	TT	--	--	TC	TC	TC	CC	TC	TC	TT	CC	TC	TC	TT	TT	TC	TC	CC	TT	TT	TT	TC	TT	TC	TC	TC	TC	--	TC	CC	CC	TC	CC	TC	CC
mk574	AWUE01023206.1	7203	T	TT	CC	TC	--	CC	CC	TC	TC	CC	TT	TC	TT	TC	TC	TC	TC	TC	CC	TC	TC	TT	CC	TC	TC	TT	TT	TC	TC	CC	TT	TT	TT	TC	TT	TC	TC	TC	TC	TC	TC	CC	CC	TC	--	TC	CC
mk575	AWUE01023206.1	10988	G	GG	TT	GT	GT	TT	TT	GT	GT	TT	GG	GT	GG	GT	GT	GT	GT	GT	TT	GT	GT	GG	TT	GT	GT	GG	GG	GT	GT	TT	GG	GG	GG	GT	GG	GT	GT	GT	GT	GT	GT	TT	TT	GT	--	GT	TT
mk578	AWUE01023206.1	33009	C	CC	TT	CT	CT	TT	TT	CT	CT	TT	CC	CT	--	CT	CT	CT	CT	CT	TT	CT	CT	CC	TT	CT	CT	--	CC	CT	CT	TT	CC	--	CC	CT	--	CT	CT	CT	CT	CT	CT	TT	TT	--	--	--	TT
mk579	AWUE01023206.1	33010	G	GG	AA	GA	GA	AA	AA	GA	GA	AA	GG	GA	--	GA	GA	GA	GA	GA	AA	GA	GA	GG	AA	GA	GA	--	GG	GA	GA	AA	GG	--	GG	GA	--	GA	GA	GA	GA	GA	GA	AA	AA	--	--	--	AA
mk580	AWUE01023206.1	44595	A	AA	GG	AG	AG	GG	GG	AG	AG	GG	AA	AG	AA	AG	AG	AG	AG	AG	GG	AG	AG	AA	GG	AG	AG	AA	--	AG	AG	GG	AA	AA	AA	AG	AA	AG	AG	AG	AG	AG	AG	GG	GG	AG	GG	AG	GG
mk585	AWUE01023206.1	62828	A	AA	CC	AC	AC	CC	CC	AC	AC	CC	AA	AC	AA	AC	--	AC	AC	AC	CC	AC	AC	AA	CC	AC	AC	AA	AA	AC	AC	CC	AA	AA	AA	AC	AA	AC	AC	AC	AC	AC	AC	CC	CC	AC	CC	AC	CC
mk586	AWUE01023206.1	74774	T	TT	CC	TC	TC	CC	CC	TC	TC	CC	TT	TC	TT	TC	TC	TC	TC	TC	CC	TC	TC	TT	CC	TC	TC	TT	--	TC	TC	CC	TT	TT	TT	TC	--	TC	TC	TC	TC	TC	TC	CC	CC	TC	CC	TC	CC
mk587	AWUE01023206.1	74864	G	GG	AA	GA	GA	AA	AA	GA	GA	AA	GG	GA	GG	GA	GA	GA	GA	GA	AA	GA	GA	GG	AA	GA	GA	GG	--	GA	GA	AA	GG	GG	GG	GA	--	GA	GA	GA	GA	GA	GA	AA	AA	GA	AA	GA	AA
mk588	AWUE01023206.1	74883	G	AA	GG	GA	GA	GG	GG	GA	GA	GG	AA	GA	AA	GA	GA	GA	GA	GA	GG	GA	GA	AA	GG	GA	GA	AA	--	GA	GA	GG	AA	AA	AA	GA	--	GA	GA	GA	GA	GA	GA	GG	GG	GA	GG	GA	GG
mk589	AWUE01023206.1	74969	C	CC	TT	CT	CT	TT	TT	CT	CT	--	CC	CT	CC	CT	CT	--	CT	CT	TT	CT	CT	CC	TT	CT	CT	CC	--	CT	--	TT	CC	CC	CC	CT	--	CT	CT	CT	CT	CT	CT	TT	TT	CT	--	CT	TT
mk591	AWUE01023206.1	81949	C	CC	TT	CT	CT	TT	TT	CT	CT	TT	CC	CT	CC	CT	CT	CT	CT	CT	TT	CT	CT	CC	TT	CT	CT	CC	CC	CT	CT	TT	CC	CC	CC	CT	CC	CT	CT	CT	CT	CT	CT	TT	TT	CT	--	CT	TT
mk597	AWUE01023206.1	89910	A	AA	GG	AG	AG	GG	GG	AG	AG	GG	AA	AG	AA	AG	AG	AG	AG	AG	GG	AG	AG	AA	GG	AG	AG	AA	AA	AG	AG	GG	AA	AA	AA	AG	AA	AG	AG	AG	AG	AG	AG	GG	GG	AG	--	AG	GG
mk600	AWUE01023206.1	101472	C	CC	AA	CA	CA	AA	AA	CA	CA	AA	CC	CA	CC	CA	CA	CA	CA	CA	AA	CA	CA	CC	AA	CA	CA	CC	CC	CA	CA	AA	CC	CC	CC	CA	CC	CA	CA	CA	CA	CA	CA	AA	AA	CA	AA	CA	AA
mk603	AWUE01001907.1	3959	T	TT	CC	TC	TC	CC	CC	TC	TC	CC	TT	TC	TT	TC	TC	TC	TC	TC	CC	TC	TC	TT	CC	TC	TC	TT	TT	TC	TC	CC	TT	TT	TT	TC	TT	TC	TC	TC	TC	TC	TC	CC	CC	TC	CC	TC	CC
mk604	AWUE01001907.1	4158	A	AA	GG	AG	AG	GG	GG	AG	AG	GG	AA	AG	AA	AG	AG	AG	AG	AG	GG	AG	AG	AA	GG	AG	AG	--	AA	AG	AG	GG	AA	AA	AA	AG	AA	AG	AG	AG	AG	AG	AG	GG	GG	AG	GG	AG	GG
mk605	AWUE01001907.1	4196	G	GG	AA	GA	GA	AA	AA	GA	GA	AA	GG	GA	GG	GA	GA	GA	GA	GA	AA	GA	GA	GG	AA	GA	GA	GG	GG	GA	GA	AA	GG	GG	GG	GA	GG	GA	GA	GA	GA	GA	GA	AA	AA	GA	AA	GA	AA
mk606	AWUE01011307.1	19338	A	AA	TT	AT	AT	TT	TT	AT	AT	TT	AA	AT	AA	AT	AT	AT	AT	AT	TT	AT	AT	AA	TT	AT	AT	AA	AA	AT	AT	--	AA	AA	AA	AT	AA	AT	AT	AT	AT	AT	AT	TT	TT	AT	TT	AT	TT
mk607	AWUE01011307.1	27989	A	AA	GG	AG	AG	GG	GG	AG	AG	GG	AA	AG	AA	AG	AG	AG	AG	AG	GG	AG	AG	AA	GG	AG	AG	AA	AA	AG	AG	GG	AA	AA	AA	AG	AA	AG	AG	AG	AG	AG	AG	GG	--	AG	GG	AG	GG
mk609	AWUE01011307.1	28083	T	CC	TT	TC	TC	TT	TT	TC	TC	TT	CC	TC	CC	TC	TC	TC	TC	TC	TT	TC	TC	--	TT	TC	TC	CC	CC	TC	TC	TT	CC	CC	CC	TC	CC	TC	TC	TC	TC	TC	TC	TT	--	TC	TT	TC	TT
mk611	AWUE01011307.1	29183	A	AA	CC	AC	AC	CC	CC	AC	AC	CC	AA	AC	AA	AC	--	AC	AC	AC	CC	AC	--	AA	CC	AC	AC	AA	AA	AC	AC	CC	AA	AA	AA	AC	AA	AC	AC	AC	AC	AC	AC	CC	CC	AC	CC	AC	CC
mk612	AWUE01011307.1	29252	A	AA	TT	AT	AT	TT	TT	AT	AT	TT	AA	AT	AA	AT	AT	AT	AT	AT	TT	AT	AT	AA	TT	AT	AT	AA	AA	AT	AT	TT	AA	AA	AA	AT	AA	AT	AT	AT	AT	AT	AT	TT	TT	AT	TT	AT	TT
mk613	AWUE01011307.1	29449	A	AA	GG	AG	AG	GG	GG	AG	AG	GG	AA	AG	AA	AG	AG	AG	AG	AG	GG	AG	AG	AA	GG	AG	AG	AA	AA	AG	AG	GG	AA	AA	AA	AG	AA	AG	AG	AG	AG	AG	AG	GG	GG	AG	GG	AG	GG
mk618	AWUE01011307.1	32894	T	TT	CC	TC	TC	CC	CC	TC	TC	CC	TT	TC	--	TC	TC	TC	TC	TC	--	TC	TC	TT	CC	TC	TC	--	TT	TC	TC	CC	TT	TT	TT	TC	TT	TC	TC	TC	TC	--	--	CC	--	TC	CC	TC	CC
mk619	AWUE01011307.1	32943	C	CC	TT	CT	CT	TT	TT	CT	CT	TT	CC	CT	--	CT	CT	CT	CT	CT	--	CT	CT	CC	TT	CT	CT	--	CC	CT	CT	TT	CC	CC	CC	CT	CC	CT	CT	CT	CT	--	--	TT	--	CT	TT	CT	TT
mk621	AWUE01013607.1	7597	A	AA	CC	AC	AC	CC	CC	AC	AC	CC	AA	AC	AA	AC	AC	AC	AC	AC	CC	AC	AC	AA	CC	AC	AC	AA	AA	AC	AC	CC	AA	AA	AA	AC	--	AC	AC	AC	AC	AC	AC	CC	CC	AC	CC	AC	CC
mk622	AWUE01014507.1	12757	G	AA	GG	--	GG	GA	GA	AA	GA	GA	GA	GG	GA	--	GA	GA	AA	GG	GA	--	--	AA	GA	GA	GA	GG	GA	GG	GG	GA	GA	AA	GA	--	GG	GG	GG	GA	GA	GA	GA	AA	GA	AA	GA	AA	GA
mk623	AWUE01014507.1	19382	T	CC	TT	TC	TT	TC	TC	CC	TC	TC	TC	TT	TC	TT	TC	TC	CC	TT	TC	CC	TT	CC	TC	TC	TC	TT	TC	TT	TT	TC	TC	CC	TC	CC	TT	TT	TT	TC	TC	TC	TC	--	TC	CC	TC	CC	TC
mk624	AWUE01014507.1	19401	G	TT	GG	GT	GG	GT	GT	TT	GT	GT	GT	GG	GT	GG	GT	GT	TT	GG	GT	TT	GG	TT	GT	GT	GT	GG	GT	GG	GG	GT	GT	TT	GT	TT	GG	GG	GG	GT	GT	GT	GT	TT	GT	TT	GT	TT	GT
mk627	AWUE01014507.1	24506	A	GG	AA	AG	--	AG	AG	--	AG	AG	AG	AA	AG	--	AG	--	GG	AA	AG	GG	AA	GG	AG	AG	AG	--	AG	AA	--	AG	AG	--	AG	GG	--	--	--	--	AG	AG	--	--	AG	GG	--	GG	AG
mk629	AWUE01014507.1	24549	T	CC	TT	TC	--	TC	TC	--	TC	TC	TC	TT	TC	--	TC	--	CC	TT	TC	CC	TT	CC	TC	TC	TC	--	TC	TT	--	TC	TC	--	TC	CC	--	--	--	--	TC	TC	--	--	TC	CC	--	CC	TC
mk632	AWUE01014507.1	33013	A	GG	AA	AG	--	--	AG	GG	AG	AG	AG	AA	AG	AA	AG	AG	GG	AA	AG	--	AA	--	AG	AG	--	AA	AG	--	AA	AG	AG	--	AG	--	--	AA	AA	--	AG	AG	AG	GG	AG	GG	--	GG	AG
mk633	AWUE01014507.1	35265	A	GG	AA	AG	AA	AG	AG	--	AG	AG	AG	AA	AG	AA	AG	AG	GG	AA	AG	GG	AA	GG	AG	AG	AG	AA	AG	AA	AA	AG	AG	GG	AG	GG	AA	AA	AA	AG	AG	AG	AG	GG	AG	GG	AG	GG	AG
mk634	AWUE01014507.1	42751	T	CC	TT	TC	TT	--	TC	CC	TC	--	TC	TT	TC	TT	--	TC	CC	TT	TC	CC	TT	CC	TC	TC	TC	TT	TC	TT	TT	TC	TC	CC	TC	CC	--	TT	--	TC	TC	TC	TC	--	TC	CC	--	CC	TC
mk635	AWUE01014507.1	51197	T	GG	TT	TG	--	TG	TG	GG	TG	TG	TG	--	TG	TT	TG	TG	GG	TT	TG	GG	TT	GG	TG	TG	TG	TT	TG	TT	TT	TG	TG	GG	TG	GG	TT	TT	TT	TG	TG	TG	TG	GG	TG	GG	TG	GG	TG
mk636	AWUE01014607.1	34835	T	TT	CC	TC	TT	CC	TT	TC	TC	TC	TC	CC	TC	TT	TC	TT	TC	TC	TC	TT	TC	--	CC	TT	TC	CC	TC	TC	TC	TT	TC	TC	CC	TC	TC	--	TC	TC	TT	TC	CC	TC	TC	TC	TT	TC	TC
mk637	AWUE01014607.1	34848	C	CC	TT	CT	CC	TT	CC	CT	CT	CT	CT	TT	CT	CC	CT	CC	CT	CT	CT	CC	CT	TT	TT	CC	CT	TT	CT	CT	CT	CC	CT	CT	TT	CT	CT	--	CT	CT	CC	CT	TT	CT	CT	CT	CC	CT	CT
mk639	AWUE01014607.1	56090	G	GG	AA	--	--	AA	--	GA	GA	--	GA	AA	GA	GG	GA	--	GA	GA	GA	GG	GA	AA	AA	GG	GA	AA	GA	GA	GA	GG	GA	--	AA	GA	GA	GA	GA	GA	GG	GA	AA	GA	GA	GA	--	GA	GA
mk640	AWUE01014607.1	56104	C	CC	TT	--	--	TT	--	CT	CT	--	CT	TT	CT	CC	CT	CC	CT	CT	CT	CC	CT	TT	TT	CC	CT	TT	CT	CT	CT	CC	CT	--	TT	CT	CT	CT	CT	CT	CC	CT	TT	CT	CT	CT	--	CT	CT
mk649	AWUE01022307.1	8381	T	AA	TT	TA	TA	TA	TA	TT	TA	AA	AA	TA	TT	TA	TA	--	TA	TA	TA	TT	AA	TA	TA	TT	TA	TT	TA	AA	TT	TA	AA	TT	TA	--	TA	AA	TA	--	TA	TA	--	--	TT	TA	--	TA	TA
mk650	AWUE01022307.1	9176	T	CC	TT	TC	TC	TC	TC	TT	TC	CC	CC	TC	TT	TC	TC	TT	TC	TC	TC	TT	CC	TC	TC	TT	TC	TT	TC	CC	TT	TC	CC	TT	TC	TT	TC	CC	TC	TT	TC	TC	TC	CC	TT	TC	TC	TC	TC
mk653	AWUE01022307.1	22049	G	AA	GG	GA	GA	GA	GA	GG	GA	AA	AA	GA	--	GA	--	GG	GA	GA	GA	GG	AA	GA	GA	GG	GA	GG	GA	AA	GG	GA	AA	GG	GA	GG	GA	AA	GA	GG	GA	GG	GA	AA	GG	GA	GA	GA	GA
mk654	AWUE01022307.1	22216	G	TT	GG	GT	GT	GT	GT	GG	GT	TT	TT	GT	GG	GT	--	GG	GT	GT	GT	GG	TT	GT	GT	GG	GT	GG	GT	TT	GG	GT	TT	GG	GT	GG	GT	TT	GT	GG	GT	GG	GT	TT	GG	GT	GT	GT	GT
mk655	AWUE01022307.1	28306	C	GG	CC	CG	CG	CG	CG	--	CG	GG	GG	CG	--	CG	CG	--	CG	CG	CG	CC	--	CG	CG	CC	CG	CC	CG	--	CC	CG	GG	--	CG	--	CG	GG	CG	--	CG	CC	--	GG	CC	CG	--	CG	CG
mk656	AWUE01022607.1	6581	A	CC	AA	AC	AA	AC	AC	CC	AC	AC	AC	AC	CC	AA	AC	AC	CC	AA	AC	CC	AA	--	AC	AC	AC	AA	AC	AA	AC	AC	AC	AC	AC	CC	AA	AA	AA	AC	AC	AC	AC	CC	AC	CC	CC	--	AC
mk658	AWUE01022907.1	18391	G	TT	GG	--	GT	GG	TT	TT	GG	GT	GT	GT	GT	GT	TT	GG	GT	GT	TT	GT	GT	--	GT	GT	GT	--	TT	GT	GT	GT	TT	TT	TT	GT	GG	TT	GG	GT	GT	--	TT	GT	GT	GT	TT	GT	GT
mk659	AWUE01022907.1	21409	A	TT	AA	TT	AT	AA	TT	TT	AA	AT	AT	AT	--	AT	TT	AA	AT	AT	TT	AT	AT	AT	AT	AT	AT	TT	--	AT	AT	AT	TT	TT	TT	AT	AA	AT	--	AT	AT	TT	TT	AT	AT	AT	--	AT	AT
mk660	AWUE01022907.1	21427	T	CC	TT	CC	TC	TT	CC	CC	TT	TC	TC	TC	--	TC	CC	TT	TC	TC	CC	TC	TC	TC	TC	TC	TC	CC	--	TC	TC	TC	CC	CC	CC	TC	TT	TC	--	TC	TC	CC	CC	TC	TC	TC	--	TC	TC
mk661	AWUE01022907.1	28941	G	CC	GG	CC	GC	GG	CC	CC	GG	GC	GC	GC	GC	--	CC	GG	--	GC	CC	GC	GC	GC	GC	GC	GC	--	--	GC	GC	GC	CC	CC	CC	GC	GG	GC	GG	GC	GC	CC	CC	GC	GC	GC	CC	GC	GC
mk662	AWUE01022907.1	29135	T	GG	TT	GG	TG	TT	GG	GG	TT	TG	TG	TG	TG	--	GG	TT	--	TG	GG	TG	TG	TG	TG	TG	TG	--	--	TG	TG	TG	--	GG	GG	TG	TT	TG	TT	TG	TG	GG	GG	TG	TG	TG	GG	TG	TG
mk663	AWUE01023007.1	9686	A	TT	AA	AT	AT	AT	AT	AA	AT	TT	TT	AT	AA	AT	AT	AA	AT	AT	AT	AA	TT	AT	AT	AA	AT	AA	AT	TT	AA	AT	TT	AA	AT	AA	AT	TT	AT	AA	AT	AA	AT	TT	--	AT	AT	AT	AT
mk664	AWUE01023007.1	9751	C	GG	CC	CG	CG	CG	CG	CC	CG	GG	GG	CG	CC	CG	CG	CC	CG	CG	CG	CC	GG	CG	CG	CC	CG	--	CG	GG	CC	CG	GG	CC	CG	CC	CG	GG	CG	CC	CG	--	CG	GG	--	CG	CG	CG	CG
mk665	AWUE01023007.1	19705	T	AA	TT	TA	TA	TA	TA	TT	TA	AA	AA	TA	TT	TA	--	TT	TA	TA	TA	TT	AA	TA	TA	TT	TA	TT	TA	AA	TT	TA	AA	TT	TA	TT	TA	AA	TA	TT	TA	TT	TA	AA	TT	TA	TA	TA	TA
mk666	AWUE01023007.1	25481	G	CC	GG	GC	GC	GC	GC	GG	--	CC	CC	GC	GG	GC	GC	GG	GC	GC	GC	GG	CC	GC	GC	GG	GC	GG	GC	CC	GG	GC	CC	GG	GC	GG	GC	CC	GC	GG	GC	GG	GC	--	--	GC	GC	GC	GC
mk667	AWUE01023907.1	3268	T	CC	TT	CC	TC	TT	CC	CC	TT	TC	TC	TC	TC	TC	CC	TT	TC	TC	CC	TC	TC	TC	TC	TC	TC	CC	CC	TC	TC	TC	CC	CC	CC	TC	TT	TC	TT	TC	TC	CC	CC	TC	TC	TC	CC	TC	TC
mk668	AWUE01023907.1	3981	C	TT	CC	TT	CT	CC	TT	TT	CC	CT	CT	CT	CT	CT	TT	CC	CT	CT	TT	CT	CT	CT	CT	CT	CT	TT	TT	CT	CT	CT	TT	TT	TT	CT	CC	CT	CC	CT	CT	TT	TT	CT	CT	CT	TT	CT	CT
mk669	AWUE01023907.1	4018	A	GG	AA	GG	AG	AA	GG	GG	AA	AG	AG	AG	AG	AG	GG	AA	AG	AG	GG	AG	AG	AG	AG	AG	AG	GG	GG	AG	AG	AG	GG	GG	GG	AG	AA	AG	AA	AG	AG	GG	GG	AG	AG	AG	GG	AG	AG
mk670	AWUE01023907.1	7374	T	CC	TT	CC	TC	TT	CC	CC	TT	TC	TC	TC	TC	TC	CC	TT	TC	TC	CC	TC	TC	TC	TC	TC	TC	CC	CC	TC	TC	TC	CC	CC	CC	TC	TT	TC	TT	TC	TC	CC	CC	TC	TC	TC	CC	TC	TC
mk672	AWUE01023907.1	19786	A	GG	AA	GG	AG	AA	GG	GG	AA	AG	AG	AG	AG	AG	GG	AA	AG	AG	GG	AG	AG	AG	AG	AG	AG	GG	GG	AG	AG	AG	GG	GG	GG	AG	AA	AG	AA	AG	AG	GG	GG	AG	--	AG	GG	AG	AG
mk673	AWUE01023907.1	26618	T	CC	TT	CC	TC	TT	CC	CC	TT	TC	TC	TC	TC	TC	CC	TT	TC	TC	CC	TC	TC	TC	TC	TC	TC	CC	CC	TC	TC	TC	CC	CC	CC	TC	TT	TC	TT	TC	TC	CC	CC	TC	TC	TC	CC	TC	TC
mk675	AWUE01024107.1	5438	G	GG	AA	GA	GA	AA	AA	GA	GA	AA	GG	GA	GG	GA	GA	GA	GA	GA	AA	GA	GA	GG	AA	GA	GA	GG	GG	GA	GA	AA	GG	GG	GG	GA	GG	GA	GA	GA	GA	GA	GA	AA	--	GA	--	GA	AA
mk678	AWUE01002608.1	2692	G	AA	GG	GA	GG	GA	GA	AA	GA	GA	GA	GA	AA	GG	GA	GA	AA	GG	GA	AA	GG	--	GA	GA	GA	GG	GA	GG	GA	GA	GA	GA	GA	AA	GG	GG	GG	GA	GA	GA	GA	AA	GA	AA	--	AA	GA
mk679	AWUE01011208.1	3138	G	GG	CC	GC	GC	CC	CC	GC	GC	CC	GG	GC	GG	GC	GC	GC	GC	GC	CC	GC	GC	GG	CC	GC	GC	GG	GG	GC	GC	CC	GG	GG	GG	GC	GG	GC	GC	GC	GC	GC	GC	CC	--	GC	CC	GC	CC
mk681	AWUE01011308.1	10658	T	CC	TT	CC	TC	--	CC	CC	TT	TC	TC	TC	TC	TC	--	TT	TC	--	CC	TC	TC	--	TC	TT	TC	CC	--	TC	--	--	--	CC	CC	TC	--	TC	--	TC	TC	CC	CC	TC	--	TC	CC	TC	TC
mk683	AWUE01012908.1	10481	T	TT	CC	TC	TT	TT	TT	CC	TC	TC	TC	CC	TC	TC	TT	TC	CC	TC	TC	TC	CC	TT	TC	TT	TC	TC	TC	TC	TC	TT	TC	TT	TC	TC	CC	TC	TC	TC	TT	CC	TT	TC	CC	TT	TT	TC	TC
mk685	AWUE01013608.1	15231	T	AA	TT	TA	TA	--	TT	--	TA	TT	AA	TA	AA	TA	--	TA	TA	TA	TT	TA	TA	AA	TT	TA	TA	AA	AA	TA	TA	--	AA	--	AA	TA	AA	TA	TA	TA	TA	--	TA	TA	TT	TA	--	TA	TT
mk686	AWUE01013608.1	15271	G	AA	GG	GA	GA	--	GG	--	GA	GG	AA	GA	AA	GA	--	GA	GA	GA	GG	GA	GA	AA	GG	GA	GA	AA	AA	GA	GA	--	AA	--	AA	GA	AA	GA	GA	GA	GA	--	GA	GA	GG	GA	--	GA	GG
mk687	AWUE01013608.1	15307	A	TT	AA	AT	AT	--	AA	--	AT	AA	TT	AT	TT	AT	--	AT	AT	AT	AA	AT	AT	TT	AA	AT	AT	TT	TT	AT	AT	--	TT	TT	TT	AT	TT	AT	AT	AT	AT	AT	AT	AT	AA	AT	--	AT	AA
mk689	AWUE01013608.1	22906	A	GG	AA	AG	--	AA	AA	AG	AG	AA	GG	AG	GG	AG	AG	AG	AG	AG	AA	AG	AG	GG	AA	AG	AG	GG	GG	AG	AG	AA	GG	GG	GG	GG	GG	AG	AG	GG	AG	AG	--	AG	AA	AG	AA	AG	AA
mk690	AWUE01013608.1	22986	G	AA	GG	--	AA	GG	GG	GA	GA	GG	AA	GA	AA	GA	GA	GA	GA	GA	GG	GA	GA	AA	GG	GA	GA	AA	AA	GA	GA	GG	AA	AA	AA	AA	AA	GA	GA	AA	GA	GA	--	GA	GG	GA	GG	GA	GG
mk691	AWUE01013608.1	23084	T	CC	TT	TC	TC	TT	TT	TC	TC	TT	CC	TC	CC	TC	TC	TC	TC	TC	TT	TC	TC	CC	TT	TC	TC	CC	CC	TC	TC	TT	CC	CC	CC	--	CC	TC	TC	--	TC	TC	CC	TC	TT	TC	TT	TC	TT
mk692	AWUE01013808.1	5408	G	GG	CC	GG	CC	CC	GG	GG	CC	GC	GC	GC	CC	GC	GG	--	GC	GC	GG	GC	GC	--	GC	GC	GC	GG	GG	GC	GC	--	GG	GG	GG	GC	CC	GC	--	GC	GC	GG	GG	GC	GC	GC	GG	GC	--
mk693	AWUE01013808.1	27418	G	AA	GG	AA	GG	GG	AA	AA	GG	GA	GA	GA	GA	GA	AA	GG	GA	GA	AA	GA	GA	GA	GA	GA	GA	AA	AA	GA	GA	GA	AA	AA	AA	GA	GG	GA	GG	GA	GA	AA	AA	GA	GA	GA	AA	GA	GA
mk695	AWUE01014308.1	8338	A	TT	AA	AT	AT	--	AA	AT	AT	AA	TT	AT	TT	--	AT	AT	AT	AT	AA	AT	AT	--	AA	AT	AT	TT	TT	AT	AT	--	TT	TT	TT	AT	TT	AT	AT	AT	AT	AT	AT	AT	AA	AT	AA	AT	--
mk696	AWUE01014308.1	8389	C	CC	TT	CT	CT	--	TT	CT	CT	TT	CC	CT	CC	CT	CT	CT	CT	CT	TT	CT	CT	--	TT	CT	CT	CC	CC	CT	CT	TT	CC	CC	CC	CT	CC	CT	CT	CT	CT	CT	CT	CT	TT	CT	TT	CT	--
mk697	AWUE01014508.1	2621	G	AA	GG	GA	GG	GA	GA	AA	GA	GA	GA	GG	GA	GG	GA	GA	AA	GG	GA	AA	GG	AA	GA	GA	GA	--	GA	GG	GG	GA	GA	AA	GA	AA	GG	GG	GG	GA	GA	GA	GA	AA	GA	AA	GA	AA	GA
mk698	AWUE01014508.1	2640	T	CC	TT	TC	--	TC	TC	CC	TC	TC	TC	TT	TC	TT	TC	TC	CC	TT	TC	CC	TT	CC	TC	TC	TC	--	TC	TT	--	TC	TC	CC	TC	CC	TT	TT	TT	TC	TC	TC	TC	CC	TC	CC	TC	CC	TC
mk699	AWUE01014508.1	7035	G	AA	GG	GA	GG	--	GA	AA	--	GA	GA	GG	GA	GG	--	GA	AA	GG	GA	AA	GG	AA	GA	GA	--	--	GA	GG	GG	GA	GA	AA	GA	AA	GG	GG	GG	GA	GA	GA	GA	AA	GA	AA	GA	AA	GA
mk706	AWUE01020108.1	1795	A	GG	AA	GG	--	AA	GG	GG	AA	AG	AG	AG	AG	AG	GG	--	--	AG	GG	AG	AG	AG	AG	AG	AG	--	--	AG	AG	--	GG	--	--	--	AA	AG	AA	--	AG	GG	GG	AG	AG	AG	GG	AG	AG
mk707	AWUE01020108.1	2343	A	GG	AA	GG	AG	--	GG	GG	AA	AG	AG	AG	AG	AG	GG	--	AG	AG	GG	AG	AG	AG	AG	--	AG	GG	--	AG	AG	AG	GG	GG	GG	AG	AA	AG	AA	AG	AG	GG	--	AG	AG	AG	--	AG	AG
mk708	AWUE01020108.1	2359	A	GG	AA	GG	AG	--	GG	GG	AA	AG	AG	AG	AG	AG	GG	--	AG	AG	GG	AG	AG	AG	AG	--	AG	GG	--	AG	AG	AG	GG	GG	GG	AG	AA	AG	AA	AG	AG	GG	--	AG	AG	AG	--	AG	AG
mk714	AWUE01020108.1	7526	C	TT	CC	--	CT	CC	TT	TT	CC	--	CT	CT	CT	CT	TT	--	CT	--	TT	CT	CT	CT	CT	CT	CT	TT	TT	CT	CT	CT	TT	TT	TT	CT	CC	CT	CC	CT	CT	TT	--	CT	CT	CT	--	CT	CT
mk715	AWUE01020108.1	10209	T	GG	TT	GG	TG	TT	GG	GG	TT	TG	TG	TG	TG	TG	--	TT	TG	TG	GG	TG	TG	TG	TG	TG	TG	--	GG	TG	TG	TG	GG	GG	GG	TG	TT	TG	TT	TG	TG	GG	GG	TG	TG	TG	GG	TG	TG
mk716	AWUE01020108.1	15665	A	TT	AA	AT	--	AA	--	--	AA	AT	AT	AT	AT	AT	TT	--	AT	AT	TT	AT	AT	--	AT	AT	AT	--	TT	AT	AT	AT	--	TT	TT	AT	AA	AT	AA	AT	AT	TT	--	AT	AT	AT	--	AT	AT
mk717	AWUE01020108.1	24951	T	GG	TT	GG	TG	TT	GG	GG	TT	TG	TG	TG	TG	TG	GG	TT	TG	TG	GG	TG	TG	TG	TG	TG	TG	GG	GG	TG	TG	TG	GG	GG	GG	TG	TT	TG	TT	TG	TG	GG	GG	TG	TG	TG	--	TG	TG
mk718	AWUE01020108.1	25016	T	GG	TT	--	TG	TT	GG	GG	TT	--	TG	TG	TG	TG	GG	--	TG	--	GG	TG	TG	TG	TG	--	TG	GG	--	TG	TG	TG	GG	GG	--	TG	TT	TG	TT	TG	TG	GG	GG	TG	TG	--	GG	TG	--
mk719	AWUE01020108.1	30115	C	TT	CC	TT	CT	CC	--	TT	CC	CT	CT	CT	CT	CT	TT	CC	CT	CT	TT	CT	CT	--	CT	CT	CT	--	--	CT	CT	CT	TT	TT	TT	CT	CC	CT	CC	CT	CT	--	TT	CT	CT	CT	TT	CT	CT
mk720	AWUE01020108.1	30143	C	TT	CC	TT	CT	CC	--	TT	CC	CT	CT	CT	CT	CT	TT	CC	CT	CT	TT	CT	CT	--	CT	CT	CT	--	--	CT	CT	CT	TT	TT	TT	CT	CC	CT	CC	CT	CT	--	TT	CT	CT	CT	TT	CT	CT
mk721	AWUE01020108.1	30346	G	AA	GG	AA	GA	GG	--	AA	GG	GA	GA	GA	GA	GA	AA	GG	GA	GA	AA	GA	GA	--	GA	GA	GA	--	--	GA	GA	GA	AA	AA	AA	GA	GG	GA	--	GA	GA	--	AA	GA	GA	GA	AA	GA	GA
mk722	AWUE01020108.1	34104	A	GG	AA	GG	AG	AA	GG	GG	AA	AG	AG	AG	AG	AG	GG	AA	AG	AG	GG	AG	AG	AG	AG	AG	AG	GG	GG	AG	AG	AG	GG	GG	GG	AG	AA	AG	AA	AG	AG	GG	--	AG	AG	AG	GG	AG	AG
mk723	AWUE01020108.1	34209	G	CC	GG	CC	GC	GG	CC	CC	GG	GC	GC	GC	GC	GC	CC	GG	GC	GC	CC	GC	GC	GC	GC	GC	GC	CC	CC	GC	GC	GC	CC	CC	CC	GC	GG	GC	GG	GC	GC	CC	--	GC	GC	GC	CC	GC	GC
mk724	AWUE01020108.1	34271	G	AA	GG	AA	GA	GG	AA	AA	GG	GA	GA	GA	GA	GA	AA	GG	GA	GA	AA	GA	GA	GA	GA	GA	GA	AA	AA	GA	GA	GA	AA	AA	AA	GA	GG	GA	GG	GA	GA	AA	--	GA	GA	GA	AA	GA	GA
mk725	AWUE01020108.1	34291	T	CC	TT	CC	TC	TT	CC	CC	TT	TC	TC	TC	TC	TC	CC	TT	TC	TC	CC	TC	TC	TC	TC	TC	TC	CC	CC	TC	TC	TC	CC	CC	CC	TC	TT	TC	TT	TC	TC	CC	--	TC	TC	TC	CC	TC	TC
mk728	AWUE01020108.1	76336	T	CC	TT	CC	TC	TT	CC	CC	TT	TC	TC	TC	TC	TC	CC	TT	TC	TC	CC	TC	TC	TC	TC	TC	TC	CC	CC	TC	TC	TC	CC	CC	CC	TC	TT	TC	TT	TC	TC	CC	CC	TC	TC	TC	CC	TC	TC
mk729	AWUE01020108.1	95363	T	GG	TT	GG	TG	TT	GG	GG	TT	TG	TG	TG	TG	TG	GG	TT	TG	TG	GG	TG	TG	TG	TG	TG	TG	GG	GG	TG	TG	TG	GG	GG	GG	TG	TT	TG	TT	--	TG	GG	GG	TG	TG	TG	GG	TG	TG
mk730	AWUE01020108.1	95418	G	AA	GG	AA	GA	GG	AA	AA	--	GA	GA	GA	GA	GA	AA	GG	GA	GA	AA	GA	GA	GA	GA	GA	GA	AA	AA	GA	GA	GA	AA	AA	AA	GA	GG	GA	GG	--	GA	AA	AA	GA	GA	GA	AA	GA	GA
mk731	AWUE01022308.1	8812	T	CC	TT	TC	TC	TC	TC	TT	TC	CC	CC	TC	TT	TC	TC	TT	TC	TC	TC	TT	CC	TC	TC	TT	TC	TT	TC	CC	TT	TC	CC	TT	TC	TT	TC	CC	TC	TT	TC	TT	TC	CC	TT	TC	TC	TC	TC
mk732	AWUE01022308.1	20684	G	CC	GG	GC	GC	GC	GC	GG	GC	CC	CC	GC	GG	GC	--	GG	GC	GC	GC	GG	CC	GC	GC	GG	GC	GG	GC	CC	GG	GC	CC	GG	GC	GG	GC	CC	GC	GG	GC	GG	GC	CC	GG	GC	GC	GC	GC
mk734	AWUE01024108.1	4416	A	AA	TT	AT	AT	TT	TT	AT	AT	TT	AA	AT	AA	AT	AT	AT	AT	AT	TT	AT	AT	AA	TT	AT	AT	AA	AA	AT	AT	TT	AA	AA	AA	AT	AA	AT	AT	AT	AT	AT	AT	TT	TT	AT	TT	AT	TT
mk736	AWUE01024608.1	10665	G	GG	AA	GA	GA	AA	AA	GA	GA	AA	GG	GA	GG	GA	GA	GA	GA	GA	AA	GA	GA	GG	AA	GA	GA	GG	GG	GA	GA	AA	GG	GG	GG	GA	GG	GA	GA	GA	GA	GA	GA	AA	AA	GA	AA	GA	AA
mk737	AWUE01024608.1	10711	C	CC	AA	CA	CA	AA	AA	CA	CA	AA	CC	CA	CC	CA	CA	CA	CA	CA	AA	CA	CA	CC	AA	CA	CA	CC	CC	CA	CA	AA	CC	CC	CC	CA	CC	CA	CA	CA	CA	CA	CA	AA	AA	CA	AA	CA	AA
mk738	AWUE01024608.1	12566	G	TT	GG	GT	GT	GG	GG	GT	GT	GG	TT	GT	TT	GT	GT	GT	GT	GT	GG	GT	GT	TT	GG	GT	GT	TT	TT	GT	GT	GG	TT	TT	--	GT	TT	GT	GT	GT	GT	GT	GT	GG	GG	GT	GG	GT	GG
mk739	AWUE01008009.1	6321	A	GG	AA	AG	GG	--	AG	AA	AG	GG	GG	GG	AG	AG	AA	AA	AG	GG	AG	AG	AG	AG	AG	AA	AG	AA	GG	AG	AA	AG	GG	AA	AG	AA	GG	GG	AG	AG	AG	AA	AG	GG	AA	AG	AG	GG	AG
mk740	AWUE01008009.1	7466	C	TT	CC	CT	TT	CC	CT	CC	CT	TT	TT	TT	CT	CT	CC	CC	CT	TT	CT	CT	CT	CT	CT	CC	CT	--	--	CT	CC	CT	TT	CC	CT	CC	TT	--	CT	CT	CT	CC	CT	TT	--	CT	CT	--	CT
mk741	AWUE01008009.1	7509	G	AA	GG	GA	AA	GG	GA	GG	GA	AA	AA	AA	GA	GA	GG	--	GA	AA	GA	GA	GA	GA	GA	GG	GA	--	--	GA	GG	GA	AA	GG	GA	GG	AA	AA	GA	GA	GA	GG	GA	AA	--	GA	GA	--	GA
mk742	AWUE01008009.1	7516	G	AA	GG	GA	AA	GG	GA	GG	GA	AA	AA	AA	GA	GA	GG	--	GA	AA	GA	GA	GA	GA	GA	GG	GA	--	--	GA	GG	GA	AA	GG	GA	GG	--	AA	GA	GA	GA	GG	GA	AA	GG	GA	GA	--	GA
mk743	AWUE01010009.1	953	T	TT	CC	TC	TC	CC	CC	TC	TC	CC	TT	TC	TT	TC	--	TC	TC	TC	CC	TC	TC	TT	CC	TC	TC	TT	TT	TC	TC	CC	TT	TT	TT	TC	TT	TC	TC	TC	TC	TC	TC	CC	CC	TC	CC	TC	CC
mk744	AWUE01010709.1	1011	C	CC	TT	CT	CT	TT	TT	CT	CT	TT	CC	CT	CC	CT	CT	CT	CT	CT	TT	CT	CT	CC	TT	CT	CT	CC	CC	CT	CT	TT	CC	CC	CC	CT	CC	CT	CT	CT	CT	--	CT	TT	TT	CT	TT	CT	TT
mk745	AWUE01011309.1	8720	G	AA	GG	AA	GA	GG	AA	AA	GG	GA	GA	GA	GA	GA	AA	GG	GA	GA	AA	GA	GA	GA	GA	GA	GA	AA	AA	GA	GA	GA	AA	AA	AA	GA	GG	GA	GG	GA	GA	AA	AA	GA	GA	GA	--	GA	GA
mk746	AWUE01011309.1	14481	T	CC	TT	CC	TC	TT	CC	CC	TT	TC	TC	TC	TC	TC	CC	TT	TC	TC	CC	TC	TC	TC	TC	TC	TC	CC	CC	TC	TC	TC	CC	CC	CC	TC	TT	TC	TT	TC	TC	CC	CC	TC	TC	TC	--	TC	TC
mk749	AWUE01011309.1	31033	G	AA	GG	AA	GA	GG	AA	AA	GG	GA	GA	GA	GA	GA	AA	GG	GA	GA	AA	GA	GA	GA	GA	GA	GA	AA	AA	GA	GA	GA	AA	--	AA	GA	GG	GA	GG	GA	GA	AA	AA	GA	GA	GA	AA	GA	GA
mk750	AWUE01011309.1	31083	G	TT	GG	TT	GT	GG	TT	TT	GG	GT	GT	GT	GT	GT	TT	--	GT	GT	TT	GT	GT	GT	GT	GT	GT	TT	TT	GT	GT	GT	TT	--	TT	GT	GG	GT	GG	--	GT	--	TT	GT	GT	GT	TT	GT	GT
mk751	AWUE01011309.1	31183	G	AA	GG	AA	GA	GG	AA	AA	GG	GA	GA	--	GA	GA	AA	GG	GA	GA	AA	GA	GA	GA	GA	GA	GA	AA	AA	GA	GA	GA	AA	--	AA	GA	GG	GA	GG	GA	GA	--	AA	GA	GA	GA	AA	GA	GA
mk752	AWUE01011309.1	31209	A	GG	AA	GG	AG	AA	GG	GG	AA	AG	AG	AG	AG	AG	GG	AA	AG	AG	GG	AG	AG	AG	AG	AG	AG	GG	GG	AG	AG	AG	GG	--	GG	AG	AA	AG	AA	AG	AG	--	GG	AG	AG	AG	GG	AG	AG
mk754	AWUE01012309.1	9217	G	GG	AA	GA	GA	AA	AA	GA	GA	AA	GG	GA	GG	GA	GA	GA	GA	GA	AA	GA	GA	GG	--	GA	GA	GG	GG	GA	GA	AA	GG	GG	GG	GA	GG	GA	GA	GA	--	GA	GA	GA	AA	GA	AA	GA	AA
mk759	AWUE01014509.1	3577	T	GG	TT	TG	TT	TG	--	GG	TG	TG	TG	--	TG	--	TG	TG	--	TT	TG	GG	TT	GG	TG	--	TG	TT	TG	--	TT	TG	TG	GG	TG	GG	TT	--	TT	TG	TG	TG	TG	--	TG	--	TG	--	TG
mk762	AWUE01015009.1	14703	A	CC	AA	AC	AC	AA	AA	AC	AC	AA	CC	AC	CC	AC	AC	AC	AC	AC	AA	AC	AC	CC	AA	AC	AC	CC	CC	AC	AC	AA	CC	CC	CC	AC	CC	AC	AC	AC	AC	AC	AC	AC	AA	AC	--	AC	AA
mk763	AWUE01015009.1	14793	A	TT	AA	AT	AT	AA	AA	AT	AT	AA	TT	AT	TT	AT	AT	AT	AT	AT	AA	AT	AT	TT	AA	--	AT	TT	TT	AT	AT	AA	TT	TT	TT	AT	TT	AT	AT	AT	AT	AT	AT	AT	AA	AT	--	AT	AA
mk764	AWUE01015009.1	14915	T	AA	TT	TA	TA	TT	TT	TA	TA	TT	AA	TA	AA	TA	TA	TA	TA	TA	TT	TA	TA	AA	TT	TA	TA	AA	AA	TA	TA	TT	AA	AA	AA	TA	AA	TA	TA	TA	TA	TA	TA	TA	TT	TA	--	TA	TT
mk765	AWUE01015009.1	20525	A	TT	AA	AT	AT	--	AA	AT	AT	AA	TT	AT	TT	AT	--	AT	AT	AT	AA	AT	AT	--	AA	AT	AT	TT	--	AT	AT	AA	TT	TT	--	AT	TT	AT	AT	AT	AT	AT	AT	AT	--	AT	AA	AT	AA
mk766	AWUE01015009.1	20632	T	AA	TT	TA	TA	--	TT	TA	TA	TT	AA	TA	AA	TA	--	TA	TA	TA	--	TA	TA	--	TT	TA	TA	AA	--	TA	TA	TT	AA	AA	--	TA	AA	TA	TA	TA	TA	TA	TA	TA	--	TA	TT	TA	--
mk767	AWUE01015009.1	20633	T	GG	TT	TG	TG	--	TT	TG	TG	TT	GG	TG	GG	TG	--	--	TG	TG	TT	TG	TG	--	TT	TG	TG	GG	--	TG	TG	--	GG	GG	--	TG	GG	TG	TG	TG	TG	TG	TG	TG	--	TG	TT	TG	--
mk768	AWUE01015009.1	20640	C	TT	CC	CT	CT	--	CC	CT	CT	CC	TT	CT	TT	CT	--	CT	CT	CT	CC	CT	CT	--	CC	CT	CT	TT	--	CT	--	CC	TT	TT	--	CT	TT	CT	CT	CT	CT	CT	CT	CT	--	CT	CC	CT	CC
mk769	AWUE01015009.1	20721	G	GG	AA	GA	GA	--	AA	GA	GA	AA	GG	GA	GG	GA	--	GA	GA	GA	AA	GA	GA	--	AA	GA	GA	GG	--	GA	GA	--	GG	GG	--	GA	GG	GA	GA	GA	GA	GA	GA	GA	--	GA	AA	GA	AA
mk770	AWUE01015009.1	21151	A	AA	GG	AG	AG	--	GG	--	AG	--	--	AG	AA	AG	AG	AG	AG	AG	--	AG	AG	--	GG	AG	AG	AA	AA	AG	AG	GG	--	AA	AA	--	--	AG	AG	AG	AG	AG	AG	AG	--	AG	--	AG	GG
mk771	AWUE01015009.1	23517	T	GG	TT	TG	TG	TT	TT	TG	TG	TT	GG	TG	GG	TG	TG	TG	TG	TG	TT	TG	TG	GG	TT	TG	TG	GG	GG	TG	TG	TT	GG	GG	GG	TG	GG	TG	TG	TG	TG	TG	TG	TG	TT	TG	TT	TG	TT
mk772	AWUE01015009.1	23564	T	TT	CC	TC	TC	CC	CC	TC	TC	CC	TT	TC	TT	TC	TC	TC	TC	TC	CC	TC	TC	TT	CC	TC	TC	TT	TT	TC	TC	CC	TT	TT	TT	TC	TT	TC	TC	TC	TC	TC	TC	TC	CC	TC	CC	TC	CC
mk773	AWUE01020109.1	5198	T	CC	TT	CC	TC	TT	CC	CC	TT	TC	TC	TC	TC	TC	CC	--	TC	TC	CC	TC	TC	TC	TC	TC	TC	CC	CC	TC	TC	TC	CC	CC	CC	TC	TT	TC	TT	TC	TC	CC	CC	TC	TC	TC	CC	TC	TC
mk775	AWUE01021809.1	4698	C	TT	CC	CT	TT	CT	TT	CC	CT	CC	TT	CT	CT	CT	TT	CT	CC	CT	CT	CT	CC	TT	CT	TT	CT	CT	CC	CT	CT	TT	CT	CT	CT	CT	CC	CT	TT	CT	CT	CT	TT	CT	CC	TT	--	CT	CT
mk777	AWUE01021809.1	4869	T	CC	TT	TC	CC	TC	CC	TT	TC	TT	CC	TC	TC	TC	CC	TC	TT	TC	TC	TC	TT	CC	TC	CC	TC	TC	TT	TC	TC	CC	TC	TC	TC	TC	TT	TC	CC	TC	TC	TC	CC	TC	TT	CC	--	TC	TC
mk778	AWUE01021809.1	14449	C	AA	CC	CA	AA	CA	AA	CC	CA	CC	AA	CA	CA	CA	AA	CA	CC	CA	CA	CA	CC	AA	CA	AA	CA	CA	CC	CA	CA	AA	CA	CA	CA	CA	CC	CA	AA	CA	CA	CA	AA	CA	CC	AA	AA	CA	CA
mk779	AWUE01022309.1	1660	G	AA	GG	GA	GA	GA	GA	GG	GA	AA	AA	GA	GG	GA	GA	GG	GA	GA	GA	GG	AA	GA	GA	GG	GA	GG	GA	AA	GG	GA	AA	GG	GA	GG	GA	AA	GA	GG	GA	GG	GA	AA	GG	GA	--	GA	GA
mk780	AWUE01022309.1	1921	G	AA	GG	GA	GA	GA	GA	GG	GA	AA	AA	GA	GG	GA	GA	GG	GA	GA	GA	GG	AA	GA	GA	GG	GA	GG	GA	AA	GG	GA	AA	GG	GA	GG	GA	AA	GA	GG	GA	GG	GA	AA	GG	GA	--	GA	GA
mk781	AWUE01022309.1	10215	G	TT	GG	GT	--	GT	GT	--	GT	TT	TT	GT	GG	--	GT	--	GT	GT	GT	GG	TT	GT	GT	--	GT	GG	GT	TT	GG	GT	TT	--	GT	GG	--	TT	GT	GG	GT	GG	--	TT	--	GT	GT	GT	GT
mk782	AWUE01022909.1	403	A	GG	AA	GG	AG	--	GG	GG	--	AG	AG	--	AG	AG	--	AA	--	AG	--	AG	AG	--	AG	--	AG	--	GG	--	AG	AG	--	GG	GG	AG	--	AG	AA	AG	AG	--	GG	AG	AG	AG	GG	AG	AG
mk783	AWUE01022909.1	441	G	AA	GG	AA	GA	--	AA	AA	GG	GA	GA	GA	GA	GA	--	GG	--	GA	AA	GA	GA	--	GA	--	GA	AA	AA	GA	GA	GA	--	AA	AA	GA	--	GA	GG	GA	GA	AA	AA	GA	GA	GA	AA	GA	GA
mk784	AWUE01022909.1	442	A	GG	AA	GG	AG	--	GG	GG	AA	AG	AG	AG	AG	AG	--	AA	--	AG	GG	AG	AG	--	AG	--	AG	GG	GG	AG	AG	AG	--	GG	GG	AG	--	AG	AA	AG	AG	GG	GG	AG	AG	AG	GG	AG	AG
mk785	AWUE01022909.1	482	C	TT	CC	TT	CT	CC	TT	TT	CC	CT	CT	CT	CT	CT	TT	CC	CT	CT	TT	CT	CT	CT	CT	CT	CT	TT	TT	CT	CT	CT	TT	TT	TT	CT	CC	CT	CC	CT	CT	TT	TT	CT	CT	CT	TT	CT	CT
mk786	AWUE01023009.1	366	A	GG	AA	AG	AG	AG	AG	AA	AG	GG	GG	AG	AA	AG	AG	AA	AG	AG	AG	AA	GG	AG	AG	AA	AG	AA	AG	GG	AA	AG	GG	AA	AG	AA	AG	GG	AG	--	AG	AA	AG	GG	AA	AG	AG	AG	AG
mk787	AWUE01023009.1	465	A	CC	AA	AC	AC	AC	AC	AA	AC	CC	CC	AC	AA	AC	AC	AA	AC	AC	AC	AA	CC	AC	AC	AA	AC	AA	AC	CC	AA	AC	CC	AA	AC	AA	AC	CC	AC	--	AC	AA	AC	CC	--	AC	AC	AC	AC
mk788	AWUE01023009.1	474	A	GG	AA	AG	AG	AG	AG	AA	AG	GG	GG	AG	AA	AG	AG	AA	AG	AG	AG	AA	GG	AG	AG	AA	AG	AA	AG	GG	AA	AG	GG	AA	AG	AA	AG	GG	AG	--	AG	--	AG	GG	--	AG	AG	AG	AG
mk789	AWUE01023009.1	526	A	GG	AA	AG	AG	AG	AG	AA	AG	GG	GG	AG	AA	AG	AG	AA	AG	AG	AG	AA	GG	AG	AG	AA	AG	AA	AG	GG	AA	AG	GG	AA	AG	AA	AG	GG	AG	--	AG	AA	AG	GG	AA	--	AG	AG	AG
mk796	AWUE01024109.1	2988	C	CC	TT	CT	CT	TT	TT	CT	CT	TT	CC	CT	CC	CT	CT	CT	CT	CT	TT	CT	CT	CC	TT	CT	CT	CC	CC	CT	CT	TT	CC	CC	CC	CT	CC	CT	CT	CT	CT	CT	CT	TT	TT	CT	TT	CT	TT
mk797	AWUE01024109.1	3014	T	TT	AA	TA	TA	AA	AA	TA	TA	AA	TT	TA	TT	TA	TA	TA	TA	TA	AA	TA	TA	TT	AA	TA	TA	TT	TT	TA	TA	AA	TT	TT	TT	TA	TT	TA	TA	TA	TA	TA	TA	AA	AA	TA	AA	TA	AA
mk798	AWUE01024109.1	3026	T	TT	CC	TC	TC	CC	CC	TC	TC	CC	TT	TC	TT	TC	TC	TC	TC	TC	CC	TC	TC	TT	CC	TC	TC	TC	TT	TC	TC	CC	TT	TT	TT	TC	TT	TC	TC	TC	TC	TC	TC	CC	CC	TC	CC	TC	CC
mk799	AWUE01024109.1	3187	G	GG	AA	GA	GA	AA	AA	GA	GA	AA	GG	GA	GG	GA	GA	GA	GA	GA	AA	GA	GA	GG	AA	GA	GA	GG	GG	GA	GA	AA	GG	GG	GG	GA	GG	GA	GA	GA	GA	GA	GA	AA	AA	GA	AA	GA	AA
mk803	AWUE01024109.1	3456	G	GG	AA	GA	GA	--	AA	GA	GA	AA	GG	GA	GG	GA	--	--	GA	GA	--	--	GA	GG	AA	--	GA	GG	GG	GA	GA	--	--	--	--	GA	GG	GA	GA	GA	--	--	GA	--	AA	GA	AA	GA	--
mk806	AWUE01024109.1	30409	T	TT	AA	TA	TA	AA	AA	TA	TA	AA	TT	TA	TT	TA	TA	TA	TA	TA	AA	TA	TA	TT	AA	TA	TA	TT	TT	TA	TA	AA	TT	TT	TT	TA	TT	TA	TA	TA	TA	TA	TA	AA	AA	TA	AA	TA	AA
mk807	AWUE01014410.1	10530	G	AA	GG	--	GG	GA	GA	--	GA	--	GA	GA	AA	--	GA	GA	--	--	--	AA	--	AA	--	GA	GA	--	GA	GG	GA	GA	--	GA	GA	AA	--	--	--	GA	--	GA	GA	AA	GA	--	AA	AA	GA
mk809	AWUE01014410.1	16756	G	TT	GG	GT	--	GT	GT	TT	GT	GT	GT	--	TT	--	GT	GT	TT	GG	GT	TT	GG	TT	GT	GT	--	GG	GT	GG	GT	GT	GT	GT	GT	--	GG	GG	GG	--	GT	GT	GT	--	GT	TT	--	TT	GT
mk810	AWUE01020110.1	6123	T	CC	TT	CC	TC	--	CC	CC	TT	TC	TC	TC	TC	TC	--	TT	TC	TC	CC	TC	TC	TC	TC	--	TC	CC	CC	TC	TC	TC	CC	CC	CC	TC	--	TC	TT	TC	TC	CC	CC	TC	TC	TC	CC	TC	TC
mk811	AWUE01020110.1	6284	T	CC	TT	CC	TC	TT	CC	CC	TT	TC	TC	TC	TC	TC	--	TT	TC	TC	CC	TC	TC	TC	TC	TC	TC	CC	CC	TC	TC	TC	CC	CC	CC	TC	TT	TC	TT	TC	TC	CC	CC	TC	TC	TC	CC	TC	TC
mk812	AWUE01020110.1	9436	T	CC	TT	CC	TC	TT	CC	CC	TT	TC	TC	TC	TC	TC	CC	TT	TC	TC	CC	TC	TC	TC	TC	TC	TC	CC	CC	TC	TC	TC	CC	CC	CC	TC	TT	TC	TT	TC	TC	CC	CC	TC	TC	TC	--	TC	TC
mk813	AWUE01020110.1	11843	A	GG	AA	GG	AG	AA	GG	GG	AA	AG	AG	AG	AG	AG	GG	AA	AG	AG	GG	AG	AG	AG	AG	--	AG	GG	GG	AG	AG	AG	GG	GG	GG	AG	AA	AG	--	AG	AG	GG	AG	AG	AG	AG	GG	AG	AG
mk814	AWUE01020110.1	30302	C	TT	CC	TT	CT	CC	TT	--	--	CT	CT	CT	CT	CT	TT	--	CT	CT	TT	CT	--	--	CT	CT	CT	--	TT	CT	--	CT	--	--	--	CT	--	--	--	CT	--	--	TT	CT	CT	CT	--	CT	CT
mk815	AWUE01020110.1	41076	A	GG	AA	--	AG	AA	GG	--	AA	AG	AG	AG	AG	AG	--	AA	AG	AG	--	AG	AG	AG	AG	AG	AG	--	--	AG	AG	AG	GG	GG	--	AG	AA	AG	AA	AG	AG	--	GG	AG	AG	AG	GG	AG	AG
mk816	AWUE01020110.1	43951	G	AA	GG	AA	GA	GG	AA	AA	GG	GA	GA	GA	GA	GA	--	GG	GA	GA	AA	GA	GA	GA	GA	GA	GA	AA	AA	GA	GA	GA	AA	AA	AA	GA	GG	GA	GG	GA	GA	AA	AA	GA	GA	GA	AA	GA	GA
mk817	AWUE01021410.1	820	G	TT	GG	GT	GT	GG	GG	GT	GT	GG	TT	GT	TT	GT	GT	GT	GT	GT	GG	GT	GT	TT	GG	GT	GT	TT	TT	GT	GT	GG	TT	TT	TT	GT	TT	GT	GT	GT	GT	GT	GT	GT	GG	GT	--	GT	GG
mk818	AWUE01021410.1	947	A	GG	AA	AG	AG	AA	AA	AG	AG	AA	GG	AG	GG	AG	AG	AG	AG	AG	AA	AG	AG	GG	AA	AG	AG	GG	GG	AG	AG	AA	GG	GG	GG	AG	GG	AG	AG	AG	AG	AG	AG	AG	AA	AG	--	AG	AA
mk819	AWUE01022610.1	10258	A	GG	AA	GG	AG	AA	GG	GG	AA	AG	AG	AG	AG	AG	GG	AA	AG	AG	GG	AG	AG	AG	AG	AG	AG	--	GG	AG	AG	AG	GG	GG	GG	AG	AA	AG	AA	AG	AG	GG	GG	AG	AG	AG	GG	AG	AG
mk820	AWUE01022910.1	24020	A	GG	AA	GG	AG	AA	GG	GG	AA	AG	AG	AG	AG	AG	GG	AA	AG	AG	GG	AG	AG	AG	AG	AA	AG	GG	GG	AG	AG	AG	GG	GG	GG	AG	AA	AG	AA	AG	AG	GG	GG	AG	AG	AG	GG	AG	AG
mk821	AWUE01024610.1	7330	T	TT	CC	TC	TC	CC	CC	TC	TC	CC	TT	TC	TT	TC	TC	TC	TC	TC	CC	TC	TC	TT	CC	TC	TC	TT	TT	TC	TC	CC	TT	TT	TT	TC	TT	TC	TC	TC	TC	TC	TC	CC	CC	TC	CC	TC	CC
mk824	AWUE01024610.1	9906	C	CC	TT	CT	CT	TT	TT	CT	CT	TT	--	CT	--	CT	CT	--	CT	CT	TT	CT	CT	CC	TT	CT	CT	--	CC	CT	CT	TT	CC	CC	CC	CT	CC	CT	CT	CT	CT	CT	CT	TT	TT	CT	--	CT	TT
mk825	AWUE01024610.1	9945	G	GG	CC	GC	GC	CC	CC	GC	GC	CC	--	GC	--	GC	GC	--	GC	GC	CC	GC	GC	GG	CC	GC	GC	--	GG	GC	GC	CC	GG	GG	GG	GC	GG	GC	GC	GC	GC	GC	GC	CC	CC	GC	--	GC	CC
mk826	AWUE01013211.1	2933	A	TT	AA	TT	AT	AA	TT	TT	AA	AT	AT	AT	AT	AT	TT	AA	AT	AT	TT	AT	AT	AT	AT	AT	AT	--	TT	AT	AT	AT	TT	TT	TT	AT	AA	AT	AA	AT	AT	TT	TT	AT	AT	AT	TT	AT	AT
mk827	AWUE01013211.1	4696	G	AA	GG	AA	GA	GG	AA	AA	GG	GA	GA	GA	GA	GA	--	--	GA	GA	AA	GA	GA	GA	GA	GA	GA	--	AA	GA	GA	GA	--	AA	AA	GA	GG	GA	GG	GA	GA	--	AA	GA	GA	GA	AA	GA	GA
mk828	AWUE01014411.1	5202	C	TT	CC	CT	CC	CT	CT	TT	CT	CT	CT	CT	TT	CC	--	CT	TT	CC	CT	TT	CC	--	CT	CT	CT	--	CT	CC	CT	CT	CT	CT	CT	TT	CC	CC	CC	CT	CT	CT	--	TT	CT	--	TT	TT	CT
mk829	AWUE01014411.1	5280	T	CC	TT	TC	TT	TC	TC	CC	TC	TC	TC	TC	CC	TT	--	TC	CC	TT	TC	CC	TT	--	TC	TC	TC	--	TC	TT	TC	TC	TC	TC	TC	CC	TT	TT	TT	TC	TC	TC	--	CC	TC	--	CC	CC	TC
mk831	AWUE01017911.1	50684	G	AA	GG	AA	GA	GG	AA	AA	GG	GA	GA	GA	GA	GA	AA	GG	GA	GA	AA	GA	GA	GA	GA	GA	GA	AA	AA	GA	GA	GA	AA	AA	AA	GA	GG	GA	GG	GA	GA	AA	AA	GA	GA	GA	AA	GA	GA
mk834	AWUE01020111.1	1155	G	AA	GG	AA	GA	GG	AA	AA	GG	GA	GA	GA	GA	GA	AA	GG	GA	GA	AA	GA	GA	GA	GA	GA	GA	AA	AA	GA	GA	GA	AA	AA	AA	GA	GG	GA	GG	GA	GA	AA	AA	GA	GA	GA	--	GA	GA
mk835	AWUE01020111.1	5697	C	TT	CC	TT	CT	CC	TT	TT	CC	CT	CT	CT	CT	CT	--	CC	CT	CT	TT	CT	CT	CT	CT	CT	CT	TT	TT	CT	CT	CT	TT	TT	TT	CT	CC	CT	CC	CT	CT	TT	TT	CT	CT	CT	TT	CT	CT
mk837	AWUE01020111.1	8996	C	TT	CC	TT	CT	CC	TT	TT	CC	CT	CT	CT	CT	CT	--	CC	CT	CT	TT	CT	CT	CT	CT	CT	CT	TT	--	--	CT	CT	TT	TT	TT	CT	CC	CT	CC	CT	CT	TT	TT	CT	CT	CT	TT	CT	CT
mk838	AWUE01020111.1	9730	C	AA	CC	--	CA	CC	AA	AA	CC	CA	CA	CA	CA	CA	--	CC	CC	CA	AA	CA	CA	CA	CA	CA	CA	AA	AA	CA	CA	CA	AA	AA	AA	CA	CC	CA	CC	CA	CA	AA	AA	CA	CA	CA	AA	CA	CA
mk839	AWUE01020111.1	32966	T	CC	TT	CC	TC	TT	CC	CC	TT	TC	TC	TC	TC	TC	CC	TT	TC	TC	CC	TC	TC	TC	TC	TC	TC	CC	CC	--	TC	TC	CC	CC	CC	TC	TT	TC	TT	TC	TC	CC	CC	TC	TC	TC	CC	TC	TC
mk840	AWUE01020111.1	33033	C	AA	CC	AA	CA	CC	AA	AA	CC	CA	CA	CA	CA	CA	AA	CC	CA	CA	AA	CA	CA	CA	CA	CA	CA	AA	AA	--	CA	CA	AA	AA	AA	CA	CC	CA	CC	CA	CA	AA	AA	CA	CA	CA	AA	CA	CA
mk841	AWUE01020111.1	53588	A	GG	AA	GG	AG	AA	GG	GG	AA	AG	AG	AG	AG	AG	GG	AA	AG	AG	GG	AG	AG	AG	AG	AG	AG	GG	GG	AG	AG	AG	GG	GG	GG	AG	--	AG	AA	AG	AG	GG	GG	AG	AG	AG	GG	AG	AG
mk844	AWUE01020111.1	57880	G	AA	GG	--	GA	GG	AA	AA	--	GA	GA	GA	--	GA	--	--	--	--	AA	GA	GA	GA	GA	GA	GA	--	AA	--	GA	GA	--	AA	AA	GA	GG	GA	--	GA	GA	--	AA	GA	--	GA	AA	GA	GA
mk845	AWUE01020111.1	58010	C	TT	CC	TT	CT	CC	TT	TT	--	CT	CT	CT	CT	CT	--	--	--	--	TT	CT	CT	CT	CT	CT	CT	--	TT	TT	CT	CT	--	TT	TT	CT	CC	CT	--	CT	CT	--	TT	CT	--	CT	TT	CT	CT
mk846	AWUE01020111.1	58021	C	AA	CC	AA	CA	CC	AA	AA	--	CA	CA	CA	CA	CA	--	--	--	--	AA	CA	CA	CA	CA	CA	CA	--	AA	AA	CA	CA	--	AA	AA	CA	CC	CA	CC	CA	CA	--	AA	CA	--	CA	AA	CA	CA
mk847	AWUE01020111.1	58253	T	CC	TT	CC	TC	TT	CC	CC	TT	TC	TC	TC	TC	TC	--	TT	TC	TC	CC	TC	TC	TC	TC	TC	TC	CC	--	TC	TC	TC	CC	CC	CC	TC	TT	TC	TT	TC	TC	--	CC	TC	TC	TC	CC	TC	TC
mk848	AWUE01020111.1	58397	A	GG	AA	GG	AG	AA	GG	GG	AA	AG	AG	AG	AG	AG	--	AA	AG	AG	GG	AG	AG	AG	AG	AG	AG	GG	GG	AG	AG	AG	GG	GG	GG	AG	AA	AG	AA	AG	AG	GG	GG	AG	AG	AG	GG	AG	AG
mk849	AWUE01020111.1	58439	T	GG	TT	GG	TG	TT	GG	GG	TT	TG	TG	TG	TG	TG	--	TT	TG	TG	GG	TG	TG	TG	TG	TG	TG	GG	GG	TG	TG	TG	GG	GG	GG	TG	TT	TG	TT	TG	TG	GG	GG	TG	TG	TG	GG	TG	TG
mk852	AWUE01020111.1	60773	C	AA	CC	AA	CA	CC	AA	AA	CC	--	CA	CA	CA	CA	AA	CC	CA	CA	AA	CA	CA	CA	CA	CA	CA	AA	AA	CA	CA	CA	AA	--	AA	CA	CC	CA	CC	CA	CA	AA	AA	CA	CA	CA	--	CA	CA
mk853	AWUE01020111.1	76611	T	CC	TT	--	TC	TT	CC	CC	TT	--	TC	TC	TC	--	--	TT	TC	TC	CC	TC	TC	TC	TC	TC	TC	CC	CC	TC	TC	--	CC	CC	--	TC	TT	TC	--	TC	TC	CC	CC	TC	TC	--	CC	TC	TC
mk854	AWUE01020111.1	76841	T	AA	TT	--	TA	TT	--	AA	TT	TA	TA	TA	TA	--	--	--	TA	TA	AA	TA	TA	TA	TA	TA	TA	AA	AA	TA	TA	--	--	--	--	TA	--	TA	--	TA	--	--	--	TA	TA	--	AA	TA	TA
mk855	AWUE01020111.1	111187	A	GG	AA	GG	AG	AA	GG	GG	AA	AG	AG	AG	AG	AG	GG	AA	AG	AG	GG	AG	AG	AG	AG	AG	AG	GG	GG	AG	AG	AG	GG	GG	GG	AG	AA	AG	AA	AG	AG	GG	GG	AG	AG	AG	GG	AG	AG
mk856	AWUE01020111.1	111297	G	AA	GG	AA	GA	GG	AA	AA	GG	GA	GA	GA	GA	GA	AA	GG	GA	GA	AA	GA	GA	GA	GA	GA	GA	AA	AA	GA	GA	GA	AA	AA	AA	GA	GG	GA	GG	GA	GA	AA	AA	GA	GA	GA	AA	GA	GA
mk860	AWUE01021311.1	3544	G	TT	GG	TT	GT	GG	TT	TT	GG	GT	GT	GT	GT	GT	TT	GG	GT	GT	TT	GT	GT	GT	GT	GT	GT	TT	TT	GT	GT	--	TT	TT	TT	GT	GG	GT	GG	GT	GT	TT	TT	GT	GT	GT	TT	GT	GT
mk862	AWUE01021811.1	49438	G	AA	GG	GA	AA	GA	AA	GG	GA	GG	AA	GA	GA	GA	AA	GA	GG	GG	GA	GA	GG	AA	GA	AA	GA	AA	GG	GA	GA	AA	GA	GA	GA	GA	GG	GA	AA	GA	GA	GA	AA	GA	GG	AA	AA	GA	GA
mk863	AWUE01021811.1	49581	G	CC	GG	GC	CC	GC	CC	GG	GC	GG	CC	GC	GC	GC	CC	GC	GG	GG	GC	GC	GG	CC	GC	CC	GC	CC	GG	GC	GC	CC	GC	GC	GC	GC	GG	GC	CC	GC	GC	GC	CC	GC	GG	CC	CC	GC	GC
mk864	AWUE01021811.1	62605	G	AA	GG	--	AA	GA	AA	GG	GA	--	--	GA	GA	GA	AA	GA	GG	GG	--	GA	--	AA	--	--	GA	--	--	GA	GA	AA	GA	GA	GA	--	--	--	AA	GA	GA	GA	--	GA	GG	AA	--	GA	GA
mk865	AWUE01021811.1	63745	T	GG	TT	TG	GG	TG	GG	TT	TG	TT	GG	TG	TG	TG	GG	TG	TT	TG	--	TG	TT	GG	--	GG	TG	GG	TT	TG	GG	GG	TG	TG	TG	TG	--	TG	GG	TG	TG	TG	GG	TG	TT	GG	GG	TG	TG
mk866	AWUE01021811.1	63763	A	CC	AA	AC	CC	AC	CC	AA	AC	AA	CC	AC	AC	AC	CC	AC	AA	AC	--	AC	AA	CC	--	CC	AC	CC	AA	AC	CC	CC	AC	AC	AC	AC	--	AC	CC	AC	AC	AC	CC	AC	AA	CC	CC	AC	AC
mk868	AWUE01023511.1	2242	T	GG	TT	GG	TG	TT	GG	GG	TT	TG	TG	TG	TG	TG	GG	TT	TG	TG	GG	TG	TG	TG	TG	--	TG	GG	GG	TG	TG	TG	GG	GG	GG	TG	TT	TG	TT	TG	--	GG	GG	TG	TG	TG	--	TG	TG
mk869	AWUE01023511.1	11296	C	AA	CC	AA	CA	CC	AA	AA	CC	CA	CA	CA	CA	CA	--	CC	CA	CA	AA	CA	CA	CA	CA	CA	CA	AA	AA	CA	CA	CA	AA	AA	AA	CA	--	CA	CC	CA	CA	AA	AA	CA	CA	CA	--	CA	CA
mk874	AWUE01012112.1	8352	A	AA	GG	AG	AG	GG	GG	AG	AG	GG	AA	AG	AA	AG	--	AG	AG	--	GG	AG	AG	AA	GG	AG	AG	AA	--	--	AG	GG	AA	AA	AA	AG	--	AG	AG	AG	AG	AG	AG	GG	GG	AG	GG	AG	GG
mk875	AWUE01012112.1	8592	A	AA	CC	AC	AC	CC	CC	AC	AC	CC	AA	AC	AA	AC	AC	--	AC	AC	CC	AC	AC	AA	CC	AC	AC	AA	AA	AC	AC	CC	AA	AA	AA	AC	AA	AC	AC	AC	AC	AC	AC	CC	CC	AC	CC	AC	CC
mk876	AWUE01012112.1	8726	G	GG	TT	GT	GT	TT	TT	GT	GT	TT	GG	GT	GG	GT	GT	GT	GT	GT	TT	GT	GT	GG	TT	GT	GT	GG	GG	GT	GT	TT	GG	GG	GG	GT	GG	GT	GT	GT	GT	GT	GT	TT	TT	GT	TT	GT	TT
mk877	AWUE01012112.1	8756	G	GG	AA	GA	GA	AA	AA	GA	GA	AA	GG	GA	GG	GA	GA	GA	GA	GA	AA	GA	GA	GG	AA	GA	GA	GG	GG	GA	GA	AA	GG	GG	GG	GA	GG	GA	GA	GA	GA	GA	GA	AA	AA	GA	AA	GA	AA
mk878	AWUE01013212.1	14150	T	CC	TT	CC	TC	TT	CC	CC	TT	TC	TC	TC	TC	TC	CC	TT	TC	TC	CC	TC	TC	TC	TC	TC	TC	CC	CC	TC	TC	TC	CC	CC	CC	TC	TT	TC	TT	TC	TC	CC	CC	TC	TC	TC	CC	TC	TC
mk883	AWUE01014512.1	9629	T	CC	TT	TC	TT	TC	TC	CC	TC	TC	TC	TT	TC	TT	TC	TC	CC	TT	TC	CC	TT	CC	TC	TC	TC	TT	TC	TT	TT	TC	TC	CC	TC	CC	TT	TT	TT	TC	TC	TC	TC	CC	TC	CC	TC	CC	TC
mk884	AWUE01014512.1	11157	G	AA	GG	--	GG	GA	GA	AA	GA	GA	GA	GG	GA	GG	GA	GA	AA	GG	GA	AA	GG	--	GA	GA	GA	GG	GA	GG	GG	GA	GA	AA	GA	AA	GG	GG	GG	GA	GA	GA	GA	AA	--	AA	GA	AA	GA
mk885	AWUE01014512.1	11187	C	TT	CC	CT	CC	CT	CT	TT	CT	CT	CT	CC	CT	CC	CT	CT	TT	CC	CT	TT	CC	--	CT	CT	CT	CC	CT	CT	CC	CT	CT	TT	CT	TT	CC	CC	CC	CT	CT	CT	CT	TT	--	TT	CT	TT	CT
mk886	AWUE01014512.1	26576	T	CC	TT	TC	--	--	TC	CC	--	TC	TC	TT	--	TT	TC	--	--	--	TC	CC	TT	--	TC	--	--	--	TC	TT	--	TC	TC	--	--	CC	TT	--	--	TC	--	TC	--	--	--	CC	TC	--	--
mk888	AWUE01014512.1	26779	A	GG	AA	AG	--	AG	AG	GG	--	AG	AG	AA	--	AA	AG	--	--	--	AG	GG	AA	--	AG	--	--	--	AG	AA	--	AG	AG	--	--	GG	AA	--	--	AG	--	AG	--	--	--	GG	AG	--	--
mk889	AWUE01014512.1	26803	C	TT	CC	CT	--	CT	CT	TT	--	CT	CT	CC	--	CC	CT	--	--	--	CT	TT	CC	--	CT	--	--	--	CT	CC	--	CT	CT	--	--	TT	CC	--	--	CT	--	CT	--	--	--	TT	CT	--	--
mk890	AWUE01015012.1	2626	T	GG	TT	TG	TG	TT	TT	TG	TG	TT	GG	TG	GG	TG	--	TG	TG	TG	TT	TG	TG	GG	TT	TG	TG	GG	GG	TG	TG	TT	GG	GG	GG	TG	GG	TG	TG	TG	TG	TG	TG	TG	TT	TG	TT	TG	TT
mk891	AWUE01015012.1	2759	G	AA	GG	GA	GA	GG	GG	GA	GA	GG	AA	GA	AA	GA	--	GA	GA	GA	GG	GA	GA	--	GG	GA	GA	AA	AA	GA	GA	GG	AA	AA	--	GA	AA	GA	GA	GA	GA	GA	GA	GA	GG	GA	GG	GA	GG
mk895	AWUE01021412.1	14528	C	TT	CC	CT	CT	CC	CC	CT	CT	CC	TT	CT	TT	CT	CT	CT	CT	CT	CC	CT	CT	TT	CC	CT	CT	TT	TT	CT	CT	CC	TT	TT	TT	--	TT	CT	CT	CT	CT	CT	CT	CT	CC	CT	CC	CT	CC
mk896	AWUE01021412.1	16921	A	CC	AA	AC	AC	AA	AA	AC	AC	AA	CC	AC	--	AC	AC	AC	AC	AC	AA	AC	AC	CC	AA	AC	AC	CC	--	AC	AC	AA	CC	CC	CC	AC	CC	AC	AC	AC	AC	AC	AC	AC	--	AC	AA	AC	AA
mk897	AWUE01021412.1	16965	A	TT	AA	AT	AT	AA	AA	AT	AT	AA	TT	AT	TT	AT	AT	AT	AT	AT	AA	AT	AT	TT	AA	AT	AT	TT	--	AT	AT	AA	TT	TT	TT	AT	TT	AT	AT	AT	AT	AT	AT	AT	--	AT	AA	AT	AA
mk898	AWUE01021412.1	17105	C	TT	CC	CT	CT	CC	CC	CT	CT	CC	TT	CT	TT	CT	CT	CT	CT	CT	CC	CT	CT	TT	CC	CT	CT	TT	--	CT	CT	CC	TT	TT	TT	CT	TT	CT	CT	CT	CT	CT	CT	CT	CC	CT	CC	CT	CC
mk900	AWUE01021412.1	30457	A	TT	AA	AT	AT	--	AA	--	AT	--	TT	AT	TT	AT	AT	AT	AT	--	AA	AT	AT	AT	AA	AT	AT	TT	--	AT	AT	AA	--	--	TT	AT	--	AT	AT	AT	--	--	AT	--	--	AT	AA	AT	AA
mk901	AWUE01021412.1	39993	T	CC	TT	TC	TC	--	TT	TC	TC	TT	CC	TC	--	TC	--	TC	TC	TC	--	TC	TC	--	TT	TC	TC	--	--	--	TC	--	--	CC	--	TC	CC	TC	TC	TC	TC	TC	TC	TC	--	TC	--	--	--
mk902	AWUE01021512.1	10642	G	AA	GG	AA	GA	--	AA	AA	GG	GA	GA	GA	GA	GA	--	--	GA	GA	AA	GA	GA	GA	GA	GA	GA	AA	--	--	GA	GA	AA	--	AA	GA	GG	GA	GG	GA	GA	AA	AA	GA	GA	GA	AA	GA	GA
mk903	AWUE01021512.1	10706	T	CC	TT	CC	TC	--	CC	CC	TT	TC	TC	TC	TC	TC	--	--	TC	TC	CC	TC	TC	TC	TC	TC	TC	CC	--	--	TC	TC	CC	--	CC	TC	TT	TC	TT	TC	TC	CC	CC	TC	TC	TC	CC	TC	TC
mk904	AWUE01021512.1	10759	A	CC	AA	--	AC	--	CC	--	AA	AC	AC	AC	AC	AC	--	--	AC	AC	CC	AC	AC	AC	AC	AC	AC	CC	--	--	AC	AC	CC	--	CC	AC	AA	AC	AA	AC	AC	--	--	AC	AC	AC	CC	AC	AC
mk907	AWUE01012613.1	8787	A	AA	GG	AG	AG	GG	GG	AG	AG	GG	AA	AG	AA	AA	AG	AG	AG	AG	GG	AG	GG	AA	--	--	AG	--	AA	AG	AG	--	--	AA	AA	AG	AA	AG	AG	AG	AG	AG	AG	GG	--	AG	GG	AG	GG
mk908	AWUE01012613.1	8803	T	TT	GG	TG	TG	GG	GG	TG	TG	GG	TT	TG	TT	TT	TG	TG	TG	TG	GG	TG	GG	TT	--	--	TG	--	TT	TG	TG	--	TT	TT	TT	TG	TT	TG	TG	TG	TG	TG	TG	GG	--	TG	GG	TG	GG
mk909	AWUE01012613.1	8872	T	TT	CC	TC	TC	CC	CC	TC	TC	CC	TT	TC	TT	TT	TC	TC	TC	TC	CC	TC	CC	TT	--	--	TC	--	TT	TC	TC	--	TT	TT	TT	TC	TT	TC	TC	TC	TC	TC	TC	CC	--	TC	CC	TC	CC
mk917	AWUE01014513.1	2454	A	GG	AA	AG	--	--	AG	--	AG	AG	--	AA	AG	--	AG	AG	GG	AA	AG	GG	AA	GG	AG	AG	AG	AA	AG	AA	--	AG	AG	GG	--	GG	AA	AA	AA	AG	AG	AG	AG	GG	AG	GG	--	GG	AG
mk918	AWUE01014513.1	2479	T	CC	TT	TC	--	--	TC	--	TC	TC	--	TT	TC	--	TC	TC	CC	TT	TC	CC	TT	CC	TC	TC	TC	TT	TC	TT	TT	TC	TC	CC	--	CC	TT	TT	TT	TC	TC	TC	TC	CC	TC	CC	--	CC	TC
mk919	AWUE01014513.1	8703	C	TT	CC	--	CC	CT	CT	TT	CT	CT	CT	--	TT	CC	CT	CT	TT	CC	CT	TT	CC	TT	CT	CT	CT	CC	CT	--	CC	CT	CT	TT	CT	TT	--	CC	CC	CT	CT	CT	CT	TT	CT	TT	CT	--	CT
mk920	AWUE01014513.1	8711	T	CC	TT	--	TT	TC	TC	CC	TC	TC	TC	TT	CC	TT	TC	TC	CC	TT	TC	CC	TT	CC	TC	TC	TC	TT	TC	--	TT	TC	TC	CC	TC	CC	--	TT	TT	TC	TC	TC	--	CC	TC	CC	TC	--	TC
mk921	AWUE01014513.1	8851	C	GG	CC	--	CC	CG	CG	GG	CG	CG	CG	--	GG	CC	CG	CG	GG	CC	CG	GG	CC	GG	CG	CG	CG	CC	CG	--	CC	CG	CG	GG	CG	GG	--	CC	CC	--	CG	CG	CG	GG	CG	GG	CG	--	CG
mk922	AWUE01014513.1	8853	T	CC	TT	--	TT	TC	TC	CC	TC	TC	TC	TT	CC	TT	TC	TC	CC	TT	TC	CC	TT	CC	TC	TC	TC	TT	TC	--	TT	TC	TC	CC	TC	CC	--	TT	TT	--	TC	TC	TC	CC	TC	CC	TC	--	TC
mk923	AWUE01014513.1	8860	A	GG	AA	--	AA	AG	AG	GG	AG	AG	AG	AA	GG	AA	AG	AG	GG	AA	AG	GG	AA	GG	AG	AG	AG	AA	AG	--	AA	AG	AG	GG	AG	GG	--	AA	AA	--	AG	AG	AG	GG	AG	GG	AG	--	AG
mk924	AWUE01014513.1	29763	T	CC	TT	TC	TT	TC	TC	CC	TC	TC	TC	TT	CC	TT	TC	TC	CC	TT	TC	CC	TT	CC	TC	TC	TC	TT	TC	TT	TT	TC	TC	CC	TC	CC	TT	TT	TT	TC	TC	TC	TC	CC	TC	CC	TC	CC	TC
mk926	AWUE01014513.1	30689	T	CC	TT	TC	TT	TC	--	CC	TC	TC	TC	TT	CC	--	TC	TC	--	TT	TC	CC	TT	CC	TC	TC	TC	--	TC	TT	TT	TC	TC	--	TC	CC	TT	TT	TT	TC	TC	TC	TC	CC	TC	CC	TC	CC	TC
mk927	AWUE01014513.1	30693	T	CC	TT	TC	TT	TC	TC	CC	TC	TC	TC	TT	CC	TT	TC	TC	--	TT	TC	CC	TT	CC	TC	TC	TC	--	TC	TT	TT	TC	TC	--	TC	CC	TT	TT	TT	TC	TC	TC	TC	CC	TC	CC	TC	CC	TC
mk928	AWUE01014513.1	36891	C	GG	CC	CG	CC	CG	CG	GG	CG	CG	CG	CC	GG	CC	--	CG	GG	CC	CG	GG	CC	GG	CG	CG	CG	CC	CG	--	CC	CG	CG	GG	CG	GG	CC	CC	CC	CG	CG	CG	CG	GG	CG	--	CG	GG	CG
mk929	AWUE01014513.1	46193	A	GG	AA	AG	AA	AG	AG	GG	AG	AG	AG	AA	GG	AA	AG	AG	GG	AA	AG	GG	AA	GG	AG	AG	AG	AA	AG	AA	AA	AG	AG	GG	AG	GG	AA	AA	AA	AG	AG	AG	AG	GG	AG	GG	AG	GG	AG
mk932	AWUE01015213.1	60320	G	AA	GG	GA	GG	GA	GA	AA	GA	GA	GA	GG	GA	GA	GG	AA	GA	GA	GA	GA	GA	AA	GA	AA	AA	GA	AA	GG	GG	GA	GA	GA	AA	AA	GA	AA	GA	GA	AA	AA	GA	AA	AA	AA	GA	GG	AA
mk933	AWUE01016013.1	20592	A	GG	AA	GG	AG	--	GG	GG	AA	AG	AG	AG	AG	AG	GG	AA	--	AG	GG	AG	AG	AG	AG	AG	AG	GG	--	AG	AG	AG	GG	GG	GG	AG	AA	AG	AA	AG	AG	GG	GG	AG	AG	AG	GG	AG	--
mk934	AWUE01016113.1	353	T	TT	CC	TC	--	CC	CC	TC	TC	CC	TT	TC	TT	TC	TC	TC	TC	--	--	TC	TC	TT	CC	TC	TC	TT	--	TC	TC	CC	TT	TT	TT	TC	--	TC	TC	TC	TC	TC	TC	CC	CC	TC	--	TC	--
mk935	AWUE01016113.1	406	G	GG	AA	GA	GA	AA	AA	GA	GA	AA	GG	GA	GG	GA	GA	GA	GA	AA	AA	GA	GA	GG	AA	GA	GA	GG	GG	GA	GA	AA	GG	GG	GG	--	GG	GA	GA	GA	GA	GA	GA	AA	AA	GA	--	GA	AA
mk936	AWUE01016113.1	469	G	GG	TT	GT	GT	TT	TT	GT	GT	TT	GG	GT	GG	GT	GT	GT	GT	--	TT	GT	GT	GG	TT	GT	GT	GG	GG	GT	GT	TT	GG	GG	GG	GT	GG	GT	GT	GT	GT	GT	GT	TT	TT	GT	TT	GT	TT
mk937	AWUE01020013.1	6034	C	TT	CC	TT	CT	CC	TT	TT	CC	CT	CT	CT	CT	CT	TT	CC	CT	TT	TT	CT	CT	CT	CT	CT	CT	TT	--	CT	CT	CT	TT	TT	TT	CT	CC	CT	CC	CT	CT	TT	TT	CT	CT	CT	--	CT	CT
mk938	AWUE01020013.1	6052	G	AA	GG	AA	GA	--	AA	AA	GG	GA	GA	GA	GA	GA	AA	GG	GA	AA	AA	GA	GA	GA	GA	GA	GA	AA	--	GA	GA	GA	AA	AA	AA	GA	GG	GA	GG	GA	GA	AA	--	GA	GA	GA	--	GA	GA
mk939	AWUE01021413.1	335	T	GG	TT	TG	TG	TT	TT	TG	TG	TT	GG	TG	GG	TG	--	TG	TG	TG	TT	TG	TG	--	TT	TG	TG	GG	GG	--	TG	TT	GG	GG	GG	TG	GG	TG	TG	TG	TG	TG	TG	TG	TT	TG	TT	--	TT
mk941	AWUE01021413.1	4425	A	GG	AA	AG	AG	AA	AA	AG	AG	AA	GG	AG	GG	AG	AG	AG	AG	AG	AA	AG	AG	GG	AA	AG	AG	GG	GG	AG	AG	AA	GG	GG	GG	AG	GG	AG	AG	AG	AG	AG	AG	AG	--	AG	AA	AG	AA
mk943	AWUE01023813.1	6615	T	TT	CC	TC	TC	CC	CC	TC	TC	CC	TT	TC	--	TC	TC	TC	TC	TC	CC	TC	TC	TT	CC	TC	TC	TT	TT	--	TC	--	TT	TT	--	TC	--	TC	TC	TC	TC	TC	--	--	--	TC	CC	TC	--
mk944	AWUE01023813.1	6616	C	CC	TT	CT	CT	--	--	CT	CT	TT	CC	CT	--	CT	CT	--	--	CT	TT	CT	--	CC	TT	CT	CT	CC	CC	--	CT	--	CC	CC	--	CT	CC	CT	CT	CT	CT	CT	--	--	--	CT	--	CT	--
mk965	AWUE01013514.1	7583	A	AA	CC	AC	AC	CC	CC	AC	CC	CC	AA	AC	AA	AC	AC	AC	AC	AC	CC	AC	AC	--	CC	AC	AC	AA	--	AC	AC	CC	AA	AA	AA	AC	AA	AC	AC	AC	AC	AC	AC	CC	--	AC	CC	AC	CC
mk967	AWUE01013514.1	24593	A	AA	CC	AC	AC	CC	CC	AC	AC	CC	AA	AC	AA	AC	--	AC	AC	AC	CC	AC	AC	AA	CC	AC	AC	AA	AA	AC	AC	CC	AA	AA	AA	AC	AA	AC	AC	AC	AC	AC	AC	CC	CC	AC	CC	AC	CC
mk968	AWUE01013514.1	24781	G	GG	TT	GT	GT	TT	TT	GT	GT	TT	GG	GT	GG	GT	--	GT	GT	GT	TT	GT	GT	GG	TT	GT	GT	GG	GG	GT	GT	TT	GG	GG	GG	GT	GG	GT	GT	GT	GT	GT	GT	TT	--	GT	TT	GT	TT
mk969	AWUE01013514.1	28927	C	CC	TT	CT	CT	TT	TT	CT	CT	TT	CC	CT	CC	CT	--	CT	CT	CT	TT	CT	CT	CC	TT	CT	CT	CC	CC	CT	CT	TT	CC	CC	CC	CT	CC	CT	CT	CT	CT	CT	CT	TT	TT	CT	TT	CT	TT
mk970	AWUE01013514.1	30160	G	AA	GG	GA	GA	GG	GG	GA	GA	--	AA	GA	AA	GA	GA	GA	GA	GA	GG	GA	GA	AA	GG	GA	GA	AA	AA	GA	GA	GG	AA	AA	AA	GA	AA	GA	GA	GA	GA	GA	--	GG	GG	GA	--	GA	GG
mk971	AWUE01013514.1	30216	T	TT	AA	TA	TA	AA	AA	TA	TA	--	TT	TA	TT	TA	TA	TA	TA	TA	AA	TA	TA	TT	AA	TA	TA	TT	TT	TA	TA	AA	TT	TT	TT	TA	TT	TA	TA	TA	TA	TA	--	AA	AA	TA	--	TA	AA
mk974	AWUE01013514.1	50661	G	GG	CC	GC	GC	CC	CC	GC	GC	CC	GG	GC	GG	GC	GC	GC	GC	GC	CC	GC	GC	GG	CC	GC	GC	GG	GG	GC	GC	CC	GG	GG	GG	GC	GG	GC	GC	GC	GC	GC	GC	CC	CC	GC	--	GC	CC
mk975	AWUE01013914.1	5216	C	TT	CC	CT	TT	CT	TT	CC	CT	CC	TT	CT	CT	CT	TT	CT	CC	CT	CT	CT	CC	TT	CT	TT	CT	TT	CT	CT	CT	TT	CT	TT	CT	CT	CC	CT	TT	CT	CT	CT	TT	CT	CC	TT	TT	--	CT
mk976	AWUE01013914.1	9669	G	TT	GG	GT	TT	GT	TT	GG	GT	GG	TT	GT	GT	GT	TT	GT	GG	GT	GT	GT	GG	TT	GT	TT	GT	TT	GT	GT	GT	TT	GT	TT	GT	GT	GG	GT	TT	GT	GT	GT	TT	GT	GG	TT	--	GT	GT
mk989	AWUE01014514.1	11257	C	TT	CC	CT	CC	CT	CT	TT	CT	CT	CT	CC	TT	CC	CT	CT	TT	CC	CT	TT	CC	TT	CT	CT	CT	CC	CT	CC	CC	CT	CT	--	CT	TT	CC	CC	CC	CT	CT	CT	CT	TT	CT	TT	CT	TT	CT
mk991	AWUE01014514.1	17953	G	CC	GG	GC	GG	GC	GC	CC	GC	GC	GC	GG	CC	GG	GC	GC	CC	GG	GC	CC	GG	--	GC	GC	GC	GG	GC	GG	GG	GC	GC	CC	GC	CC	GG	GG	GG	GC	GC	GC	GC	CC	GC	CC	GC	CC	GC
mk992	AWUE01015514.1	5381	A	AA	TT	--	--	TT	--	AT	AT	AT	AT	TT	AT	AA	AT	--	AT	AT	AT	AA	AT	TT	TT	--	AT	TT	AT	AT	AT	--	AT	AT	TT	AT	AT	AA	AT	AT	--	AT	TT	AT	AT	AT	AA	AT	AT
mk993	AWUE01015514.1	5401	T	TT	CC	--	--	CC	TT	TC	TC	TC	TC	CC	TC	TT	TC	--	TC	TC	TC	TT	TC	CC	CC	TT	TC	CC	TC	TC	TC	--	TC	TC	CC	TC	TC	TT	TC	TC	TT	TC	CC	TC	TC	TC	TT	TC	TC
mk994	AWUE01015514.1	8698	C	CC	TT	CT	--	TT	--	CT	--	CT	CT	TT	CT	--	CT	--	CT	CT	CT	CC	CT	TT	TT	CC	--	TT	CT	CT	CT	--	CT	--	TT	CT	CT	CT	CT	CT	CC	CT	TT	CT	--	CT	CC	CT	CT
mk995	AWUE01015514.1	16063	G	GG	AA	GA	GG	--	GG	GA	GA	GA	GA	AA	GA	GG	GA	GG	--	GA	GA	GG	GA	--	AA	GG	GA	AA	GA	GA	GA	GG	GA	GA	AA	GA	GA	GA	GA	GA	GG	GA	--	GA	GA	GA	--	GA	GA
mk996	AWUE01015514.1	21101	T	TT	CC	TC	TT	CC	TT	TC	TC	TC	TC	CC	TC	TT	TC	TT	TC	TC	TC	TT	TC	CC	CC	TT	TC	CC	--	TC	TC	TT	TC	TC	CC	TC	TC	TC	TC	TC	TT	TC	CC	TC	TC	TC	TT	TC	TC
mk997	AWUE01015514.1	21193	C	CC	TT	CT	CC	TT	CC	CT	CT	CT	CT	TT	CT	CC	CT	CC	CT	CT	CT	CC	CT	TT	TT	CC	CT	TT	--	CT	CT	--	CT	CT	TT	CT	CT	CT	CT	CT	CC	CT	TT	CT	CT	CT	CC	CT	CT
mk1001	AWUE01015514.1	34102	G	GG	AA	GA	--	AA	GG	GA	GA	GA	GA	AA	GA	GG	--	--	GA	GA	GA	GG	GA	AA	AA	GG	GA	AA	GA	GA	GA	--	GA	GA	AA	GA	GA	GA	GA	GA	GG	GA	AA	GA	GA	GA	GG	GA	GA
mk1007	AWUE01018014.1	6782	A	TT	AA	AT	AA	AT	AT	TT	AT	AT	AT	AT	TT	AA	AT	AT	TT	AA	AT	TT	AA	TT	AT	AT	AT	AA	AT	AA	AT	AT	AT	AT	AT	TT	AA	AA	AA	AT	AT	AT	AT	TT	AT	TT	TT	TT	AT
mk1008	AWUE01018014.1	8282	A	GG	AA	AG	AA	AG	AG	GG	AG	AG	AG	AG	GG	AA	AG	AG	GG	AA	AG	GG	AA	GG	AG	AG	AG	AA	AG	AA	AG	AG	AG	AG	AG	GG	AA	AA	AA	AG	AG	AG	AG	GG	AG	GG	--	GG	AG
mk1009	AWUE01018914.1	110795	C	CC	TT	CT	CT	CT	CT	TT	CT	CC	CC	CT	TT	CT	--	TT	CT	CT	CT	TT	CT	CT	CT	TT	CT	TT	CT	CC	TT	CT	CC	TT	CT	TT	CC	CC	CT	TT	CT	TT	CT	CC	--	CT	CT	CT	CT
mk1011	AWUE01021414.1	15790	G	AA	GG	GA	GA	GG	GG	GA	GA	GG	AA	GA	AA	GA	GA	GA	GA	GA	GG	GA	GA	AA	GG	GA	GA	AA	AA	GA	GA	GG	AA	AA	AA	GA	AA	GA	GA	GA	GA	GA	GA	GA	GG	GA	--	GA	GG
mk1012	AWUE01021814.1	2301	G	CC	GG	GC	CC	GC	CC	GG	GC	GG	CC	GC	GC	GC	CC	GC	GG	GC	GC	GC	GG	CC	GC	CC	GC	CC	GG	GC	GC	CC	GC	GC	GC	GC	GG	GC	CC	GC	GC	GC	CC	GC	GG	CC	--	GC	GC
mk1013	AWUE01021814.1	11791	A	AA	GG	AG	AA	AG	AA	GG	AG	GG	AA	AG	AG	AG	AA	AG	GG	AG	AG	AG	GG	AA	AG	AA	AG	AA	GG	AG	AG	AA	AG	AG	AG	AG	GG	AG	AA	AG	AG	AG	AA	AG	GG	AA	--	AG	AG
mk1014	AWUE01021814.1	11869	G	GG	CC	GC	GG	GC	GG	CC	GC	CC	GG	GC	GC	GC	GG	GC	CC	GC	GC	GC	CC	GG	GC	GG	GC	GG	CC	GC	GC	GG	GC	GC	GC	GC	CC	GC	GG	GC	GC	GC	GG	GC	CC	GG	--	GC	GC
mk1015	AWUE01021814.1	17554	G	GG	AA	GA	GG	GA	GG	--	GA	--	GG	GA	--	--	--	GA	AA	GA	--	GA	--	--	--	GG	GA	--	--	--	GA	--	GA	--	GA	GA	--	GA	--	GA	GA	--	GG	GA	AA	GG	GG	GA	--
mk1016	AWUE01021814.1	34623	C	CC	TT	CT	CC	CT	CC	TT	CT	TT	CC	CT	CT	CT	CC	CT	TT	CT	CT	CT	TT	CC	CT	CC	CT	CC	TT	CT	CT	CC	CT	CT	CT	CT	TT	CT	CC	CT	CT	CT	CC	CT	TT	CC	CC	CT	CT
mk1017	AWUE01022914.1	16001	G	CC	GG	CC	GC	GG	CC	CC	GG	GC	GC	GC	GC	GC	CC	--	GC	GC	CC	GC	GC	GC	GC	GC	GC	CC	CC	GC	GC	GC	CC	CC	--	GC	GG	GC	GG	GC	GC	CC	CC	GC	GC	GC	CC	GC	GC
mk1018	AWUE01022914.1	20578	A	GG	AA	GG	AG	AA	GG	GG	AA	AG	AG	AG	AG	AG	GG	AA	AG	AG	GG	AG	AG	AG	AG	AG	AG	--	GG	AG	AG	AG	GG	--	GG	AG	AA	AG	AA	AG	AG	GG	GG	AG	AG	AG	GG	--	AG
mk1019	AWUE01012115.1	8014	G	TT	GG	TT	GT	GG	TT	TT	GG	GT	GT	GT	GT	GT	TT	GG	GT	GT	TT	GT	GT	GT	GT	GT	GT	TT	TT	GT	GT	GT	TT	TT	TT	GT	GG	GT	GG	GT	GT	TT	TT	GT	GT	GT	TT	--	GT
mk1020	AWUE01012115.1	38495	T	AA	TT	AA	TA	--	AA	--	TT	TA	TA	TA	TA	TA	--	--	TA	TA	AA	TA	TA	TA	TA	TA	TA	--	--	TA	TA	TA	AA	AA	AA	TA	--	TA	TT	TA	TA	AA	AA	TA	TA	TA	AA	TA	TA
mk1021	AWUE01012115.1	60024	T	GG	TT	GG	TG	TT	GG	GG	TT	TG	TG	TG	TG	TG	GG	--	TG	TG	GG	TG	TG	TG	TG	TG	TG	GG	GG	TG	TG	TG	GG	GG	GG	TG	--	TG	TT	TG	TG	GG	GG	TG	TG	TG	--	TG	TG
mk1024	AWUE01012115.1	102076	G	AA	GG	AA	GA	GG	AA	AA	GG	GA	GA	GA	GA	GA	AA	GG	GA	GA	AA	GA	GA	GA	GA	GA	GA	AA	AA	GA	GA	GA	AA	AA	AA	GA	GG	GA	GG	GA	GA	AA	AA	GA	GA	GA	AA	GA	GA
mk1028	AWUE01013115.1	5990	A	GG	AA	GG	AG	AA	GG	GG	AA	AG	AG	AG	AG	AG	GG	AA	AG	AG	GG	AG	AG	AG	AG	AG	AG	GG	GG	AG	AG	AG	GG	GG	GG	AG	AA	AG	AA	AG	AG	GG	GG	AG	AG	AG	GG	AG	AG
mk1030	AWUE01013115.1	11127	A	GG	AA	GG	AG	--	GG	GG	AA	AG	AG	AG	AG	AG	GG	AA	AG	AG	GG	AG	AG	AG	AG	AG	AG	GG	GG	AG	AG	AG	GG	GG	GG	AG	AA	AG	AA	AG	AG	GG	GG	AG	AG	AG	GG	AG	AG
mk1031	AWUE01013115.1	16619	G	AA	GG	AA	GA	GG	AA	AA	GG	GA	GA	GA	GA	GA	AA	GG	GA	GA	AA	GA	GA	GA	GA	GA	GA	AA	AA	GA	GA	GA	AA	AA	AA	GA	GG	GA	GG	GA	GA	AA	AA	GA	GA	GA	--	GA	GA
mk1033	AWUE01013115.1	24364	G	AA	GG	--	GA	--	AA	--	--	GA	GA	GA	GG	GA	--	--	GA	GA	--	GA	GA	--	GA	GA	GA	AA	--	--	GA	--	--	AA	--	--	--	GA	GG	GA	GA	--	AA	--	--	GA	AA	GA	GA
mk1034	AWUE01013115.1	38225	G	AA	GG	AA	GA	GG	AA	--	GG	GA	GA	GA	GA	GA	--	GG	GA	GA	AA	GA	GA	GA	GA	GA	--	AA	AA	GA	GA	GA	AA	AA	AA	GA	GG	GA	GG	GA	GA	AA	AA	GA	GA	GA	AA	GA	GA
mk1035	AWUE01013115.1	38383	T	CC	TT	CC	TC	TT	CC	--	TT	TC	TC	TC	TC	TC	--	--	TC	TC	CC	TC	TC	TC	TC	TC	--	CC	CC	TC	TC	TC	CC	CC	CC	TC	TT	TC	TT	TC	TC	CC	CC	TC	TC	TC	CC	TC	TC
mk1036	AWUE01013115.1	38424	C	GG	CC	GG	CG	CC	GG	--	CC	CG	CG	CG	CG	CG	--	CC	CG	CG	GG	CG	CG	CG	CG	CG	--	GG	GG	CG	CG	CG	GG	GG	GG	CG	CC	CG	CC	CG	CG	GG	GG	CG	CG	CG	GG	CG	CG
mk1038	AWUE01013115.1	52040	G	CC	GG	CC	GC	--	CC	--	GG	GC	GC	GC	GC	GC	CC	GG	GC	GC	CC	GC	GC	GC	GC	--	GC	CC	CC	GC	GC	GC	CC	CC	CC	GC	GG	GC	GG	GC	GC	CC	CC	GC	GC	GC	CC	GC	--
mk1040	AWUE01013515.1	25642	G	TT	GG	GT	GT	GG	GG	GT	GT	GG	TT	GT	TT	GT	GT	GT	GT	GT	GG	GT	GT	TT	GG	GT	GT	TT	TT	GT	GT	GG	TT	TT	TT	GT	TT	GT	GT	GT	GT	GT	GT	GG	GG	GT	GG	GT	GG
mk1041	AWUE01013715.1	5896	C	TT	CC	--	CC	CC	TT	TT	CC	CT	CT	CT	CT	CT	TT	CC	CT	CT	TT	CT	CT	CT	CT	CT	CT	TT	TT	CT	CT	CT	TT	TT	TT	CT	CC	CT	CC	CT	CT	TT	TT	CT	CT	CT	TT	CT	CT
mk1042	AWUE01013715.1	6069	C	TT	CC	--	--	CC	TT	TT	CC	--	CT	CT	CT	CT	TT	--	CT	CT	TT	CT	CT	CT	CT	CT	CT	TT	TT	CT	CT	CT	TT	TT	TT	CT	CC	CT	CC	CT	CT	TT	--	CT	CT	CT	--	CT	CT
mk1045	AWUE01013715.1	22462	T	CC	TT	CC	TT	TT	CC	CC	TT	TC	TC	TC	TC	TC	--	TT	TC	TC	CC	TC	TC	TC	TC	TC	TC	--	--	TC	TC	TC	CC	CC	CC	TC	TT	TC	TT	TC	TC	CC	CC	TC	--	TC	CC	TC	TC
mk1046	AWUE01014515.1	6609	A	TT	AA	AT	AA	AT	AT	TT	AT	AT	AT	AA	TT	AA	AT	AT	TT	AA	AT	TT	AA	TT	AT	AT	AT	AA	AT	AA	AA	AT	AT	TT	AT	TT	AA	AA	AA	AT	AT	AT	AT	TT	AT	TT	AT	TT	AT
mk1047	AWUE01015315.1	5433	G	GG	TT	GT	GT	TT	TT	GT	GT	TT	GG	GT	GG	GT	GT	GT	GT	GT	TT	GT	GT	GG	TT	GT	GT	GG	GG	GT	GT	TT	GG	GG	GG	GT	GG	GT	GT	GT	GT	GT	GT	GT	TT	GT	TT	GT	TT
mk1048	AWUE01016415.1	934	G	GG	AA	GA	GA	AA	AA	GA	GA	AA	GG	GA	GG	GA	GA	GA	GA	GA	AA	GA	GA	--	AA	GA	GA	--	GG	GA	GA	--	GG	GG	GG	GA	GG	GA	GA	GA	GA	GA	GA	AA	--	GA	AA	GA	AA
mk1049	AWUE01016815.1	2083	A	GG	AA	--	AG	AA	--	GG	AA	--	AG	AG	AG	AG	--	--	AG	AG	GG	AG	AG	AA	AG	AG	AG	GG	GG	AG	AG	--	GG	--	GG	AG	AA	AG	--	AG	AG	GG	GG	AG	AG	AG	GG	AG	AG
mk1050	AWUE01016815.1	6158	A	GG	AA	--	AG	AA	GG	GG	AA	AG	--	AG	AG	AG	GG	--	--	AG	--	AG	AG	AG	AG	AG	AG	GG	--	AG	AG	AG	--	--	--	--	AA	AG	--	--	AG	GG	--	AG	AG	AG	GG	AG	AG
mk1051	AWUE01018715.1	4899	A	GG	AA	AG	AG	AA	AA	AG	AG	AA	GG	AG	GG	AG	AG	AG	AG	AG	AA	AG	AG	GG	AA	AG	AG	GG	GG	AG	AG	AA	--	GG	GG	AG	GG	AG	AG	--	AG	AG	AG	AG	AA	AG	--	AG	AA
mk1053	AWUE01021215.1	2111	C	TT	CC	CT	CT	CT	CT	CC	CT	TT	TT	CT	--	CT	--	CC	CT	CT	CT	--	TT	CT	--	CC	CC	CC	CT	--	--	CT	--	CC	CT	CT	CT	TT	--	--	CT	CT	CT	--	--	CT	CT	CT	--
mk1054	AWUE01021215.1	2158	T	CC	TT	TC	TC	TC	TC	--	TC	CC	CC	TC	--	TC	--	TT	--	TC	TC	--	CC	TC	--	TT	TT	TT	TC	--	--	TC	--	TT	TC	TC	TC	CC	--	--	TC	TC	TC	--	--	TC	TC	TC	--
mk1055	AWUE01021415.1	10044	T	CC	TT	TC	TC	TT	TT	TC	TC	TT	CC	TC	CC	TC	TC	TC	TC	TC	TT	TC	TC	CC	TT	TC	TC	CC	CC	TC	TC	TT	CC	CC	CC	TC	CC	TC	TC	TC	TC	TC	TC	TC	TT	TC	TT	TC	TT
mk1056	AWUE01021415.1	11959	T	CC	TT	TC	TC	TT	TT	TC	TC	TT	CC	TC	CC	TC	TC	TC	TC	TC	TT	TC	TC	CC	TT	TC	TC	CC	CC	TC	TC	TT	CC	CC	CC	--	CC	TC	TC	TC	TC	TC	--	TC	TT	TC	TT	TC	TT
mk1057	AWUE01021415.1	12197	A	GG	AA	AG	AG	AA	AA	AG	AG	AA	GG	AG	GG	AG	AG	AG	AG	AG	AA	AG	AG	GG	AA	AG	AG	GG	AG	AG	AG	AA	GG	GG	GG	--	GG	AG	AG	AG	AG	AG	--	AG	AA	AG	AA	AG	AA
mk1058	AWUE01021415.1	15177	C	TT	CC	CT	CT	CC	--	CT	CT	CC	TT	CT	TT	CT	CT	CT	CT	CT	CC	CT	CT	TT	CC	CT	CT	TT	--	CT	CT	CC	TT	TT	TT	CT	TT	CT	CT	CT	CT	CT	CT	CT	CC	CT	CC	CT	CC
mk1059	AWUE01021415.1	15319	C	AA	CC	CA	CA	CC	--	CA	CA	CC	AA	CA	AA	CA	CA	CA	CA	CA	CC	CA	CA	AA	CC	CA	CA	AA	--	CA	CA	CC	AA	AA	AA	CA	AA	CA	CA	CA	CA	CA	--	CA	CC	CA	CC	CA	CC
mk1062	AWUE01021415.1	31045	A	GG	AA	AG	AG	AA	AA	AG	AG	AA	GG	AG	GG	AG	AG	AG	AG	AG	AA	AG	AG	GG	AA	AG	AG	GG	GG	AG	AG	AA	GG	GG	GG	AG	GG	AG	AG	AG	AG	AG	AG	AG	AA	AG	AA	AG	AA
mk1065	AWUE01021415.1	32951	T	CC	TT	TC	TC	TT	TT	TC	TC	TT	CC	TC	CC	TC	TC	TC	TC	TC	TT	TC	TC	--	TT	TC	TC	CC	CC	TC	TC	TT	CC	CC	CC	TC	CC	TC	TC	TC	TC	TC	TC	TC	TT	TC	TT	TC	TT
mk1066	AWUE01021415.1	42537	A	TT	AA	AT	AT	--	AA	--	AT	AA	TT	AT	TT	AT	AT	AT	AT	AT	--	AT	AT	--	AA	AT	AT	TT	--	--	AT	AA	--	TT	TT	AT	--	AT	AT	AT	AT	AT	AT	AT	AA	AT	AA	AT	AA
mk1067	AWUE01021415.1	42586	A	GG	AA	AG	AG	--	AA	AG	AG	AA	GG	AG	GG	AG	AG	AG	AG	AG	--	AG	AG	--	AA	--	AG	GG	--	--	AG	AA	--	GG	GG	AG	--	AG	AG	AG	AG	AG	AG	AG	AA	AG	AA	AG	AA
mk1068	AWUE01021415.1	42620	G	AA	GG	GA	GA	--	GG	--	GA	GG	AA	GA	AA	GA	GA	GA	GA	GA	--	GA	GA	--	GG	GA	GA	AA	--	--	GA	GG	--	AA	AA	GA	--	GA	GA	GA	GA	GA	GA	GA	GG	GA	GG	GA	GG
mk1070	AWUE01021415.1	42743	T	CC	TT	TC	TC	--	TT	TC	TC	TT	CC	TC	CC	TC	TC	TC	TC	TC	--	TC	TC	--	TT	--	TC	CC	--	--	TC	TT	--	CC	CC	TC	--	TC	TC	TC	TC	TC	TC	TC	TT	TC	TT	TC	TT
mk1071	AWUE01021815.1	4338	C	CC	TT	CT	CC	CT	--	--	CT	TT	CC	CT	CT	CT	CC	--	--	--	CT	CT	--	--	CT	--	CT	--	--	--	CT	--	CT	CT	CT	CT	--	CT	CC	CT	CT	--	CC	CT	--	--	CC	CC	CT
mk1072	AWUE01021815.1	7490	A	AA	GG	AG	--	AG	AA	GG	AG	GG	--	AG	AG	AG	--	AG	--	AG	AG	AG	GG	--	AG	AA	AG	AA	AG	AA	AG	--	--	--	AG	AG	--	--	AA	AG	AG	AG	--	--	--	AA	--	AG	AG
mk1073	AWUE01021815.1	7943	T	TT	CC	TC	TT	TC	TT	CC	TC	CC	TT	TC	TC	TC	TT	TC	CC	TC	TC	TC	CC	TT	TC	TT	TC	TT	TC	TC	TC	TT	TC	TC	TC	TC	CC	TC	TT	TC	TC	TC	TT	TC	CC	TT	TT	TC	TC
mk1074	AWUE01021815.1	29846	A	AA	CC	AC	AA	AC	AA	CC	AC	CC	AA	AC	AC	AC	AA	AC	CC	AC	AC	AC	CC	AA	AC	AA	AC	AA	AC	AC	AC	AA	AC	AC	AC	AC	CC	AC	AA	AC	AC	AC	AA	AC	CC	AA	AA	AC	AC
mk1075	AWUE01021815.1	29872	T	TT	CC	TC	TT	TC	TT	CC	TC	CC	TT	TC	TC	TC	TT	TC	CC	TC	TC	TC	CC	TT	TC	TT	TC	TT	TC	TC	TC	TT	TC	TC	TC	TC	CC	TC	TT	TC	TC	TC	TT	TC	CC	TT	TT	TC	TC
mk1076	AWUE01021815.1	35905	T	TT	CC	TC	TT	TC	TT	CC	TC	CC	TT	TC	TC	TC	--	TC	CC	TC	TC	TC	CC	TT	TC	TT	TC	TT	TC	TC	TC	TT	TC	TC	TC	TC	CC	TC	TT	TC	TC	TC	TT	TC	CC	TT	TT	TC	TC
mk1077	AWUE01021815.1	41169	C	GG	CC	CG	GG	CG	GG	CC	CG	CC	GG	CG	CG	CG	GG	CG	CC	CG	CG	CG	CC	GG	CG	--	CG	GG	CG	CG	CG	GG	CG	CG	CG	CG	CC	CG	GG	CG	CG	CG	--	CG	--	GG	GG	CG	CG
mk1078	AWUE01021815.1	41337	G	AA	GG	GA	AA	GA	AA	GG	GA	GG	AA	GA	GA	GA	AA	GA	GG	GA	GA	GA	GG	AA	GA	AA	GA	AA	GA	GA	GA	AA	GA	GA	GA	GA	GG	GA	AA	GA	GA	GA	--	GA	--	AA	AA	GA	GA
mk1079	AWUE01021815.1	42863	G	CC	GG	GC	CC	GC	CC	GG	GC	GG	CC	GC	GC	GC	CC	GC	GG	GC	GC	GC	GG	CC	GC	CC	GC	CC	GC	GC	GC	CC	GC	GC	GC	GC	GG	GC	CC	GC	GC	GC	CC	GC	GG	CC	CC	GC	GC
mk1084	AWUE01021815.1	52089	A	GG	AA	AG	GG	--	GG	AA	AG	AA	GG	AG	AG	AG	GG	AG	AA	AG	AG	AG	AA	GG	AG	GG	AG	GG	AG	AG	AG	GG	AG	AG	AG	AG	AA	AG	GG	AG	AG	AG	GG	AG	AA	GG	--	AG	AG
mk1085	AWUE01021815.1	52343	T	CC	TT	TC	CC	--	CC	TT	TC	TT	CC	TC	TC	TC	CC	TC	TT	TC	TC	TC	TT	CC	TC	CC	TC	CC	TC	TC	TC	CC	TC	TC	TC	TC	TT	TC	CC	TC	TC	TC	CC	TC	TT	CC	--	TC	TC
mk1086	AWUE01023515.1	14571	G	TT	GG	GT	TT	GT	GT	GG	GT	TT	TT	--	GT	GT	--	--	GT	GT	GT	GT	GT	GT	GT	GG	GT	GG	TT	GT	GG	GT	TT	GG	GT	GG	TT	TT	GT	GT	GT	--	GT	TT	--	GT	GT	TT	GT
mk1087	AWUE01023515.1	14615	A	GG	AA	AG	GG	AG	AG	AA	AG	GG	GG	--	AG	AG	--	AA	AG	AG	AG	AG	AG	AG	AG	AA	AG	AA	GG	AG	AA	AG	GG	AA	AG	AA	GG	GG	AG	AG	AG	AA	AG	GG	--	AG	AG	GG	AG
mk1090	AWUE01023515.1	14698	C	TT	CC	CT	TT	CT	CT	--	CT	TT	TT	--	CT	CT	--	CC	CT	CT	CT	CT	CT	CT	CT	CC	CT	CC	TT	CT	CC	CT	TT	CC	CT	CC	TT	TT	CT	CT	CT	CC	CT	TT	--	CT	CT	TT	CT
mk1092	AWUE01023515.1	16124	G	AA	GG	GA	AA	GA	GA	GG	GA	--	AA	AA	GA	GA	GG	GG	GA	GA	GA	GA	GA	GA	GA	--	GA	GG	--	GA	GG	GA	AA	GG	GA	GG	AA	AA	GA	GA	GA	GG	GA	AA	GG	GA	--	AA	GA
mk1093	AWUE01023615.1	10068	A	GG	AA	--	AG	--	--	GG	AA	AG	GG	AG	AG	AG	--	--	AG	--	GG	AG	AG	AG	AG	AG	AG	GG	--	AG	AG	AG	GG	GG	--	AG	--	AG	AA	--	AA	--	--	AG	AG	AG	--	AG	--
mk1094	AWUE01023615.1	11857	T	CC	TT	CC	TC	TT	CC	CC	TT	TC	TC	TC	TC	TC	--	TT	TC	TC	CC	TC	TC	TC	TC	TC	TC	CC	CC	TC	TC	TC	CC	CC	CC	TC	TT	TC	TT	TC	TC	CC	CC	--	TC	TC	CC	TC	TC
mk1100	AWUE01002116.1	4169	G	AA	GG	GA	--	--	GA	AA	GA	GA	GA	GA	--	GG	GA	--	--	GG	GA	--	--	AA	GA	--	GA	GG	GA	--	GA	GA	GA	GA	GA	AA	--	GG	--	GA	GA	GA	GA	--	--	AA	--	AA	--
mk1116	AWUE01012116.1	9886	T	CC	TT	TC	TC	TC	TC	TT	TC	CC	CC	TC	TT	TC	TC	TT	TC	TC	TC	TT	CC	TC	TC	TT	TC	TT	TC	CC	TT	--	CC	TT	TC	--	TC	CC	TC	TT	TC	TC	TC	CC	TT	TC	TC	TC	TC
mk1117	AWUE01012116.1	9896	T	CC	TT	TC	TC	TC	TC	TT	TC	CC	CC	TC	TT	TC	TC	TT	TC	TC	TC	TT	CC	TC	TC	TT	TC	TT	TC	CC	TT	--	CC	TT	TC	TT	TC	CC	TC	TT	TC	TC	TC	CC	TT	TC	TC	TC	TC
mk1119	AWUE01012116.1	9981	T	CC	TT	TC	TC	TC	TC	TT	TC	CC	CC	TC	TT	TC	TC	TT	TC	TC	TC	TT	CC	TC	TC	TT	TC	TT	TC	CC	TT	TC	CC	TT	TC	TT	TC	CC	TC	TT	TC	TC	TC	CC	TT	TC	TC	TC	TC
mk1120	AWUE01012116.1	10015	G	AA	GG	GA	GA	GA	GA	GG	GA	AA	AA	GA	GG	GA	GA	GG	GA	GA	GA	GG	AA	GA	GA	GG	GA	GG	--	AA	GG	--	AA	GG	GA	GG	GA	AA	GA	GG	GA	GA	GA	AA	--	GA	GA	GA	GA
mk1121	AWUE01013016.1	24972	A	AA	TT	--	AT	TT	--	AT	AT	TT	AA	AT	AA	AT	AT	--	AT	AT	TT	AT	AT	AA	--	--	AT	AA	--	AT	AT	TT	--	AA	AA	AT	AA	AT	--	--	AT	AT	AT	AT	--	AT	--	--	TT
mk1122	AWUE01013016.1	41503	A	AA	GG	AG	AG	GG	GG	AG	AG	GG	AA	AG	AA	AG	AG	AG	AG	AG	GG	AG	AG	AA	GG	AG	AG	AA	AA	AG	AG	GG	AA	AA	AA	AG	AA	AG	AG	AG	AG	AG	AG	AG	GG	AG	--	AG	GG
mk1123	AWUE01013016.1	63874	G	GG	AA	GA	GA	AA	AA	GA	GA	AA	GG	GA	GG	GA	GA	GA	GA	GA	AA	GA	GA	GG	AA	GA	GA	GG	GG	GA	GA	AA	GG	GG	GG	GA	GG	GA	GA	GA	GA	GA	GA	GA	AA	GA	AA	GA	AA
mk1124	AWUE01013116.1	4899	T	GG	TT	GG	TG	TT	GG	--	TT	TG	TG	TG	TG	TG	--	TT	TG	TG	GG	TG	TG	TG	TG	TG	TG	--	GG	TG	TG	TG	--	GG	GG	TG	TT	TG	TT	TG	TG	GG	GG	TG	TG	TG	GG	TG	TG
mk1125	AWUE01013116.1	5004	T	AA	TT	AA	TA	TT	AA	--	TT	TA	TA	TA	TA	TA	--	TT	TA	TA	AA	TA	TA	TA	TA	TA	TA	--	AA	TA	TA	TA	--	AA	AA	TA	TT	TA	TT	TA	TA	AA	AA	TA	TA	TA	AA	TA	TA
mk1126	AWUE01013116.1	5028	A	GG	AA	GG	AG	AA	GG	--	AA	AG	AG	AG	AG	AG	--	AA	AG	AG	GG	AG	AG	AG	AG	AG	AG	--	GG	AG	AG	AG	--	GG	GG	AG	AA	AG	AA	AG	AG	GG	GG	AG	AG	AG	GG	AG	AG
mk1127	AWUE01013116.1	7390	C	GG	CC	GG	CG	CC	GG	GG	CC	CG	CG	CG	CG	CG	GG	CC	CG	CG	GG	CG	CG	CG	CG	CG	CG	GG	GG	CG	CG	CG	GG	GG	GG	CG	CC	CG	CC	CG	CG	GG	GG	CG	CG	CG	GG	CG	CG
mk1129	AWUE01013116.1	36465	T	CC	TT	CC	TC	TT	CC	CC	TT	TC	TC	TC	TC	TC	CC	TT	TC	TC	CC	TC	TC	TC	TC	TC	TC	CC	CC	TC	TC	TC	CC	CC	CC	TC	TT	TC	TT	TC	TC	CC	CC	TC	TC	TC	CC	TC	TC
mk1130	AWUE01013116.1	40280	T	CC	TT	CC	TC	--	--	--	--	TC	CC	TC	TT	--	--	--	TC	--	--	--	TC	--	TC	TC	TC	--	--	--	TC	--	CC	CC	CC	--	--	TC	--	TC	TC	--	--	TC	TC	--	CC	TC	--
mk1131	AWUE01013116.1	40317	C	TT	CC	TT	CT	--	--	--	--	CT	TT	CT	--	CT	--	--	CT	--	--	--	CT	CT	CT	CT	CT	--	--	--	CT	--	TT	TT	TT	--	CC	CT	--	CT	CT	--	--	CT	CT	CT	TT	CT	CT
mk1132	AWUE01013416.1	20575	A	CC	AA	AC	CC	AC	CC	AA	AC	AA	CC	AC	AC	AC	--	AC	AA	--	AC	AC	AA	--	AC	CC	AC	--	--	--	AC	--	AC	AC	--	AC	--	AC	--	AC	AC	AC	CC	AC	--	CC	CC	AC	AC
mk1133	AWUE01013416.1	20747	G	AA	GG	GA	AA	GA	AA	GG	GA	GG	AA	GA	GA	GA	--	GA	GG	--	GA	GA	GG	--	GA	AA	GA	--	--	--	GA	--	GA	GA	--	GA	--	GA	--	GA	GA	--	AA	GA	--	AA	AA	GA	GA
mk1134	AWUE01013416.1	32372	C	TT	CC	CT	TT	CT	TT	CC	CT	CC	TT	CT	CT	CT	--	CT	CC	CT	CT	CT	CC	TT	CT	TT	CT	TT	CT	--	CT	TT	CT	CT	CT	CT	CC	CT	TT	CT	CT	CT	TT	CT	--	TT	TT	CC	CT
mk1135	AWUE01013416.1	32379	G	AA	GG	GA	AA	GA	AA	GG	GA	GG	AA	GA	GA	GA	--	GA	GG	GA	GA	GA	GG	AA	GA	AA	GA	AA	GA	GA	GA	AA	GA	GA	GA	GA	GG	GA	AA	GA	GA	GA	AA	GA	--	AA	AA	GG	GA
mk1136	AWUE01013416.1	32438	T	CC	TT	TC	CC	TC	CC	TT	TC	TT	CC	TC	TC	TC	--	TC	TT	TC	TC	TC	TT	CC	TC	CC	TC	CC	TC	--	TC	CC	TC	TC	TC	TC	TT	TC	CC	TC	TC	TC	CC	TC	--	CC	CC	TT	TC
mk1137	AWUE01013416.1	34896	G	TT	GG	--	TT	GT	--	--	GT	--	TT	GT	GT	GT	--	GT	--	GT	GT	GT	GG	--	GT	TT	GT	--	GT	--	GT	TT	GT	GT	GT	--	--	GT	--	GT	GT	GG	--	GT	--	TT	TT	GT	GT
mk1138	AWUE01013416.1	38642	G	TT	GG	GT	TT	GT	TT	--	GT	GG	TT	GT	GT	GT	TT	--	GG	GT	GT	GT	GG	TT	GT	TT	GT	TT	GT	GT	GT	--	GT	GT	GT	GT	GG	GT	TT	GT	GT	GT	TT	GT	GG	TT	TT	GT	GT
mk1139	AWUE01014016.1	1675	G	AA	GG	GA	GA	GA	GA	GG	GA	AA	AA	GA	GG	GA	--	GG	GA	GA	GA	GG	GA	GA	GA	GG	GA	GG	GA	AA	GG	GA	AA	GG	GA	GG	AA	AA	GA	GG	GA	GG	GA	AA	--	GA	GA	GA	GA
mk1142	AWUE01015216.1	22356	G	AA	GG	GA	GA	GG	GG	GA	GA	GG	AA	GA	AA	GA	GA	GA	GA	GA	GG	GA	--	AA	GG	GA	GA	AA	AA	GA	GA	--	AA	AA	AA	GA	AA	GA	GA	GA	GA	GA	GA	GA	GG	GA	GG	GA	GG
mk1144	AWUE01016416.1	16740	C	CC	TT	CT	CT	TT	TT	CT	CT	TT	CC	CT	CC	CT	CT	CT	CT	CT	TT	CT	CT	CC	TT	CT	CT	CC	CC	CT	CT	TT	CC	CC	CC	CT	CC	CT	CT	CT	CT	CT	CT	TT	TT	CT	TT	--	TT
mk1145	AWUE01016416.1	16806	G	GG	AA	GA	GA	AA	AA	GA	GA	AA	GG	GA	GG	GA	GA	GA	GA	GA	AA	GA	GA	--	AA	GA	GA	GG	GG	GA	GA	AA	GG	GG	GG	GA	GG	GA	GA	GA	GA	GA	GA	AA	AA	GA	AA	--	AA
mk1148	AWUE01016416.1	28827	C	CC	TT	CT	CT	TT	TT	CT	CT	TT	CC	CT	CC	CT	CT	CT	CT	CT	TT	CT	CT	CC	TT	CT	CT	--	--	CT	CT	TT	CC	CC	CC	CT	CC	CT	CT	CT	CT	CT	CT	TT	--	CT	TT	CT	TT
mk1149	AWUE01016416.1	28874	T	TT	GG	TG	TG	GG	GG	TG	TG	GG	TT	TG	TT	TG	TG	TG	TG	TG	GG	TG	TG	TT	GG	TG	TG	--	TT	TG	TG	GG	TT	TT	TT	TG	TT	TG	TG	TG	TG	TG	TG	GG	--	TG	GG	TG	GG
mk1152	AWUE01016416.1	40229	A	AA	GG	AG	--	GG	GG	AG	AG	GG	AA	AG	AA	AG	AG	AG	AG	AG	GG	AG	--	AA	GG	AG	AG	AA	--	AG	AG	GG	--	AA	--	AG	AA	AG	AG	AG	AG	AG	AG	--	--	AG	--	AG	GG
mk1157	AWUE01016416.1	101998	A	AA	GG	AG	AG	GG	GG	AG	AG	GG	AA	AG	--	AG	AG	AG	AG	AG	GG	AG	AG	AA	GG	AG	AG	AA	AA	AG	AG	GG	AA	AA	AA	AG	AA	AG	AG	AG	AG	AG	AG	GG	GG	AG	GG	AG	GG
mk1158	AWUE01018016.1	2250	A	CC	AA	AC	AA	--	AC	CC	AC	AC	AC	AC	CC	AA	AC	AC	CC	AA	AC	CC	AA	CC	AC	AC	AC	AA	AC	--	AC	AC	AC	AC	AC	CC	AA	AA	AA	AC	AC	AC	AC	CC	AC	CC	CC	CC	AC
mk1160	AWUE01018016.1	10316	A	GG	AA	AG	--	--	AG	GG	AG	AG	--	AG	GG	AA	AG	AG	--	AA	AG	GG	AA	GG	AG	AG	--	AA	--	--	AG	AG	AG	AG	AG	--	AA	AA	--	AG	AG	AG	--	GG	AG	--	GG	--	AG
mk1161	AWUE01018016.1	10502	C	TT	CC	CT	--	--	CT	TT	CT	CT	--	CT	TT	CC	CT	CT	--	CC	CT	TT	CC	TT	CT	CT	--	CC	--	--	CT	CT	CT	CT	CT	--	CC	CC	--	CT	CT	CT	--	TT	CT	--	TT	--	CT
mk1162	AWUE01018016.1	40001	A	GG	AA	AG	AA	AG	AG	GG	AG	AG	AG	AG	GG	AA	AG	AG	GG	AA	AG	GG	AA	GG	AG	AG	AG	AA	AG	AA	AG	AG	AG	AG	AG	GG	AA	AA	AA	AG	AG	AG	AG	GG	AG	GG	GG	GG	AG
mk1163	AWUE01018016.1	40105	A	TT	AA	AT	AA	AT	AT	TT	AT	AT	AT	AT	TT	AA	AT	AT	TT	AA	AT	TT	AA	TT	AT	AT	AT	AA	AT	AA	AT	AT	AT	AT	AT	TT	AA	AA	AA	AT	AT	AT	AT	TT	AT	TT	TT	TT	AT
mk1164	AWUE01018416.1	6145	A	CC	AA	CC	AC	AA	CC	CC	AA	AC	AC	--	AC	AC	CC	AA	AC	AC	CC	AC	AC	AC	AC	AC	AC	CC	CC	AC	AC	AC	CC	CC	CC	AC	AA	AC	AA	AC	AC	CC	CC	AC	AC	AC	CC	AC	AC
mk1166	AWUE01020016.1	2894	G	AA	GG	AA	GA	GG	AA	AA	GG	GA	GA	GA	GA	GA	AA	GG	GA	GA	--	GA	GA	GA	GA	GA	GA	AA	AA	GA	GA	GA	AA	AA	AA	GA	GG	GA	GG	GA	GA	--	AA	GA	GA	GA	AA	GA	GA
mk1167	AWUE01020016.1	4709	T	GG	TT	GG	TG	TT	GG	GG	TT	TG	TG	TG	TG	TG	GG	TT	TG	TG	GG	TG	TG	TG	TG	TG	TG	GG	GG	TG	TG	TG	GG	GG	GG	TG	TT	TG	TT	TG	TG	GG	GG	TG	TG	TG	GG	TG	TG
mk1168	AWUE01021816.1	4655	C	TT	CC	CT	TT	CT	TT	CC	CT	CC	TT	CT	CT	CT	TT	CT	CC	CT	CT	CT	CC	TT	CT	TT	CT	TT	--	CT	CT	TT	CT	CT	CT	CT	CC	CT	TT	CT	CT	CT	TT	CT	CC	TT	TT	CT	CT
mk1169	AWUE01021816.1	6833	G	AA	GG	GA	AA	GA	AA	GG	GA	GG	AA	GA	--	GA	--	GA	GG	GA	GA	GA	GG	--	GA	AA	GA	--	GA	GA	GA	--	GA	GA	GA	GA	GG	GA	AA	GA	GA	GA	AA	GA	--	AA	AA	GA	GA
mk1170	AWUE01021816.1	9080	G	AA	GG	GA	--	GA	AA	GG	GA	GG	AA	GA	GA	GA	AA	GA	GG	GA	GA	GA	GG	AA	GA	AA	GA	AA	GA	GA	GA	AA	GA	GA	GA	GA	GG	GA	AA	GA	GA	GA	AA	GA	GG	AA	AA	GA	GA
mk1171	AWUE01021816.1	36534	C	AA	CC	--	--	CA	AA	--	CA	--	--	CA	CA	CA	--	--	CC	CA	CA	CA	CC	AA	CA	AA	CA	AA	CA	CA	CA	AA	CA	CA	CA	CA	--	CA	AA	--	CA	CA	--	CA	--	AA	--	CA	CA
mk1172	AWUE01021816.1	49591	G	AA	GG	GA	AA	GA	AA	GG	GA	GG	AA	GA	GA	GA	--	GA	GG	GA	GA	GA	GG	AA	--	AA	GA	AA	--	GA	GA	AA	GA	GA	GA	GA	GG	GA	AA	GA	GA	GA	--	GA	GG	AA	AA	GA	GA
mk1173	AWUE01021816.1	49706	C	TT	CC	CT	--	--	TT	CC	CT	CC	TT	CT	CT	CT	--	CT	CC	CT	CT	CT	CC	TT	--	TT	CT	--	CT	CT	CT	TT	CT	CT	CT	CT	CC	CT	TT	CT	CT	CT	--	CT	CC	TT	TT	CT	CT
mk1174	AWUE01021816.1	49743	G	AA	GG	GA	AA	--	AA	GG	GA	GG	AA	GA	GA	GA	--	GA	GG	GA	GA	GA	GG	AA	--	AA	GA	AA	GA	GA	GA	AA	GA	GA	GA	GA	GG	GA	AA	GA	GA	GA	--	GA	GG	AA	AA	GA	GA
mk1175	AWUE01021816.1	49766	T	CC	TT	TC	--	--	CC	TT	TC	TT	CC	TC	TC	TC	--	TC	TT	TC	TC	TC	TT	CC	--	CC	TC	CC	TC	TC	TC	CC	TC	TC	TC	TC	TT	TC	CC	TC	TC	TC	--	TC	TT	CC	CC	TC	TC
mk1176	AWUE01021816.1	57696	G	TT	GG	GT	TT	GT	TT	GG	GT	GG	TT	GT	GT	GT	TT	GT	GG	GT	GT	GT	GG	TT	GT	TT	GT	TT	GT	GT	GT	TT	GT	GT	GT	GT	GG	GT	TT	GT	GT	GT	TT	GT	GG	TT	TT	GT	GT
mk1177	AWUE01021816.1	69628	G	TT	GG	GT	TT	GT	TT	--	GT	GG	TT	GT	GT	GT	--	GT	GG	GT	GT	GT	--	TT	GT	TT	GT	TT	GT	GT	GT	--	--	GT	GT	GT	--	--	TT	GT	GT	GT	TT	--	GG	TT	TT	--	GT
mk1178	AWUE01023816.1	591	G	GG	AA	GA	--	AA	AA	GA	GA	AA	--	GA	GG	GA	GA	GA	GA	GA	AA	GA	GA	--	AA	GA	GA	GG	GG	GA	GA	AA	--	GG	GG	--	GG	GA	GA	GA	GA	GA	GA	--	--	GA	AA	GA	AA
mk1179	AWUE01023816.1	624	C	CC	TT	CT	--	TT	TT	CT	CT	TT	--	CT	CC	CT	CT	CT	CT	CT	TT	CT	CT	--	TT	CT	CT	--	CC	CT	CT	TT	--	CC	CC	--	--	CT	CT	CT	CT	CT	CT	--	--	CT	TT	CT	TT
mk1180	AWUE01023816.1	809	G	GG	AA	GA	--	AA	AA	GA	GA	AA	--	GA	GG	GA	GA	GA	GA	GA	AA	GA	GA	--	AA	GA	GA	GG	GG	GA	GA	AA	--	GG	GG	--	GG	GA	GA	GA	GA	GA	GA	--	--	GA	AA	GA	AA
mk1182	AWUE01024616.1	2454	C	CC	TT	--	--	TT	--	CT	CT	--	CC	CT	CC	CT	--	CT	CT	CT	TT	CT	--	--	--	--	CT	CC	CC	CT	CT	TT	--	CC	CC	CT	CC	--	CT	CT	CT	CT	CT	TT	TT	CT	--	--	--
mk1192	AWUE01000717.1	846	C	CC	TT	CT	CT	--	TT	CT	CT	TT	CC	CT	--	CT	CT	CT	CT	--	TT	CT	CT	--	TT	--	CT	CC	--	TT	CT	TT	CC	CC	CC	CT	--	--	CT	CT	CT	CT	CT	TT	TT	CT	TT	--	TT
mk1193	AWUE01000717.1	889	G	GG	AA	GA	GA	--	AA	GA	GA	AA	GG	GA	--	GA	GA	GA	GA	--	AA	GA	GA	--	AA	--	GA	GG	--	AA	GA	--	GG	GG	GG	GA	--	--	GA	GA	GA	--	GA	AA	AA	GA	AA	--	--
mk1194	AWUE01000717.1	925	G	GG	AA	GA	GA	--	AA	GA	GA	AA	GG	GA	--	GA	GA	GA	GA	--	AA	GA	GA	--	AA	--	GA	GG	--	AA	GA	AA	GG	GG	GG	GA	--	--	--	GA	GA	GA	GA	AA	--	GA	AA	--	--
mk1195	AWUE01000717.1	955	A	AA	CC	AC	AC	--	CC	AC	AC	CC	AA	AC	--	AC	--	AC	AC	--	CC	AC	AC	--	CC	--	AC	AA	--	CC	AC	--	AA	AA	--	AC	--	--	AC	AC	AC	AC	AC	CC	CC	AC	CC	--	--
mk1198	AWUE01012717.1	6589	T	TT	GG	TG	TG	GG	GG	TG	TG	GG	TT	TG	--	TG	TG	TG	TG	TG	GG	TG	TG	TT	GG	TG	TG	TT	--	TG	TG	GG	TT	TT	TT	TG	TT	TG	TG	TG	TG	TG	TG	GG	--	TG	GG	TG	GG
mk1199	AWUE01012717.1	6848	T	TT	GG	TG	TG	GG	GG	TG	TG	GG	TT	TG	TT	TG	TG	TG	TG	TG	GG	TG	TG	TT	GG	TG	TG	TT	TT	TG	TG	--	TT	TT	TT	TG	TT	TG	TG	TG	TG	TG	TG	GG	GG	TG	GG	TG	GG
mk1202	AWUE01013117.1	17318	T	CC	TT	CC	TC	TT	CC	CC	TT	TC	TC	TC	TC	TC	--	TT	TC	TC	CC	TC	TC	TC	TC	--	TC	CC	--	TC	TC	TC	CC	--	CC	TC	TT	TC	TT	TC	TC	CC	CC	TC	TC	TC	CC	TC	TC
mk1203	AWUE01014817.1	3230	A	GG	AA	--	--	AG	--	AA	AG	AA	GG	AG	AG	AG	--	--	AA	AG	AG	AG	AA	--	AG	--	AG	--	AA	AG	--	AG	AG	AG	AG	--	--	AG	GG	--	AG	AG	GG	AG	AA	GG	AG	--	AG
mk1204	AWUE01014817.1	3266	T	CC	TT	--	--	TC	--	TT	TC	TT	CC	TC	TC	TC	--	TC	TT	TC	TC	TC	TT	--	TC	--	TC	--	TT	TC	TC	TC	TC	TC	TC	--	--	TC	CC	--	TC	TC	CC	TC	TT	CC	TC	TC	TC
mk1205	AWUE01015517.1	1362	T	TT	GG	TG	TT	--	TT	TG	TG	TG	TG	GG	TG	TT	TG	TT	TG	TG	TG	TT	TG	GG	GG	TT	TG	GG	TG	TG	TG	--	TG	TG	GG	TG	TG	TG	TG	TG	TT	TG	--	TG	TG	TG	--	TG	TG
mk1206	AWUE01015517.1	1363	T	TT	AA	TA	TT	--	TT	TA	TA	TA	TA	AA	TA	TT	TA	TT	TA	TA	TA	TT	TA	AA	AA	TT	TA	AA	TA	TA	TA	--	TA	TA	AA	TA	TA	TA	TA	TA	TT	TA	--	TA	TA	TA	--	TA	TA
mk1207	AWUE01015517.1	2135	A	AA	GG	AG	AA	GG	AA	AG	AG	AG	AG	GG	--	AA	AG	AA	AG	AG	AG	AA	AG	GG	GG	AA	AG	GG	AG	AG	AG	--	AG	AG	GG	AG	AG	AG	AG	AG	AA	AG	GG	AG	AG	AG	AA	AG	AG
mk1208	AWUE01017917.1	8852	T	AA	TT	AA	TA	TT	AA	AA	TT	TA	TA	TA	TA	TA	AA	TT	TA	TA	AA	TA	TA	TA	TA	TA	TA	AA	AA	TA	TA	TA	AA	AA	AA	TA	TT	TA	TT	TA	TA	AA	AA	TA	TA	TA	--	TA	TA
mk1209	AWUE01017917.1	9048	T	CC	TT	CC	TC	TT	CC	CC	TT	TC	TC	TC	TC	TC	CC	TT	TC	TC	CC	TC	TC	TC	TC	TC	TC	CC	CC	TC	TC	TC	CC	CC	CC	TC	TT	TC	TT	TC	TC	CC	CC	TC	TC	TC	--	TC	TC
mk1210	AWUE01018017.1	13165	T	AA	TT	TA	TT	TA	TA	AA	TA	--	TA	TA	--	TT	TA	TA	--	TT	TA	AA	TT	AA	TA	TA	TA	TT	TA	--	TA	TA	TA	--	TA	AA	TT	TT	TT	--	TA	--	TA	AA	TA	AA	--	AA	--
mk1211	AWUE01018017.1	13179	T	CC	TT	TC	TT	TC	TC	CC	TC	--	TC	TC	--	TT	TC	TC	--	TT	TC	CC	TT	CC	TC	TC	TC	TT	TC	--	TC	TC	TC	--	TC	CC	TT	TT	TT	--	TC	TC	TC	CC	TC	CC	--	CC	--
mk1212	AWUE01018017.1	13423	T	CC	TT	TC	TT	TC	TC	CC	TC	--	TC	TC	--	TT	TC	TC	--	TT	TC	CC	TT	CC	TC	TC	TC	TT	TC	--	TC	TC	TC	--	TC	CC	TT	TT	TT	--	TC	TC	TC	CC	TC	CC	--	CC	--
mk1213	AWUE01018017.1	31833	T	GG	TT	TG	--	TG	TG	GG	TG	TG	TG	TG	GG	TT	TG	TG	GG	TT	TG	GG	TT	GG	GG	TG	TG	TT	TG	TT	TG	TG	TG	TG	TG	GG	TT	TT	TT	TG	--	TG	TG	--	TG	GG	--	GG	TG
mk1214	AWUE01018017.1	44563	A	GG	AA	AG	AA	AG	AG	GG	AG	AG	AG	AG	GG	AA	--	AG	GG	AA	AG	GG	AA	GG	AG	AG	AG	AA	AG	--	AG	AG	AG	AG	--	GG	AA	AA	AA	AG	AG	AG	AG	--	AG	--	--	GG	AG
mk1218	AWUE01018017.1	54755	T	CC	TT	TC	--	TC	TC	CC	TC	TC	TC	TC	--	TT	TC	--	CC	TT	TC	CC	TT	--	TC	--	TC	--	TC	TT	TC	TC	TC	TC	TC	--	TT	TT	TT	--	TC	--	TC	CC	--	CC	--	CC	TC
mk1219	AWUE01018017.1	54866	T	CC	TT	TC	--	TC	TC	CC	TC	TC	TC	TC	--	TT	--	TC	CC	TT	TC	CC	TT	--	TC	TC	TC	--	TC	TT	TC	TC	TC	TC	TC	--	TT	TT	TT	--	TC	--	TC	CC	--	CC	--	CC	TC
mk1220	AWUE01018017.1	64468	C	AA	CC	CA	--	CA	CA	AA	CA	CA	CA	CA	AA	CC	CA	--	--	CC	CA	--	CC	AA	CA	CA	CA	CC	CA	CC	CA	CA	CA	--	CA	AA	CC	CC	CC	CA	CA	CA	CA	--	CA	AA	AA	AA	CA
mk1221	AWUE01018017.1	64857	C	TT	CC	CT	CC	CT	CT	TT	CT	CT	CT	CT	TT	CC	CT	CT	TT	CC	CT	TT	CC	TT	CT	CT	CT	CC	CT	CC	CT	CT	CT	CT	CT	TT	CC	CC	CC	CT	CT	CT	CT	TT	CT	TT	TT	TT	CT
mk1225	AWUE01018017.1	81464	T	CC	TT	TC	TT	TC	TC	CC	TC	TC	TC	TC	CC	TT	TC	TC	CC	TT	TC	CC	TT	CC	TC	TC	TC	TT	TC	--	TC	--	TC	TC	TC	CC	TT	TT	TT	TC	TC	TC	TC	--	TC	CC	CC	CC	TC
mk1228	AWUE01018017.1	90468	A	TT	AA	AT	AA	AT	AT	TT	AT	AT	AT	AT	TT	AA	--	AT	TT	AA	AT	TT	AA	TT	AT	AT	AT	AA	AT	AA	AT	AT	AT	AT	AT	TT	AA	AA	AA	AT	AT	AT	AT	TT	AT	TT	--	TT	AT
mk1229	AWUE01018017.1	95262	T	GG	TT	TG	TT	TG	TG	GG	TG	TG	TG	TG	GG	TT	TG	TG	GG	TT	--	GG	TT	GG	TG	TG	TG	--	--	TT	TG	TG	TG	TG	TG	GG	TT	TT	TT	TG	TG	TG	TG	GG	--	GG	GG	GG	TG
mk1230	AWUE01018017.1	101744	T	AA	TT	TA	TT	TA	TA	AA	TA	TA	TA	TA	AA	TT	TA	TA	AA	TT	TA	AA	TT	AA	TA	TA	TA	TT	--	TT	TA	TA	TA	TA	TA	AA	TT	TT	TT	TA	TA	TA	TA	AA	TA	AA	AA	AA	TA
mk1232	AWUE01018017.1	120405	G	AA	GG	GA	--	GA	GA	AA	GA	GA	GA	GA	AA	GG	GA	GA	AA	GG	GA	AA	GG	AA	GA	GA	--	--	GA	GG	GA	GA	GA	GA	GA	AA	GG	GG	GG	--	GA	GA	GA	AA	GA	AA	AA	--	GA
mk1233	AWUE01018017.1	120490	C	AA	CC	CA	--	CA	CA	AA	CA	CA	CA	CA	AA	CC	CA	CA	AA	CC	CA	AA	CC	AA	CA	CA	--	--	CA	CC	CA	CA	CA	CA	CA	AA	CC	CC	CC	CA	CA	CA	CA	AA	CA	AA	AA	--	CA
mk1234	AWUE01018017.1	120506	T	CC	TT	TC	--	TC	TC	CC	TC	TC	TC	TC	CC	TT	TC	TC	CC	TT	TC	CC	TT	CC	TC	TC	--	--	TC	TT	TC	TC	TC	TC	TC	CC	TT	TT	TT	--	TC	TC	TC	CC	TC	CC	CC	--	TC
mk1235	AWUE01021817.1	5125	C	TT	CC	CT	TT	CT	TT	CC	CT	--	TT	CT	CT	CT	--	--	CC	CT	CT	CT	CC	--	CT	--	CT	--	--	CT	CT	--	CT	CT	CT	CT	CC	CT	TT	--	--	CT	--	--	CC	TT	TT	--	CT
mk1252	AWUE01012618.1	8268	A	GG	AA	AG	AG	AG	AG	AA	AG	GG	GG	AG	AA	AG	AG	AA	AG	AG	AG	AA	GG	AG	AG	AA	AA	AA	AG	GG	AA	AG	GG	AA	AG	AG	AG	GG	AA	AA	AG	AG	AG	GG	AA	AG	AG	AG	AG
mk1253	AWUE01012618.1	14761	G	CC	GG	GC	GC	GC	GC	GG	GC	CC	CC	GC	GG	GC	GC	GG	GC	GC	GC	GG	CC	GC	GC	GG	GG	GG	GC	CC	GG	GC	CC	GG	GC	GC	GC	CC	GG	GG	GC	GC	GC	CC	GG	GC	GC	GC	GC
mk1255	AWUE01012618.1	14867	T	TT	AA	TA	TA	TA	TA	AA	TA	TT	TT	TA	AA	TA	TA	AA	TA	TA	TA	AA	TT	TA	TA	AA	AA	AA	TA	TT	AA	TA	TT	AA	TA	TA	TA	TT	AA	AA	TA	TA	TA	TT	AA	TA	TA	--	TA
mk1256	AWUE01012618.1	32618	A	GG	AA	AG	AG	AG	AG	AA	AG	GG	GG	AG	AA	AG	AG	AA	AG	AG	AG	--	GG	AG	AG	--	AA	AA	--	--	--	AG	--	AA	AG	AG	--	GG	--	AA	--	AG	AG	GG	--	AG	AG	AG	AG
mk1257	AWUE01012618.1	32688	T	CC	TT	TC	TC	TC	TC	TT	TC	CC	CC	TC	TT	TC	TC	TT	TC	TC	TC	--	CC	TC	TC	--	TT	TT	TC	--	--	TC	--	TT	TC	TC	TC	CC	--	TT	TC	TC	TC	CC	--	TC	TC	TC	TC
mk1258	AWUE01012618.1	33994	G	AA	GG	GA	GA	GA	GA	GG	GA	AA	AA	GA	GG	GA	--	--	GA	GA	GA	GG	AA	GA	GA	GG	GG	GG	GA	AA	GG	GA	AA	GG	GA	GA	GA	AA	GG	GG	GA	GA	GA	AA	--	GA	GA	GA	GA
mk1259	AWUE01012618.1	34113	G	TT	GG	GT	GT	GT	GT	GG	GT	TT	TT	GT	GG	GT	--	--	GT	GT	GT	GG	TT	GT	GT	GG	GG	GG	GT	TT	GG	GT	TT	GG	GT	GT	GT	TT	GG	GG	GT	GT	GT	TT	--	GT	GT	GT	GT
mk1260	AWUE01012618.1	47788	G	AA	GG	GA	GA	GA	GA	GG	GA	AA	AA	GA	GG	GA	GA	GG	GA	GA	GA	GG	AA	GA	GA	GG	GG	GG	GA	AA	GG	GA	AA	GG	GA	GA	GA	AA	GG	GG	GA	GA	GA	AA	GG	GA	GA	GA	GA
mk1261	AWUE01012618.1	47819	T	CC	TT	TC	TC	TC	TC	TT	TC	CC	CC	TC	TT	TC	TC	TT	TC	TC	TC	TT	CC	TC	TC	TT	TT	TT	TC	CC	TT	TC	CC	TT	TC	TC	TC	CC	TT	TT	TC	TC	TC	CC	TT	TC	TC	TC	TC
mk1262	AWUE01012618.1	47842	C	TT	CC	CT	CT	CT	CT	CC	CT	TT	TT	CT	CC	CT	CT	CC	CT	CT	CT	CC	TT	CT	CT	CC	CC	CC	CT	TT	CC	CT	TT	CC	CT	CT	CT	TT	CC	CC	CT	CT	CT	TT	--	CT	CT	CT	CT
mk1263	AWUE01012618.1	48487	A	GG	AA	--	AG	AG	AG	AA	AG	--	--	AG	--	AG	--	--	AG	AG	AG	AA	GG	AG	AG	AA	AG	AA	AG	GG	AA	AG	GG	AA	--	AG	AG	GG	AA	--	AG	AG	AG	GG	--	AG	--	AG	AG
mk1264	AWUE01012618.1	48535	T	CC	TT	--	TC	TC	TC	TT	TC	--	--	TC	--	TC	--	--	TC	TC	TC	TT	CC	TC	TC	TT	TC	TT	TC	CC	TT	TC	CC	TT	--	TC	TC	CC	TT	--	TC	TC	TC	CC	--	TC	--	TC	TC
mk1265	AWUE01012618.1	55515	C	TT	CC	CT	CT	CT	CT	CC	CT	TT	TT	CT	CC	CT	CT	--	CT	CT	CT	CC	TT	CT	CT	CC	CC	CC	CT	TT	CC	CT	TT	CC	CT	CT	--	TT	CC	CC	CT	CT	CT	TT	--	CT	CT	CT	CT
mk1266	AWUE01012618.1	59798	T	AA	TT	TA	TA	--	TA	TT	TA	AA	AA	TA	--	TA	TA	--	--	TA	TA	--	AA	TA	TA	TT	TA	TT	TA	AA	TT	TA	AA	--	TA	TA	TA	AA	TT	TT	TA	TA	TA	AA	--	TA	--	--	TA
mk1268	AWUE01012618.1	59864	A	GG	AA	AG	AG	--	AG	AA	AG	GG	GG	AG	--	AG	AG	--	--	AG	AG	--	GG	AG	AG	AA	AG	AA	AG	GG	AA	AG	GG	--	AG	AG	AG	GG	AA	AA	AG	AG	AG	GG	--	AG	--	--	AG
mk1269	AWUE01012618.1	59944	A	GG	AA	AG	AG	--	AG	AA	AG	GG	GG	AG	--	AG	AG	--	AG	AG	AG	--	GG	AG	AG	--	AG	AA	AG	GG	AA	AG	GG	--	AG	AG	AG	GG	AA	AA	AG	AG	AG	GG	--	AG	AG	--	AG
mk1270	AWUE01012618.1	59946	G	AA	GG	GA	GA	--	GA	GG	GA	AA	AA	GA	--	GA	GA	--	GA	GA	GA	--	AA	GA	GA	--	GA	GG	GA	AA	GG	--	AA	--	GA	GA	GA	AA	GG	GG	GA	GA	GA	AA	--	GA	--	--	GA
mk1271	AWUE01012618.1	59975	A	GG	AA	AG	AG	--	AG	AA	AG	GG	GG	AG	--	AG	AG	--	--	AG	AG	--	GG	AG	AG	--	AG	AA	AG	GG	AA	AG	GG	--	AG	AG	AG	GG	AA	AA	AG	AG	AG	GG	--	AG	--	--	AG
mk1272	AWUE01012618.1	63557	C	AA	CC	CA	CA	CA	CA	CC	CA	AA	AA	CA	CC	CA	CA	--	CA	CA	CA	CC	AA	CA	CA	CC	CA	CC	CA	AA	CC	CA	AA	CC	CA	CA	CA	AA	CC	CC	CA	CA	CA	AA	CC	CA	CA	CA	CA
mk1273	AWUE01012618.1	68613	G	AA	GG	GA	GA	GA	GA	--	GA	AA	AA	GA	GG	GA	GA	GG	GA	GA	GA	GG	AA	--	GA	GG	GA	GG	GA	AA	GG	GA	AA	GG	GA	GA	GA	AA	GG	GG	GA	GA	GA	AA	--	GA	GA	GA	GA
mk1274	AWUE01012618.1	70109	C	TT	CC	CT	CT	CT	CT	CC	CT	TT	TT	CT	CC	TT	CT	CC	CT	CT	CT	CC	TT	CT	CT	CC	CT	--	CT	TT	CC	CT	TT	CC	CT	CT	CT	TT	CC	CC	CT	CT	CT	TT	--	CT	CT	CT	CT
mk1275	AWUE01012618.1	71991	C	GG	CC	CG	CG	CG	CG	CC	CG	GG	GG	--	--	CG	CG	--	CG	CG	CG	CC	GG	CG	--	CC	CG	--	CG	--	CC	CG	GG	CC	CG	CC	CG	GG	--	CC	CG	CG	CG	--	--	--	CG	--	CG
mk1276	AWUE01012618.1	71996	T	GG	TT	TG	TG	TG	TG	TT	TG	GG	GG	--	--	TG	TG	--	TG	TG	TG	TT	GG	TG	--	TT	TG	--	TG	--	TT	TG	GG	TT	TG	TT	TG	GG	--	TT	TG	--	TG	GG	--	TT	TG	--	TG
mk1277	AWUE01012618.1	72864	T	CC	TT	TC	TC	TC	TC	TT	TC	CC	CC	TC	TT	TC	--	TT	TC	TC	TC	TT	CC	TC	TC	TT	TC	TT	TC	CC	TT	TC	CC	TT	TC	TT	TC	CC	TT	TT	TC	TC	TC	CC	--	TC	TC	TC	TC
mk1278	AWUE01012618.1	72974	A	TT	AA	AT	AT	AT	AT	AA	AT	TT	TT	AT	AA	AT	--	AA	AT	AT	AT	AA	TT	AT	AT	AA	AT	AA	AT	TT	AA	AT	TT	AA	AT	AA	AT	TT	AA	AA	AT	AT	AT	TT	AA	AT	AT	AT	AT
mk1279	AWUE01012618.1	89582	A	GG	AA	AG	--	AG	--	--	AG	GG	GG	AG	AA	AG	AG	AA	AG	--	AG	--	GG	AG	AG	--	AG	--	AG	GG	AA	AG	GG	--	AG	AA	AG	--	--	AA	AG	AG	AG	GG	--	AG	AG	--	--
mk1280	AWUE01012618.1	89621	T	CC	TT	TC	--	TC	--	--	TC	CC	CC	TC	TT	TC	--	TT	TC	--	TC	--	CC	TC	TC	--	TC	--	TC	CC	TT	TC	CC	--	TC	TT	TC	--	--	TT	TC	TC	TC	CC	--	TC	TC	--	--
mk1281	AWUE01012618.1	95945	C	AA	CC	CA	CA	CA	CA	CC	CA	AA	AA	CA	CC	CA	CA	CC	CA	CA	CA	CC	AA	CA	CA	CC	CA	CC	CA	AA	CC	CA	AA	CC	CA	CC	CA	AA	CC	CC	CA	CA	CA	AA	--	CA	--	CA	CA
mk1282	AWUE01012618.1	96093	A	TT	AA	AT	AT	AT	AT	AA	AT	TT	TT	AT	AA	AT	AT	AA	AT	AT	AT	AA	TT	AT	AT	AA	AT	--	AT	TT	AA	AT	TT	AA	AT	AA	AT	TT	AA	AA	AT	AT	AT	TT	AA	AT	AT	AT	AT
mk1283	AWUE01013518.1	10899	T	CC	TT	TC	TT	TC	TC	CC	TC	TC	TC	TC	CC	TT	TC	TC	CC	TT	TC	CC	TT	CC	TC	TC	TC	TT	TC	TT	TC	TC	TC	TC	TC	CC	TT	TT	TT	TC	TC	TC	TC	CC	TC	CC	CC	CC	TC
mk1284	AWUE01013518.1	17402	G	AA	GG	GA	GG	GA	GA	AA	GA	GA	GA	GA	AA	GG	GA	GA	AA	GG	GA	AA	GG	AA	GA	GA	GA	GG	GA	GG	GA	GA	GA	GA	GA	AA	GG	GG	GG	GA	GA	GA	GA	AA	GA	AA	AA	AA	GA
mk1285	AWUE01013518.1	17556	A	GG	AA	AG	AA	AG	AG	GG	AG	AG	AG	AG	GG	AA	AG	AG	GG	AA	AG	GG	AA	GG	AG	AG	AG	AA	AG	AA	AG	AG	AG	AG	AG	GG	AA	AA	AA	AG	AG	AG	AG	GG	AG	GG	GG	GG	AG
mk1286	AWUE01013518.1	27866	T	CC	TT	TC	TT	TC	TC	CC	TC	TC	TC	TC	CC	--	TC	TC	CC	TT	TC	CC	TT	CC	TC	TC	TC	--	--	TT	TC	TC	TC	TC	TC	CC	TT	--	TT	TC	TC	TC	TC	CC	TC	CC	CC	--	TC
mk1287	AWUE01013518.1	30267	T	CC	TT	TC	TT	TC	TC	CC	TC	TC	TC	TC	--	TT	--	TC	CC	--	TC	--	TT	CC	--	--	TC	--	TC	TT	TC	TC	TC	--	TC	CC	--	--	TT	TC	TC	TC	TC	--	--	CC	CC	CC	TC
mk1288	AWUE01013518.1	30410	T	CC	TT	TC	TT	TC	TC	CC	TC	TC	TC	TC	--	TT	--	TC	CC	--	TC	--	TT	CC	TC	--	TC	TT	TC	TT	TC	TC	TC	--	TC	CC	TT	TT	TT	TC	TC	TC	TC	--	--	CC	CC	CC	TC
mk1289	AWUE01013518.1	51082	A	CC	AA	AC	AA	AC	AC	CC	AC	AC	AC	AC	CC	AA	AC	AC	CC	AA	AC	CC	AA	CC	AC	AC	AC	AA	AC	AA	AC	AC	AC	AC	AC	CC	AA	AA	AA	AC	AC	AC	AC	CC	AC	CC	CC	CC	AC
mk1290	AWUE01015218.1	3464	T	TT	AA	TA	TA	AA	AA	TA	TA	AA	TT	TA	TT	TA	TA	TA	TA	TA	AA	TA	TA	TT	AA	TA	TA	TT	TT	TA	TA	AA	TT	TT	TT	TA	TT	TA	TA	--	TA	TA	TA	TA	AA	TA	--	TA	AA
mk1292	AWUE01017418.1	2269	C	TT	CC	TT	CT	--	--	TT	--	--	CT	CT	CT	CT	--	--	CT	CT	--	CT	--	CT	CT	CT	CT	--	--	CT	CT	CT	--	--	TT	CT	--	CT	CC	CT	CT	--	--	--	CT	CT	TT	CT	CT
mk1293	AWUE01017418.1	30319	C	TT	CC	TT	CT	CC	TT	TT	CC	CT	CT	CT	CT	CT	TT	CC	CT	CT	TT	CT	CT	--	CT	CT	CT	TT	TT	CT	CT	--	TT	TT	TT	CT	--	CT	CC	CT	CT	TT	TT	CT	CT	CT	TT	CT	CT
mk1294	AWUE01017418.1	30384	T	AA	TT	AA	TA	TT	AA	AA	TT	TA	TA	TA	TA	TA	AA	TT	TA	TA	AA	TA	TA	AA	TA	TA	TA	AA	AA	TA	TA	TA	AA	AA	AA	TA	--	TA	TT	TA	TA	AA	AA	TA	TA	TA	AA	TA	TA
mk1295	AWUE01018018.1	2821	T	CC	TT	TC	TT	TC	TC	CC	TC	TC	TC	TC	CC	TT	TC	TC	CC	TT	TC	CC	TT	CC	TC	TC	TC	TT	TC	TT	TC	TC	TC	TC	TC	CC	TT	TT	TT	TC	TC	TC	TC	CC	TC	CC	--	CC	TC
mk1296	AWUE01018018.1	2844	C	TT	CC	CT	CC	CT	CT	TT	CT	CT	CT	CT	TT	CC	CT	CT	TT	CC	CT	TT	CC	TT	CT	CT	CT	CC	CT	CC	CT	CT	CT	CT	CT	TT	CC	CC	CC	CT	CT	CT	CT	TT	CT	TT	--	TT	CT
mk1297	AWUE01018818.1	891	C	TT	CC	CT	--	CT	CT	TT	CT	CT	CT	CC	CT	CC	--	CT	--	CC	CT	--	--	CT	CT	CT	CT	--	CT	CC	CC	CT	CT	TT	CT	--	--	CC	CC	CT	CT	--	CT	--	CT	TT	CT	--	--
mk1298	AWUE01021818.1	735	T	CC	TT	TC	CC	TC	CC	TT	TC	TT	CC	TC	TC	TC	CC	TC	TT	TC	TC	TC	TT	CC	TC	CC	TC	CC	TC	TC	TC	CC	TC	TC	TC	TC	TT	TC	CC	TC	TC	TC	CC	TC	TT	CC	CC	TC	TC
mk1299	AWUE01021818.1	6165	T	GG	TT	TG	GG	TG	GG	TT	TG	TT	GG	TG	TG	TG	--	TG	TT	TG	TG	TG	TT	--	TG	GG	TG	GG	TG	TG	TG	GG	TG	TG	TG	TG	TT	TG	GG	TG	TG	TG	--	TG	TT	GG	GG	TG	TG
mk1300	AWUE01021818.1	6252	C	TT	CC	CT	TT	CT	TT	CC	CT	CC	TT	CT	CT	CT	--	CT	CC	CT	CT	CT	CC	--	CT	TT	CT	TT	CT	CT	CT	TT	CT	CT	CT	CT	CC	CT	TT	CT	CT	CT	--	CT	CC	TT	TT	CT	CT
mk1301	AWUE01023518.1	10047	T	AA	TT	TA	AA	TA	TA	TT	TA	AA	AA	AA	TA	TA	TT	TT	TA	TA	TA	TA	TA	TA	TA	TT	TA	TT	AA	TA	TT	TA	AA	TT	TA	TT	AA	AA	TA	TA	TA	TT	TA	AA	TT	TA	TA	AA	TA
mk1302	AWUE01023518.1	10205	C	TT	CC	CT	TT	CT	CT	CC	CT	TT	TT	TT	CT	CT	CC	CC	CT	CT	CT	CT	CT	CT	CT	CC	CT	CC	TT	CT	CC	CT	TT	CC	CT	CC	TT	TT	CT	CT	CT	CC	CT	TT	CC	CT	CT	TT	CT
mk1305	AWUE01024018.1	1113	G	GG	TT	GT	GT	TT	TT	GT	--	TT	GG	GT	GG	GT	--	GT	GT	--	TT	--	GT	--	TT	--	GT	GG	GG	GT	GT	TT	GG	--	GG	GT	GG	GT	GT	GT	GT	GT	GT	TT	--	GT	TT	GT	TT
mk1306	AWUE01024618.1	4063	C	CC	GG	CG	CG	GG	GG	CG	CG	GG	CC	CG	CC	CG	GG	CG	CG	CG	GG	CG	CG	CC	GG	CG	CG	CC	CC	CG	CG	GG	CC	CC	CC	CG	CC	CG	CG	CG	CG	CG	CG	GG	GG	CG	GG	CG	GG
mk1308	AWUE01024618.1	14237	C	CC	TT	CT	CT	TT	TT	CT	CT	TT	CC	CT	CC	CT	CT	CT	CT	CT	TT	CT	CT	CC	TT	CT	CT	CC	CC	CT	CT	TT	CC	CC	CC	CT	CC	CT	CT	CT	CT	CT	CT	TT	TT	CT	--	CT	TT
mk1309	AWUE01024618.1	14450	T	TT	GG	TG	TG	GG	GG	TG	TG	GG	TT	TG	TT	TG	TG	TG	TG	TG	GG	TG	TG	TT	GG	TG	TG	TT	TT	TG	TG	GG	TT	TT	TT	TG	--	TG	TG	TG	TG	TG	TG	GG	GG	TG	GG	TG	GG
mk1310	AWUE01024618.1	14467	C	CC	TT	CT	CT	TT	TT	CT	CT	TT	CC	CT	CC	CT	--	CT	CT	CT	TT	CT	CT	CC	TT	CT	CT	CC	CC	CT	CT	TT	CC	CC	CC	CT	CC	CT	CT	CT	CT	CT	CT	TT	TT	CT	TT	CT	TT
mk1313	AWUE01024918.1	14719	T	TT	CC	TC	TC	CC	CC	TC	TC	CC	TT	TC	--	TC	TC	TC	TC	TC	CC	TC	TC	TT	CC	TC	TC	TT	TT	CC	TC	CC	TT	TT	TT	TC	TT	TC	TC	TC	TC	TC	TC	CC	CC	TC	CC	TC	CC
mk1314	AWUE01024918.1	28760	C	CC	TT	CT	CT	TT	TT	CT	CT	TT	CC	CT	CC	CT	CT	CT	CT	CT	TT	CT	CT	CC	TT	CT	CT	CC	CC	CT	CT	TT	CC	CC	CC	CT	CC	CT	CT	CT	CT	CT	CT	TT	TT	CT	--	CT	TT
mk1315	AWUE01024918.1	28770	A	AA	GG	AG	AG	GG	GG	AG	AG	GG	AA	AG	AA	AG	AG	AG	AG	AG	GG	AG	AG	AA	GG	AG	AG	AA	AA	AG	AG	GG	AA	AA	AA	AG	AA	AG	AG	AG	AG	AG	AG	GG	GG	AG	--	AG	GG
mk1316	AWUE01024918.1	34773	A	AA	GG	AG	AG	GG	GG	AG	AG	GG	AA	AG	AA	AG	AG	AG	AG	AG	--	AG	AG	AA	GG	AG	AG	AA	AA	AG	AG	--	AA	AA	AA	AG	AA	AG	AG	AG	AG	AG	AG	--	GG	AG	GG	AG	GG
mk1317	AWUE01024918.1	34785	C	CC	TT	CT	CT	TT	TT	CT	CT	TT	CC	CT	CC	CT	CT	CT	CT	CT	--	CT	CT	CC	TT	CT	CT	CC	CC	CT	CT	--	CC	CC	CC	CT	CC	CT	CT	CT	CT	CT	CT	--	TT	CT	TT	--	TT
mk1319	AWUE01009619.1	1472	G	GG	CC	GC	GG	--	GG	--	GC	GC	GC	--	GC	GG	GC	GG	GC	--	--	GG	GC	CC	CC	--	GC	CC	GC	GC	GC	--	--	GC	CC	GC	GC	GC	GC	GC	GG	--	CC	GC	GC	GC	GG	GC	GC
mk1320	AWUE01009619.1	1485	C	CC	TT	CT	CC	--	CC	--	CT	CT	CT	--	CT	CC	CT	CC	CT	--	--	CC	CT	TT	TT	--	CT	TT	CT	CT	--	--	--	CT	TT	CT	CT	CT	CT	CT	CC	CT	TT	CT	CT	CT	CC	CT	CT
mk1321	AWUE01011419.1	28916	A	CC	AA	CC	AC	--	CC	CC	AA	AC	AC	AC	AC	AC	CC	AA	AC	AC	CC	AC	AC	AC	AC	AC	AC	CC	CC	AC	AC	AC	CC	CC	CC	AC	AA	AC	AA	AC	AC	CC	CC	AC	AC	AC	CC	AC	AC
mk1322	AWUE01011419.1	53318	A	TT	AA	TT	AT	AA	TT	TT	AA	AT	AT	AT	AT	AT	TT	AA	AT	AT	TT	AT	AT	AT	--	AT	AT	TT	--	AT	AT	AT	TT	TT	--	AT	AA	AT	AA	AT	AT	TT	TT	AT	AT	AT	TT	AT	AT
mk1323	AWUE01012519.1	7275	A	AA	GG	AG	AG	GG	GG	AG	AG	--	AA	AG	AA	AG	AG	AG	AG	AG	GG	AG	AG	AA	GG	AG	AG	AA	AA	AG	AG	GG	AA	AA	AA	AG	AA	AG	AG	AG	AG	AG	AG	GG	GG	AG	GG	AG	GG
mk1324	AWUE01012519.1	7737	G	GG	AA	GA	GA	AA	AA	GA	GA	AA	GG	GA	GG	GA	GA	GA	GA	GA	AA	GA	GA	GG	AA	GA	GA	GG	GG	GA	GA	AA	GG	GG	GG	GA	GG	GA	GA	GA	GA	GA	GA	AA	AA	GA	AA	GA	AA
mk1325	AWUE01012519.1	7805	C	CC	TT	CT	CT	TT	TT	CT	CT	TT	CC	CT	CC	CT	CT	CT	CT	CT	TT	CT	CT	CC	TT	CT	CT	CC	CC	CT	CT	TT	CC	CC	CC	CT	CC	CT	CT	CT	CT	CT	CT	TT	TT	--	TT	CT	TT
mk1328	AWUE01012519.1	8784	T	TT	CC	TC	TC	CC	CC	TC	TC	CC	TT	TC	TT	TC	TC	TC	TC	TC	CC	TC	TC	TT	CC	TC	TC	TT	--	TC	TC	CC	TT	TT	TT	TC	TT	TC	TC	TC	TC	TC	TC	CC	CC	TC	--	TC	CC
mk1329	AWUE01012519.1	8824	A	AA	CC	AC	AC	CC	CC	AC	AC	CC	AA	AC	AA	AC	AC	AC	AC	AC	CC	AC	AC	AA	CC	AC	AC	AA	--	AC	AC	--	AA	AA	AA	AC	AA	AC	AC	AC	AC	AC	AC	CC	--	AC	--	AC	CC
mk1330	AWUE01012519.1	8857	C	CC	TT	CT	CT	TT	TT	CT	CT	TT	CC	CT	CC	--	CT	--	CT	CT	TT	CT	CT	CC	TT	CT	CT	CC	--	CT	CT	--	CC	CC	CC	CT	CC	CT	CT	CT	CT	CT	CT	TT	TT	CT	--	CT	TT
mk1340	AWUE01013819.1	11470	C	TT	CC	CT	CT	CC	CC	CT	CT	CC	TT	CT	TT	CT	CT	CT	CT	CT	CC	CT	CT	TT	CC	CT	CT	TT	TT	CT	CT	CC	TT	TT	TT	CT	TT	CT	CT	CT	CT	CT	CT	CC	CC	CT	--	CT	CC
mk1341	AWUE01014319.1	31887	G	GG	AA	GG	AA	AA	GG	GG	AA	GA	GA	GA	GA	GA	--	AA	GA	GA	GG	GA	GA	GA	GA	GA	GA	GG	--	GA	GA	GA	GG	GG	GG	GA	AA	GA	AA	GA	GA	GG	GG	GA	GA	GA	GG	GA	GA
mk1342	AWUE01014319.1	35916	G	AA	GG	AA	GG	GG	AA	AA	GG	GA	GA	GA	GA	GA	--	GG	GA	GA	AA	GA	GA	GA	GA	GA	GA	AA	--	GA	GA	GA	AA	AA	AA	GA	GG	GA	GG	GA	GA	AA	--	GA	GA	GA	AA	GA	GA
mk1343	AWUE01014519.1	12842	G	AA	GG	AA	GA	GG	AA	AA	GG	--	GA	GA	GA	--	AA	GG	GA	GA	--	GA	GA	GA	GA	GA	GA	AA	AA	GA	GA	GA	AA	--	AA	GA	GG	GA	GG	GA	GA	AA	AA	GA	GA	GA	AA	GA	GA
mk1344	AWUE01014519.1	16032	C	TT	CC	TT	CT	--	TT	TT	--	CT	CT	CT	CT	CT	--	CC	CT	CT	--	CT	--	--	CT	CT	--	--	--	--	--	CT	--	TT	TT	CT	CC	CT	CC	CT	CT	--	TT	CT	CT	CT	TT	--	CT
mk1345	AWUE01014519.1	33481	A	GG	AA	GG	--	AA	GG	--	AA	AG	AG	AG	AG	AG	GG	AA	AG	AG	GG	AG	AG	AG	AG	AG	AG	GG	GG	AG	AG	AG	GG	GG	GG	AG	AA	AG	AA	AG	AG	GG	GG	AG	AG	AG	--	AG	AG
mk1346	AWUE01014519.1	38868	C	TT	CC	TT	CT	CC	TT	TT	CC	CT	CT	CT	CT	CT	TT	--	CT	CT	TT	CT	CT	CT	CT	CT	CT	--	TT	CT	CT	CT	TT	TT	TT	CT	CC	CT	CC	CT	CT	TT	--	CT	CT	CT	--	CT	CT
mk1347	AWUE01014819.1	9703	C	TT	CC	CC	TT	CC	TT	CC	CT	--	TT	CT	CT	CT	TT	CT	--	CT	CT	CT	CC	--	CT	TT	CT	CT	--	CT	CT	CT	CT	CT	CT	CT	--	CT	TT	CT	CT	CT	TT	CT	--	TT	--	CT	CT
mk1348	AWUE01014819.1	10396	C	TT	CC	CC	TT	CT	TT	CC	CT	CC	TT	CT	CT	CT	TT	CT	CC	CT	CT	CT	CC	TT	CT	TT	CT	CT	CC	CT	CT	CT	CT	CT	CT	CT	CC	CT	TT	CT	CT	CT	TT	CT	CC	TT	CT	CT	CT
mk1351	AWUE01014819.1	17908	G	AA	GG	GG	AA	GA	AA	GG	GA	GG	AA	GA	GA	GA	AA	GA	GG	GA	GA	GA	GG	AA	GA	AA	GA	GA	GG	GA	GA	GA	GA	GA	GA	GA	GG	GA	AA	GA	GA	GA	AA	GA	GG	AA	GA	GA	GA
mk1353	AWUE01015219.1	16356	G	GG	TT	GT	GT	TT	TT	GT	GT	TT	GG	GT	GG	GT	GT	GT	GT	GT	TT	GT	GT	GG	TT	GT	GT	GG	GG	GT	GT	TT	GG	GG	GG	GT	GG	GT	GT	GT	GT	GT	GT	GT	TT	GT	TT	GT	TT
mk1354	AWUE01015219.1	18367	G	GG	AA	--	GA	AA	AA	GA	GA	AA	GG	GA	GG	GA	GA	GA	GA	GA	AA	GA	GA	GG	AA	GA	GA	GG	GG	GA	GA	--	GG	GG	GG	--	GG	GA	GA	--	GA	GA	GA	GA	AA	GA	AA	GA	AA
mk1356	AWUE01015219.1	29647	C	TT	CC	CT	CT	CC	--	--	CT	CC	--	CT	--	CT	--	--	CT	--	CC	CT	CT	TT	CC	CT	--	TT	TT	CT	CT	--	--	TT	--	CT	--	CT	CT	--	CT	CT	CT	CT	--	CT	--	--	CC
mk1358	AWUE01015219.1	35548	G	AA	GG	GA	GA	GG	GG	GA	GA	GG	AA	GA	AA	GA	GA	GA	GA	GA	GG	GA	GA	AA	GG	GA	GA	AA	AA	GA	GA	GG	AA	AA	AA	GA	AA	GA	GA	GA	GA	GA	GA	GA	GG	GA	GG	GA	GG
mk1364	AWUE01015219.1	48865	C	CC	AA	CA	CA	--	AA	CA	CA	AA	CC	CA	CC	CA	CA	CA	CA	CA	AA	CA	CA	CC	AA	CA	CA	--	CC	CA	CA	AA	CC	--	CC	--	CC	CA	CA	--	CA	CA	CA	CA	--	CA	--	CA	AA
mk1365	AWUE01015219.1	50484	T	CC	TT	TC	TC	TT	TT	TC	TC	TT	CC	TC	CC	TC	TC	TC	TC	TC	TT	TC	TC	CC	TT	TC	TC	CC	CC	TC	TC	TT	CC	CC	CC	TC	CC	TC	TC	TC	TC	TC	TC	TC	TT	TC	TT	TC	TT
mk1366	AWUE01015219.1	50693	C	TT	CC	CT	CT	CC	CC	CT	CT	CC	TT	--	--	CT	CT	CT	CT	CT	CC	CT	CT	TT	CC	CT	CT	TT	TT	CT	CT	CC	TT	TT	TT	CT	TT	CT	CT	CT	CT	CT	CT	CT	CC	CT	CC	CT	CC
mk1367	AWUE01015219.1	50770	G	GG	AA	GA	GA	AA	AA	GA	GA	AA	GG	--	GG	GA	GA	GA	GA	GA	AA	GA	GA	GG	AA	GA	GA	GG	GG	GA	GA	AA	GG	GG	GG	GA	GG	GA	GA	GA	GA	GA	GA	GA	AA	GA	AA	GA	AA
mk1368	AWUE01015219.1	54358	A	GG	AA	AG	AG	AA	--	AG	AG	AA	GG	AG	GG	AG	AG	AG	AG	AG	AA	AG	AG	GG	AA	AG	AG	GG	GG	AG	AG	AA	GG	GG	GG	AG	GG	AG	AG	AG	AG	AG	AG	AG	--	AG	AA	AG	AA
mk1371	AWUE01015519.1	2072	A	AA	GG	AG	--	--	AA	AG	AG	AG	AG	GG	AG	AA	AG	--	AG	--	AG	--	--	--	--	--	AG	--	--	AG	AG	--	AG	AG	GG	AG	AG	AG	AG	--	--	AG	--	AG	AG	AG	--	--	AG
mk1373	AWUE01015519.1	13998	C	CC	TT	CT	CC	--	CC	CT	CT	CT	CT	TT	CT	--	CT	--	CT	CT	CT	CC	CT	TT	TT	CC	CT	TT	CT	--	CT	CC	CT	CT	TT	CT	CT	CT	CT	CT	CC	CT	TT	CT	CT	CT	CC	CT	CT
mk1374	AWUE01015519.1	15815	C	CC	TT	--	CC	--	CC	CT	CT	CT	CT	TT	--	--	--	--	--	--	--	--	--	--	--	--	--	--	CT	CT	--	CC	CT	CT	--	CT	--	CT	CT	CT	CC	--	TT	--	CT	CT	CC	--	CC
mk1377	AWUE01015519.1	54611	G	GG	AA	GA	GG	AA	GG	GA	GA	GA	GA	AA	GA	GG	--	--	GA	GA	GA	GG	GA	AA	AA	--	GA	AA	GA	GA	GA	--	GA	GA	AA	GA	GA	GA	GA	GA	GG	GA	AA	GA	GA	GA	--	GA	GA
mk1378	AWUE01015519.1	54776	T	TT	CC	TC	TT	CC	TT	TC	TC	TC	TC	CC	TC	TT	--	TT	TC	TC	TC	TT	TC	CC	CC	TT	TC	CC	TC	TC	TC	TT	TC	TC	CC	TC	TC	TC	TC	TC	TT	TC	CC	TC	TC	TC	--	TC	TC
mk1380	AWUE01015519.1	88927	C	CC	TT	CT	CC	--	--	CT	CT	CT	CT	--	CT	--	--	--	CT	CT	--	CC	CT	TT	TT	--	CT	--	CT	CT	CT	CC	CT	--	TT	CT	--	CT	--	--	--	CT	TT	CT	--	CT	--	CT	CT
mk1381	AWUE01015519.1	88947	T	TT	GG	TG	--	--	--	TG	TG	TG	TG	GG	TG	--	--	TT	TG	TG	--	TT	TG	GG	GG	--	TG	--	TG	TG	TG	TT	TG	--	GG	TG	--	TG	TG	--	--	TG	--	TG	--	TG	--	TG	TG
mk1382	AWUE01015719.1	25895	C	TT	CC	CT	CC	CT	CT	TT	CT	CT	CT	CC	TT	CC	CT	CT	TT	CC	CT	TT	CC	TT	CT	--	CT	CC	CT	CC	CC	CT	CT	TT	CT	--	CC	CC	CC	CT	CT	CT	CT	TT	--	TT	CT	TT	CT
mk1383	AWUE01015719.1	26026	C	TT	CC	CT	CC	CT	CT	TT	CT	CT	CT	CC	TT	CC	CT	CT	TT	CC	CT	TT	CC	TT	CT	CT	CT	CC	CT	CC	CC	CT	CT	TT	CT	TT	CC	CC	CC	CT	CT	CT	CT	TT	TT	TT	CT	TT	CT
mk1384	AWUE01017419.1	6200	C	TT	CC	TT	CT	CC	TT	TT	CC	CT	CT	CT	CT	CT	--	CC	CT	CT	TT	CT	CT	CT	CT	CT	CT	TT	TT	CT	CT	CT	TT	TT	TT	CT	CC	CT	CC	CT	CT	TT	TT	CT	CT	CT	TT	CT	CT
mk1385	AWUE01017419.1	6393	T	AA	TT	AA	TA	TT	AA	AA	TT	TA	TA	TA	TA	TA	--	TT	TA	TA	AA	TA	TA	TA	TA	TA	TA	AA	AA	TA	TA	TA	AA	AA	AA	TA	TT	TA	TT	TA	TA	AA	AA	TA	TA	TA	AA	TA	TA
mk1386	AWUE01017419.1	15027	A	GG	AA	GG	AG	AA	GG	GG	AA	AG	AG	AG	AG	--	--	--	AG	AG	GG	AG	AG	AG	AG	AG	AG	GG	GG	AG	AG	AG	GG	GG	--	AG	AA	AG	AA	AG	GG	GG	GG	AG	AG	AG	--	AG	AG
mk1387	AWUE01017419.1	15054	T	GG	TT	GG	TG	TT	GG	GG	TT	TG	TG	TG	TG	--	--	--	TG	TG	GG	TG	TG	TG	TG	TG	TG	GG	GG	TG	TG	TG	GG	GG	--	TG	TT	TG	TT	TG	GG	GG	GG	TG	TG	TG	--	TG	TG
mk1389	AWUE01020119.1	10594	A	GG	AA	GG	AG	AA	GG	GG	AA	AG	AG	AG	AG	AG	--	AA	AG	AG	GG	AG	AG	AG	AG	AG	AG	--	GG	AG	AG	AG	GG	GG	GG	AG	AA	AG	AA	AG	AG	--	GG	AG	AG	AG	GG	AG	AG
mk1391	AWUE01023519.1	3601	G	AA	GG	GA	AA	GA	GA	GG	GA	AA	AA	AA	GA	GA	--	GG	GA	GA	GA	GA	GA	GA	GA	GG	GA	GG	AA	GA	GG	GA	AA	GG	GA	GG	AA	AA	GA	GA	GA	--	GA	AA	--	GA	GA	AA	GA
mk1392	AWUE01023519.1	3647	T	CC	TT	TC	CC	TC	TC	TT	TC	CC	CC	CC	TC	TC	--	TT	TC	TC	TC	TC	TC	TC	TC	--	TC	TT	CC	TC	TT	TC	CC	TT	TC	TT	CC	CC	TC	TC	TC	--	TC	CC	--	TC	TC	CC	TC
mk1393	AWUE01023519.1	3673	C	CC	AA	CA	CC	CA	CA	AA	CA	CC	CC	CC	CA	CA	--	AA	CA	CA	CA	CA	CA	CA	CA	AA	CA	AA	CC	CA	AA	CA	CC	AA	CA	AA	CC	CC	CA	CA	CA	--	CA	CC	--	CA	CA	CC	CA
mk1395	AWUE01023519.1	8411	A	GG	AA	AG	GG	AG	AG	AA	AG	GG	GG	GG	AG	AG	AA	--	AG	AG	AG	AG	AG	AG	AG	AA	AG	AA	GG	AG	AA	AG	GG	AA	AG	AA	GG	GG	AG	AG	AG	AA	AG	--	AA	AG	AG	--	AG
mk1398	AWUE01023519.1	16720	G	TT	GG	GT	TT	GT	--	--	GT	TT	TT	--	GT	GT	--	--	GT	GT	GT	GT	GT	GT	GT	GG	GT	--	TT	--	--	GT	--	GG	GT	GG	--	TT	GT	GT	GT	--	GT	TT	--	--	GT	TT	GT
mk1399	AWUE01023519.1	16730	A	CC	AA	AC	CC	AC	--	--	AC	CC	CC	--	AC	AC	--	AA	AC	AC	AC	AC	AC	AC	AC	AA	AC	--	CC	--	--	AC	--	AA	AC	AA	--	CC	AC	AC	AC	--	AC	CC	--	--	AC	CC	AC
mk1400	AWUE01023519.1	16751	T	CC	TT	TC	CC	TC	--	--	TC	CC	CC	--	TC	TC	--	TT	TC	TC	TC	TC	TC	TC	TC	TT	TC	--	CC	--	--	TC	--	TT	TC	TT	--	CC	TC	TC	TC	--	TC	CC	--	--	TC	CC	TC
mk1401	AWUE01023519.1	16775	C	TT	CC	CT	TT	CT	--	--	CT	TT	TT	--	CT	CT	--	--	CT	CT	CT	CT	CT	CT	CT	CC	CT	--	TT	CC	--	CT	--	CC	CT	CC	--	TT	CT	CT	CT	--	CT	TT	--	--	CT	TT	CT
mk1402	AWUE01023519.1	16830	A	GG	AA	AG	GG	AG	--	--	AG	GG	GG	--	AG	AG	--	--	AG	AG	AG	AG	AG	AG	AG	AA	AG	--	GG	--	--	AG	--	AA	AG	AA	--	GG	AG	AG	AG	--	AG	GG	--	--	AG	GG	AG
mk1403	AWUE01023519.1	16907	A	GG	AA	AG	GG	AG	AG	--	AG	GG	GG	--	AG	AG	--	AA	AG	AG	AG	AG	AG	AG	AG	AA	AG	--	GG	--	--	AG	--	AA	AG	AA	--	GG	AG	AG	AG	--	AG	GG	--	--	AG	GG	AG
mk1404	AWUE01010220.1	1786	C	CC	GG	CG	CG	GG	GG	CG	CG	GG	CC	--	CC	CG	CG	CG	CG	CG	GG	CG	CG	CC	GG	CG	CG	CC	CC	CG	CG	GG	CC	CC	CC	CG	CC	CG	CG	CG	CG	CG	CG	CG	GG	CG	GG	CG	GG
mk1406	AWUE01010220.1	1847	C	CC	GG	CG	CG	GG	GG	CG	CG	GG	CC	--	CC	CG	CG	CG	CG	CG	GG	CG	CG	CC	GG	CG	CG	CC	CC	CG	CG	GG	CC	CC	CC	CG	CC	CG	CG	CG	CG	CG	CG	CG	GG	CG	GG	CG	GG
mk1414	AWUE01013820.1	2389	G	GG	AA	GA	GA	AA	AA	GA	GA	AA	GG	GA	GG	GA	GA	GA	GA	GA	AA	GA	GA	GG	AA	GA	GA	GG	GG	GA	GA	AA	GG	GG	GG	GA	GG	GA	GA	GA	GA	GA	GA	AA	AA	GA	AA	GA	AA
mk1426	AWUE01015220.1	5655	G	AA	GG	GA	--	GG	GG	GA	GA	GG	AA	GA	AA	GA	GA	GA	GA	GA	GG	GA	GA	--	GG	GA	GA	AA	AA	GA	GA	GG	--	AA	AA	GA	AA	GA	GA	GA	GA	--	--	--	GG	GA	--	GA	GG
mk1427	AWUE01015520.1	2320	C	CC	TT	CT	CC	TT	CC	CT	CT	CT	CT	TT	CT	CC	CT	CC	CT	CT	CT	CC	CT	TT	TT	CC	CT	TT	CT	CT	CT	CC	CT	CT	TT	CT	CT	CT	CT	CT	CC	CT	TT	CT	CT	CT	CC	CT	CT
mk1428	AWUE01015520.1	2404	C	CC	TT	CT	CC	TT	CC	CT	CT	CT	CT	TT	CT	CC	CT	CC	CT	CT	CT	CC	CT	--	TT	CC	CT	TT	CT	CT	CT	CC	CT	CT	TT	CT	CT	CT	CT	CT	CC	CT	TT	CT	CT	CT	CC	CT	CT
mk1429	AWUE01016520.1	32920	C	CC	TT	CT	--	CT	TT	CC	TT	CC	CT	CT	CC	TT	CT	CT	CT	TT	CC	CC	TT	--	CT	CT	CT	TT	CT	TT	CT	CT	CT	CC	CT	CT	CT	TT	CC	CT	CC	CT	CT	CC	CT	TT	CC	CT	CT
mk1433	AWUE01016520.1	33016	T	TT	CC	TC	--	TC	CC	TT	CC	TT	TC	TC	TT	CC	TC	--	TC	CC	TT	TT	CC	--	TC	TC	TC	CC	TC	CC	TC	TC	TC	TT	TC	TC	TC	CC	TT	TC	TT	TC	TC	TT	TC	CC	TT	TC	TC
mk1434	AWUE01016520.1	33034	G	GG	TT	GT	--	GT	TT	GG	TT	GG	GT	GT	GG	TT	GT	GT	GT	TT	GG	GG	TT	--	GT	GT	GT	TT	GT	TT	GT	GT	GT	GG	GT	GT	GT	TT	GG	GT	GG	GT	GT	GG	GT	TT	GG	GT	GT
mk1437	AWUE01016520.1	33352	C	CC	TT	CT	TT	CT	TT	CC	TT	CC	CT	CT	CC	TT	CT	CT	CT	TT	CC	CC	TT	--	CT	CT	CT	TT	CT	TT	CT	CT	CT	CC	CT	CT	CT	TT	CC	CT	CC	CT	CT	CC	CT	TT	CC	CT	CT
mk1447	AWUE01017420.1	7988	G	AA	GG	AA	GA	GG	AA	AA	GG	GA	GA	GA	GA	GA	AA	GG	GA	GA	AA	GA	GA	GA	GA	GA	GA	AA	AA	GA	GA	GA	AA	AA	AA	GA	GG	GA	GG	GA	GA	AA	AA	GA	GA	GA	AA	GA	GA
mk1450	AWUE01018020.1	1319	G	AA	GG	GA	GG	GA	GA	AA	GA	GA	GA	GA	--	GG	GA	GA	AA	GG	GA	AA	GG	AA	GA	--	GA	GG	GA	GG	GA	--	GA	GA	GA	AA	--	GG	GG	GA	GA	GA	GA	AA	GA	AA	AA	AA	GA
mk1451	AWUE01018020.1	1342	C	TT	CC	CT	CC	CT	CT	TT	CT	CT	CT	CT	--	CC	CT	CT	TT	CC	CT	TT	--	TT	CT	--	CT	CC	CT	CC	CT	--	CT	CT	CT	TT	--	CC	CC	CT	CT	CT	CT	TT	--	TT	TT	--	CT
mk1452	AWUE01018020.1	1347	C	GG	CC	CG	CC	CG	CG	GG	CG	CG	CG	CG	--	CC	CG	CG	GG	CC	CG	GG	--	GG	CG	--	CG	CC	CG	CC	CG	--	CG	CG	CG	GG	--	CC	CC	CG	CG	CG	CG	GG	CG	GG	GG	--	CG
mk1453	AWUE01018020.1	1488	T	CC	TT	TC	TT	TC	TC	CC	TC	TC	TC	TC	--	TT	TC	TC	CC	TT	TC	CC	TT	CC	TC	TC	TC	TT	--	TT	TC	--	TC	TC	TC	CC	--	TT	TT	TC	TC	TC	TC	CC	TC	CC	CC	--	TC
mk1454	AWUE01020120.1	6525	G	AA	GG	AA	GA	GG	AA	AA	--	GA	GA	GA	GA	GA	--	GG	GA	GA	AA	GA	GA	GA	GA	GA	GA	AA	AA	GA	GA	GA	AA	--	AA	GA	GG	GA	GG	GA	GA	AA	AA	GA	GA	GA	AA	GA	GA
mk1457	AWUE01024620.1	10466	T	TT	CC	TC	TC	CC	CC	TC	TC	CC	TT	TC	TT	TC	TC	TC	TC	TC	CC	TC	TC	TT	CC	TC	TC	TT	TT	TC	TC	CC	TT	TT	TT	TC	TT	TC	TC	TC	TC	TC	TC	CC	CC	TC	CC	TC	CC
mk1458	AWUE01024620.1	27435	C	CC	TT	CT	CT	TT	TT	CT	CT	TT	CC	CT	CC	CT	CT	CT	CT	CT	TT	CT	CT	CC	TT	CT	CT	CC	CC	CT	CT	TT	CC	CC	CC	CT	CC	CT	CT	CT	CT	CT	CT	TT	TT	CT	TT	CT	TT
mk1460	AWUE01006121.1	745	T	CC	TT	CC	TC	TT	CC	--	TT	TC	TC	TC	TC	TC	CC	TT	TC	TC	CC	TC	TC	TC	TC	--	TC	CC	CC	TC	TC	TC	CC	CC	CC	TC	TT	TC	TT	TC	TC	--	CC	TC	TC	TC	CC	TC	TC
mk1461	AWUE01010621.1	2616	G	GG	AA	GA	GA	AA	AA	GA	GA	AA	GG	GA	GG	GA	GA	GA	GA	GA	AA	GA	GA	GG	AA	GA	GA	GG	GG	GA	GA	AA	GG	GG	GG	GA	GG	GA	GA	GA	GA	GA	GA	GA	AA	GA	AA	GA	AA
mk1463	AWUE01010621.1	2653	C	CC	AA	CA	CA	AA	AA	CA	CA	AA	CC	CA	CC	CA	CA	CA	CA	CA	AA	CA	CA	CC	AA	CA	CA	CC	CC	CA	CA	AA	CC	CC	CC	CA	CC	CA	CA	CA	CA	CA	CA	CA	AA	CA	AA	CA	AA
mk1466	AWUE01012821.1	7342	C	TT	CC	CT	CT	CC	CC	CT	CT	CC	TT	CT	TT	CT	CT	CT	CT	CT	--	CT	CT	TT	CC	CT	CT	TT	TT	CT	CT	--	--	TT	TT	CT	TT	CT	CT	CT	CT	CT	CT	CT	--	CT	CC	CT	CC
mk1467	AWUE01012821.1	12029	C	TT	CC	CT	CT	CC	CC	--	CT	CC	TT	CT	TT	CT	CT	CT	CT	CT	CC	CT	CT	TT	CC	CT	CT	TT	TT	CT	CT	CC	TT	TT	TT	CT	TT	CT	CT	--	CT	CT	--	CT	CC	CT	--	CT	--
mk1468	AWUE01012821.1	12154	A	GG	AA	AG	AG	AA	AA	AG	AG	AA	GG	AG	GG	AG	AG	AG	AG	AG	AA	AG	AG	GG	AA	AG	AG	GG	GG	AG	AG	AA	GG	GG	GG	AG	GG	AG	AG	--	AG	AG	--	AG	AA	AG	--	AG	--
mk1469	AWUE01012821.1	12184	G	GG	AA	GA	GA	AA	AA	--	GA	AA	GG	GA	GG	GA	GA	GA	GA	GA	AA	GA	GA	GG	AA	GA	GA	GG	GG	GA	GA	AA	GG	GG	GG	GA	GG	GA	GA	GA	GA	GA	--	GA	AA	GA	--	GA	--
mk1470	AWUE01012821.1	12199	G	GG	TT	GT	GT	TT	TT	--	GT	TT	GG	GT	GG	GT	GT	GT	GT	GT	TT	GT	GT	GG	TT	GT	GT	GG	GG	GT	GT	TT	GG	GG	GG	GT	GG	GT	GT	GT	GT	GT	--	GT	TT	GT	--	GT	--
mk1471	AWUE01012821.1	12203	G	AA	GG	GA	GA	GG	GG	--	GA	GG	AA	GA	AA	GA	GA	GA	GA	GA	GG	GA	GA	AA	GG	GA	GA	AA	AA	GA	GA	GG	AA	AA	AA	GA	AA	GA	GA	GA	GA	GA	--	GA	GG	GA	--	GA	--
mk1472	AWUE01012821.1	16189	C	TT	CC	CT	CT	CC	CC	CT	CT	--	--	CT	--	CT	CT	CT	CT	CT	CC	CT	CT	--	CC	--	CT	TT	TT	CT	CT	--	TT	TT	--	CT	--	CT	CT	CT	CT	CT	CT	CT	CC	CT	--	CT	CC
mk1473	AWUE01013321.1	1411	G	GG	AA	GA	GA	AA	AA	GA	GA	AA	GG	GA	GG	GA	GA	GA	GA	GA	AA	GA	GA	GG	AA	GA	GA	GG	--	GA	GA	AA	GG	GG	GG	GA	GG	GA	GA	GA	GA	GA	GA	GA	AA	GA	AA	GA	AA
mk1479	AWUE01013321.1	26725	G	GG	TT	GT	GT	TT	TT	--	GT	TT	--	GT	GG	GT	--	GT	GT	TT	TT	GT	GT	GG	TT	GT	--	GG	--	GT	GT	TT	GG	GG	GG	--	GG	GT	--	--	GT	--	GT	GT	TT	GT	--	GT	TT
mk1480	AWUE01013321.1	26968	A	CC	AA	AC	AC	AA	AA	--	AC	AA	--	AC	CC	AC	AC	AC	AC	AA	AA	AC	AC	CC	AA	AC	--	CC	--	AC	AC	AA	CC	CC	CC	--	CC	AC	--	--	AC	--	AC	AC	AA	AC	--	AC	AA
mk1481	AWUE01013321.1	28719	T	CC	TT	TC	TC	TT	TT	TC	TC	TT	CC	TC	CC	TC	TC	TC	TC	TC	TT	TC	TC	CC	TT	TC	TC	CC	CC	TC	TC	TT	CC	CC	CC	TC	CC	TC	TC	TC	TT	TC	TC	TC	TT	TC	TT	TC	TT
mk1482	AWUE01013321.1	28744	C	GG	CC	CG	CG	CC	CC	CG	CG	CC	GG	CG	GG	CG	CG	CG	CG	CG	CC	CG	CG	GG	CC	CG	CG	GG	GG	CG	CG	CC	GG	GG	GG	CG	GG	CG	CG	CG	--	CG	CG	CG	CC	CG	CC	CG	CC
mk1483	AWUE01013321.1	31529	G	GG	AA	GA	--	AA	--	GA	GA	AA	GG	GA	GG	GA	GA	--	--	GA	AA	GA	GA	GG	AA	GA	--	--	--	--	GA	AA	GG	GG	GG	--	GG	--	--	--	--	GA	GA	GA	--	GA	AA	GA	AA
mk1484	AWUE01013321.1	31554	C	GG	CC	CG	CG	CC	--	CG	CG	CC	GG	CG	GG	CG	CG	--	CG	CG	CC	CG	CG	GG	CC	CG	CG	--	--	--	CG	CC	GG	GG	GG	CG	GG	--	--	CG	CG	CG	CG	CG	CC	CG	CC	CG	CC
mk1485	AWUE01013321.1	31630	C	CC	TT	CT	CT	TT	--	CT	CT	TT	CC	--	CC	CT	CT	--	CT	CT	TT	CT	CT	CC	TT	CT	--	--	--	--	CT	TT	CC	CC	CC	--	CC	--	--	CT	CT	CT	CT	CT	TT	CT	TT	CT	TT
mk1486	AWUE01013321.1	34912	G	GG	AA	GA	GA	AA	AA	GA	GA	AA	GG	GA	GG	GA	--	GA	GA	GA	AA	GA	GA	GG	AA	GA	GA	GG	GG	GA	GA	AA	GG	GG	GG	GA	GG	GA	GA	GA	GA	GA	GA	GA	AA	GA	AA	GA	AA
mk1487	AWUE01013321.1	35031	C	TT	CC	CT	CT	CC	CC	CT	CT	CC	TT	CT	TT	CT	--	CT	CT	CT	CC	CT	CT	TT	CC	CT	CT	TT	TT	CT	CT	CC	TT	TT	TT	CT	TT	CT	CT	CT	CT	CT	CT	CT	CC	CT	CC	CT	CC
mk1488	AWUE01013321.1	43151	G	GG	AA	GA	--	AA	AA	GA	GA	AA	GG	GA	GG	GA	GA	GA	GA	GA	AA	GA	GA	--	AA	GA	GA	GG	GG	GA	GA	AA	GG	GG	GG	GA	GG	GA	GA	GA	--	--	GA	GA	--	GA	AA	GA	AA
mk1489	AWUE01013321.1	43171	C	AA	CC	CA	CA	CC	CC	CA	CA	CC	AA	CA	AA	CA	CA	CA	CA	CA	CC	CA	CA	--	CC	CA	CA	AA	AA	CA	CA	CC	AA	AA	AA	CA	AA	CA	CA	CA	--	--	CA	CA	--	CA	CC	CA	CC
mk1491	AWUE01013321.1	43191	A	GG	AA	AG	AG	AA	AA	AG	AG	AA	GG	AG	GG	AG	AG	AG	AG	AG	AA	AG	AG	--	AA	AG	AG	GG	GG	AG	AG	AA	GG	GG	GG	AG	GG	AG	AG	AG	AG	--	AG	AG	AA	AG	AA	AG	AA
mk1493	AWUE01013321.1	43244	G	TT	GG	GT	GT	GG	GG	GT	GT	GG	TT	GT	TT	GT	GT	GT	GT	GT	GG	GT	GT	--	GG	GT	GT	TT	TT	GT	GT	GG	TT	TT	TT	GT	TT	GT	GT	GT	--	--	GT	GT	GG	GT	GG	GT	GG
mk1494	AWUE01013321.1	43309	A	AA	GG	AG	AG	GG	GG	AG	AG	GG	AA	AG	AA	AG	AG	AG	AG	AG	GG	AG	AG	--	GG	AG	AG	AA	AA	AG	AG	GG	AA	AA	AA	AG	AA	AG	AG	AG	--	--	AG	AG	--	AG	GG	AG	GG
mk1495	AWUE01013821.1	10139	G	GG	TT	GT	GT	TT	TT	GT	GT	TT	GG	GT	GG	GT	GT	GT	GT	GT	TT	GT	GT	GG	TT	GT	GT	GG	GG	--	GT	TT	GG	GG	GG	GT	GG	GT	GT	GT	GT	GT	GT	TT	TT	GT	TT	GT	TT
mk1496	AWUE01013821.1	10141	T	TT	GG	TG	TG	GG	GG	TG	TG	GG	TT	TG	TT	TG	TG	TG	TG	TG	GG	TG	TG	TT	GG	TG	TG	TT	TT	--	TG	GG	TT	TT	TT	TG	TT	TG	TG	TG	TG	TG	TG	GG	GG	TG	GG	TG	GG
mk1497	AWUE01013821.1	10229	T	TT	GG	TG	TG	--	GG	TG	TG	GG	TT	TG	TT	TG	TG	TG	TG	TG	GG	TG	TG	TT	GG	TG	TG	TT	TT	--	TG	--	TT	TT	TT	TG	TT	TG	TG	TG	TG	TG	TG	GG	GG	TG	GG	TG	GG
mk1498	AWUE01013821.1	14791	C	CC	TT	CT	CT	TT	TT	CT	CT	--	CC	CT	CC	CT	CT	CT	CT	CT	TT	CT	CT	CC	TT	CT	CT	CC	CC	CT	CT	TT	CC	CC	CC	CT	CC	CT	CT	--	CT	CT	CT	TT	TT	CT	--	CT	TT
mk1499	AWUE01013821.1	24686	A	AA	GG	AG	AG	GG	GG	AG	AG	GG	AA	AG	AA	AG	AG	AG	AG	--	GG	AG	AG	AA	GG	AG	AG	AA	AA	AG	AG	GG	AA	AA	AA	AG	AA	AG	AG	AG	AG	--	AG	--	--	AG	GG	AG	GG
mk1501	AWUE01013821.1	24726	G	GG	TT	GT	GT	TT	TT	GT	GT	TT	GG	GT	GG	GT	GT	GT	GT	--	TT	GT	GT	GG	TT	GT	GT	GG	GG	GT	GT	TT	GG	GG	GG	GT	GG	GT	GT	GT	GT	--	GT	TT	--	GT	TT	GT	TT
mk1502	AWUE01013821.1	24750	G	GG	AA	GA	GA	AA	AA	GA	GA	AA	GG	GA	GG	GA	GA	GA	GA	--	AA	GA	GA	GG	AA	GA	GA	GG	GG	GA	GA	AA	GG	GG	GG	GA	GG	GA	GA	GA	GA	--	GA	--	--	GA	AA	GA	AA
mk1507	AWUE01013821.1	32291	G	GG	AA	GA	GA	AA	AA	GA	GA	AA	GG	GA	GG	GA	GA	GA	GA	GA	AA	GA	GA	GG	AA	GA	GA	--	GG	GA	GA	AA	GG	GG	GG	GA	GG	GA	GA	--	GA	GA	GA	AA	AA	GA	--	GA	AA
mk1508	AWUE01013821.1	32397	A	AA	TT	AT	AT	TT	TT	AT	AT	TT	AA	AT	AA	AT	AT	AT	AT	AT	TT	AT	AT	AA	TT	AT	AT	--	AA	AT	AT	TT	AA	AA	AA	AT	AA	AT	AT	--	AT	AT	AT	TT	TT	AT	--	AT	TT
mk1522	AWUE01015021.1	19118	C	TT	CC	CT	CT	CC	CC	CT	CT	CC	TT	CT	TT	CT	CT	CT	CT	CT	CC	CT	CT	TT	CC	CT	CT	TT	TT	CT	CT	CC	TT	TT	TT	CT	TT	CT	CT	CT	CT	CT	CT	CT	CC	CT	CC	CT	CC
mk1525	AWUE01015021.1	20905	G	AA	GG	GA	GA	GG	GG	GA	GA	GG	AA	GA	AA	GA	GA	GA	GA	GA	GG	GA	GA	AA	GG	GA	GA	AA	AA	GA	GA	GG	AA	AA	AA	GA	AA	GA	GA	GA	GA	GA	GA	GA	GG	GA	--	GA	GG
mk1526	AWUE01015021.1	23365	T	TT	CC	TC	TC	CC	CC	TC	TC	CC	TT	TC	TT	TC	--	TC	TC	TT	CC	TC	TC	TT	CC	TC	TC	TT	TT	TC	TC	CC	TT	TT	TT	TC	TT	TC	TC	TC	TC	TC	TC	TC	--	TC	CC	TC	CC
mk1528	AWUE01015021.1	32614	T	GG	TT	TG	TG	TT	TT	TG	TG	TT	GG	TG	GG	TG	TG	TG	TG	TG	TT	TG	TG	GG	TT	TG	TG	GG	GG	TG	TG	TT	GG	GG	GG	TG	GG	TG	TG	TG	TG	TG	TG	TG	TT	TG	TT	TG	TT
mk1529	AWUE01017421.1	2306	T	CC	TT	CC	TC	--	CC	CC	TT	TC	TC	TC	TC	TC	--	TT	TC	TC	CC	TC	TC	TC	TC	TC	TC	CC	CC	TC	TC	TC	CC	CC	CC	TC	TT	TC	TT	TC	TC	CC	CC	TC	TC	TC	CC	TC	TC
mk1530	AWUE01017421.1	13283	T	CC	TT	CC	--	--	CC	CC	TT	TC	TC	TC	TC	TC	CC	--	TC	TC	CC	TC	TC	TC	TC	--	TC	CC	--	TC	TC	TC	CC	CC	CC	TC	TT	TC	TT	TC	TC	CC	CC	TC	TC	TC	--	TC	TC
mk1531	AWUE01017921.1	12718	C	TT	CC	TT	CT	CC	TT	TT	CC	CT	CT	CT	CT	CT	--	CC	CT	CT	TT	CT	CT	CT	CT	CT	CT	TT	TT	CT	CT	CT	TT	TT	TT	CT	CC	CT	CC	CT	CT	TT	TT	CT	--	CT	TT	CT	CT
mk1532	AWUE01017921.1	12858	G	AA	GG	AA	GA	GG	AA	AA	GG	GA	GA	GA	GA	GA	--	GG	GA	GA	AA	GA	GA	GA	GA	GA	GA	AA	AA	GA	GA	GA	--	AA	AA	GA	--	GA	GG	GA	GA	AA	AA	GA	--	GA	AA	GA	GA
mk1534	AWUE01017921.1	65961	G	AA	GG	AA	GA	GG	AA	AA	GG	GA	GA	GA	GA	GA	AA	GG	GA	GA	AA	GA	GA	GA	GA	GA	GA	AA	AA	GA	GA	GA	AA	AA	AA	GA	GG	GA	GG	GA	GA	AA	AA	GA	GA	GA	AA	GA	GA
mk1535	AWUE01017921.1	78314	T	GG	TT	GG	TG	TT	GG	GG	TT	TG	TG	TG	TG	TG	GG	TT	TG	TG	GG	TG	TG	TG	TG	TG	TG	GG	GG	TG	TG	TG	GG	GG	--	TG	TT	TG	TT	TG	TG	GG	GG	TG	--	TG	GG	TG	TG
mk1536	AWUE01017921.1	79245	G	AA	GG	AA	GA	--	AA	AA	GG	GA	GA	GA	GA	GA	AA	GG	GA	GA	AA	GA	GA	GA	GA	GA	GA	AA	AA	GA	GA	--	AA	AA	AA	GA	GG	GA	GG	GA	GA	AA	AA	GA	GA	GA	AA	GA	GA
mk1537	AWUE01017921.1	93651	A	CC	AA	CC	AC	AA	CC	CC	AA	AC	AC	AC	CC	AC	CC	--	AC	AC	CC	AC	AC	AC	AC	AC	AC	CC	CC	AC	AC	AC	CC	CC	CC	AC	AA	AC	AA	--	AC	CC	CC	AC	AC	AC	CC	AC	AC
mk1539	AWUE01017921.1	150335	T	CC	TT	CC	TC	TT	CC	CC	TT	TC	TC	TC	TC	TC	CC	TT	TC	TC	CC	TC	TC	TC	TC	TC	TC	CC	CC	TC	TC	TC	CC	CC	CC	TC	TT	TC	TT	TC	TC	CC	CC	TC	TC	TC	CC	TC	TC
mk1540	AWUE01017921.1	155690	G	CC	GG	CC	GC	--	CC	CC	GG	GC	GC	GC	GC	GC	CC	GG	GC	GC	CC	GC	GC	GC	GC	GC	GC	CC	CC	GC	GC	GC	CC	CC	CC	GC	GG	GC	GG	GC	GC	CC	CC	GC	GC	GC	--	GC	GC
mk1541	AWUE01018021.1	4285	G	AA	GG	GA	GG	GA	GA	AA	GA	GA	GA	GA	AA	GG	GA	GA	AA	--	GA	AA	GG	AA	GA	GA	GA	GG	GA	GG	GA	GA	GA	GA	GA	AA	GG	GG	GG	GA	GA	GA	GA	AA	GA	AA	AA	AA	GA
mk1542	AWUE01022921.1	23665	T	TT	CC	TC	TC	CC	CC	TC	TC	CC	TT	TC	TT	TC	TC	TC	TC	TC	--	TC	TC	TT	CC	TC	TC	TT	TT	TC	TC	CC	TT	TT	TT	TC	TT	TC	TC	TC	TC	TC	TC	CC	CC	TC	CC	TC	CC
mk1545	AWUE01022921.1	37829	T	TT	CC	TC	TC	CC	CC	TC	TC	CC	TT	TC	TT	TC	--	TC	TC	TC	CC	TC	TC	TT	CC	TC	TC	TT	TT	TC	TC	CC	TT	TT	TT	TC	TT	TC	--	TC	TC	TC	TC	CC	CC	TC	CC	TC	--
mk1547	AWUE01024621.1	22743	G	GG	AA	GA	GA	AA	--	--	GA	--	GG	GA	--	GA	--	GA	GA	GA	--	GA	GA	--	AA	GA	GA	GG	--	GA	GA	AA	GG	GG	--	GA	GG	GA	--	GA	GA	GA	GA	--	AA	GA	--	--	AA
mk1548	AWUE01024621.1	23572	C	CC	AA	CA	CA	AA	AA	CA	CA	AA	CC	CA	CC	CA	CA	CA	CA	CA	AA	CA	CA	CC	AA	CA	CA	CC	CC	CA	CA	AA	CC	CC	CC	CA	CC	CA	CA	CA	CA	CA	CA	AA	AA	CA	AA	CA	AA
mk1550	AWUE01024621.1	37161	C	CC	AA	CA	CA	AA	AA	CA	CA	AA	CC	CA	CC	CA	CA	CA	CA	CA	AA	CA	CA	CC	AA	CA	CA	CC	CC	CA	CA	AA	CC	CC	CC	CA	CC	CA	CA	CA	CA	CA	CA	AA	AA	CA	--	CA	AA
mk1551	AWUE01024621.1	37190	C	CC	GG	CG	CG	GG	GG	CG	CG	GG	CC	CG	CC	CG	CG	CG	CG	CG	GG	CG	CG	CC	GG	CG	CG	CC	CC	CG	CG	GG	CC	CC	CC	CG	CC	CG	CG	CG	CG	CG	CG	GG	GG	CG	--	CG	GG
mk1552	AWUE01024621.1	55060	A	AA	GG	AG	AG	GG	GG	AG	AG	GG	AA	AG	AA	AG	AG	AG	AG	AG	GG	AG	AG	AA	GG	AG	AG	AA	AA	AG	AG	GG	AA	AA	AA	AG	AA	AG	AG	AG	AG	AG	AG	GG	GG	AG	--	AG	GG
mk1554	AWUE01024621.1	66757	G	GG	CC	GC	GC	CC	--	GC	GC	CC	GG	GC	GG	GC	GC	GC	GC	GC	--	GC	GC	--	--	GC	GC	GG	GG	--	GC	CC	GG	GG	GG	--	GG	GC	GC	GC	--	--	GC	CC	--	GC	CC	GC	--
mk1557	AWUE01024621.1	68783	C	CC	TT	CT	CT	TT	TT	CT	CT	TT	CC	CT	CC	CT	CT	CT	CT	CT	TT	CT	CT	CC	TT	CT	CT	CC	CC	CT	CT	TT	CC	CC	CC	CT	CC	CT	CT	CT	CT	CT	CT	TT	TT	CT	TT	CT	TT
mk1559	AWUE01024621.1	76633	A	AA	GG	AG	AG	GG	GG	AG	AG	GG	AA	AG	--	AG	--	AG	AG	AG	GG	AG	AG	--	GG	AG	AG	AA	AA	AG	AG	GG	AA	AA	AA	AG	AA	AG	AG	AG	AG	AG	AG	GG	GG	AG	GG	AG	GG
mk1560	AWUE01024621.1	76671	C	CC	TT	CT	CT	TT	TT	CT	CT	TT	CC	CT	CC	CT	CT	CT	CT	CT	TT	CT	CT	CC	TT	CT	CT	CC	CC	CT	CT	TT	CC	CC	CC	CT	CC	CT	CT	CT	CT	CT	CT	TT	TT	CT	TT	CT	TT
mk1561	AWUE01024621.1	82703	A	AA	GG	AG	AG	--	GG	AG	AG	GG	AA	AG	AA	AG	--	AG	AG	AG	GG	AG	AG	AA	GG	AG	AG	AA	AA	AG	AG	GG	AA	AA	AA	AG	AA	AG	AG	AG	AG	AG	AG	GG	GG	AG	GG	AG	GG
mk1562	AWUE01024621.1	97310	C	CC	TT	CT	CT	TT	TT	CT	CT	TT	CC	CT	CC	CT	CT	--	CT	CT	TT	CT	CT	CC	TT	CT	CT	CC	CC	CT	CT	TT	CC	CC	CC	CT	CC	CT	CT	CT	CT	CT	CT	TT	TT	CT	--	CT	TT
mk1563	AWUE01024621.1	97438	C	CC	TT	CT	CT	TT	TT	CT	CT	TT	CC	CT	CC	CT	CT	--	CT	CT	TT	CT	CT	CC	TT	CT	CT	CC	CC	CT	CT	TT	CC	CC	CC	CT	CC	CT	CT	CT	CT	CT	CT	TT	TT	CT	--	CT	TT
mk1564	AWUE01024621.1	97450	A	AA	GG	AG	AG	GG	GG	AG	AG	GG	AA	AG	AA	AG	AG	--	AG	AG	GG	AG	AG	AA	GG	AG	AG	AA	AA	AG	AG	GG	AA	AA	AA	AG	AA	AG	AG	AG	AG	AG	AG	GG	GG	AG	--	AG	GG
mk1565	AWUE01024621.1	97498	G	GG	CC	GC	GC	CC	CC	GC	GC	CC	GG	GC	GG	GC	GC	--	GC	GC	CC	GC	GC	GG	CC	GC	GC	GG	GG	GC	GC	CC	GG	GG	GG	GC	GG	GC	GC	GC	GC	GC	GC	CC	CC	GC	--	GC	CC
mk1566	AWUE01024621.1	131341	A	AA	GG	AG	AG	GG	GG	AG	AG	GG	AA	AG	AA	AG	AG	--	AG	AG	GG	AG	AG	AA	GG	AG	AG	--	AA	AG	AG	GG	AA	--	AA	AG	AA	AG	AG	--	AG	AG	AG	--	GG	AG	--	AG	GG
mk1567	AWUE01024621.1	131398	T	TT	AA	TA	TA	AA	AA	TA	TA	AA	TT	TA	TT	TA	TA	--	TA	TA	AA	TA	TA	TT	AA	TA	TA	--	TT	TA	TA	AA	TT	--	TT	TA	TT	TA	TA	--	TA	TA	TA	--	AA	TA	--	TA	AA
mk1568	AWUE01024621.1	131448	C	CC	TT	CT	CT	TT	TT	CT	CT	TT	CC	CT	CC	CT	CT	--	CT	CT	TT	CT	CT	CC	TT	CT	CT	--	CC	CT	CT	TT	CC	--	CC	CT	CC	CT	CT	--	CT	CT	CT	--	TT	CT	--	CT	TT
mk1573	AWUE01012122.1	14375	C	CC	TT	CT	CT	TT	TT	CT	CT	TT	CC	CT	CC	CT	CT	CT	CT	CT	TT	CT	CT	CC	TT	CT	CT	CC	CC	CT	CT	TT	CC	CC	CC	CT	CC	CT	CT	CT	CT	CT	CT	TT	TT	CT	--	CT	TT
mk1582	AWUE01012822.1	13380	T	GG	TT	TG	TG	--	TT	TG	TG	TT	GG	TG	--	TG	TG	TG	TG	TG	--	TG	TG	GG	TT	TG	TG	--	--	TG	TG	TT	--	GG	GG	TG	--	TG	TG	TG	TG	TG	TG	TG	TT	TG	--	TG	--
mk1583	AWUE01014322.1	3739	T	CC	TT	TC	CC	TT	TC	TT	TC	CC	CC	CC	TC	TC	--	--	TC	CC	TC	TC	TC	TC	TC	--	TC	TT	CC	TC	TT	TC	CC	TC	TC	--	CC	CC	TC	TC	TC	TT	TC	CC	TT	TC	TC	CC	CC
mk1584	AWUE01014322.1	4443	G	AA	GG	GA	AA	GG	GA	--	GA	AA	AA	AA	GA	GA	--	--	GA	AA	GA	GA	GA	GA	GA	GG	GA	GG	AA	--	GG	GA	AA	GA	GA	GG	AA	AA	GA	GA	GA	GG	GA	AA	GG	GA	GA	AA	AA
mk1585	AWUE01014322.1	4463	G	AA	GG	GA	AA	GG	GA	--	GA	AA	AA	AA	GA	GA	--	--	GA	AA	GA	GA	GA	GA	GA	GG	GA	GG	AA	--	GG	GA	AA	GA	GA	GG	AA	AA	GA	GA	GA	GG	GA	AA	GG	GA	GA	AA	AA
mk1586	AWUE01014322.1	10562	C	AA	CC	CA	AA	CC	CA	CC	CA	AA	AA	AA	CA	CA	CC	CC	CA	AA	CA	CA	CA	CA	CA	CC	CA	CC	AA	CA	CC	CA	AA	CA	CA	CC	AA	AA	CA	CA	CA	CC	CA	AA	CC	CA	CA	AA	AA
mk1587	AWUE01014822.1	20292	C	TT	CC	CC	TT	CT	TT	CC	CT	CC	TT	CT	CT	CT	TT	CT	CC	CT	CT	CT	CC	TT	--	TT	CT	CT	CC	CT	--	CT	CT	CT	CT	CT	--	CT	TT	CT	CT	CT	TT	CT	CC	TT	CT	CT	CT
mk1588	AWUE01014822.1	23707	T	CC	TT	--	--	TC	CC	TT	TC	TT	CC	TC	TC	TC	--	--	--	TC	TC	TC	--	CC	--	--	TC	TC	--	TC	TC	TC	TC	--	TC	--	--	TC	CC	TC	TC	TC	--	TC	TT	--	TC	TC	TC
mk1589	AWUE01015022.1	4635	T	CC	TT	TC	TC	TT	TT	TC	TC	TT	CC	TC	CC	TC	--	TC	TC	TC	TT	TC	TC	CC	TT	TC	TC	CC	CC	TC	TC	TT	CC	CC	--	TC	CC	TC	TC	TC	TC	TC	TC	TC	TT	TC	TT	TC	TT
mk1590	AWUE01015022.1	4692	G	AA	GG	GA	GA	GG	GG	GA	GA	GG	AA	GA	AA	GA	--	GA	GA	GA	GG	GA	GA	AA	GG	GA	GA	AA	AA	GA	GA	GG	AA	AA	AA	GA	AA	GA	GA	GA	GA	GA	GA	GA	GG	GA	GG	GA	GG
mk1592	AWUE01015722.1	24541	T	CC	TT	TC	TT	TC	TC	CC	TC	TC	TC	TT	CC	TT	TC	TC	CC	TT	TC	CC	TT	CC	TC	TC	TC	TT	TC	TT	TT	TC	TC	CC	TC	CC	TT	TT	TT	TC	TC	TC	TC	CC	TC	CC	TC	CC	TC
mk1594	AWUE01016522.1	2853	A	GG	AA	AG	--	AG	AA	GG	AA	--	AG	AG	GG	AA	AG	AG	AG	AA	GG	GG	AA	GG	AG	AG	AG	AA	AG	AA	AG	AG	AG	--	AG	AG	AG	AA	GG	--	GG	AG	AG	--	AG	AA	--	AG	AG
mk1595	AWUE01016522.1	2854	A	GG	AA	AG	--	AG	AA	GG	AA	GG	AG	AG	GG	AA	AG	AG	AG	AA	GG	GG	AA	GG	AG	AG	AG	AA	AG	AA	AG	AG	AG	GG	AG	AG	AG	AA	GG	--	GG	AG	AG	--	AG	AA	--	AG	AG
mk1596	AWUE01016522.1	2877	A	GG	AA	--	--	AG	AA	GG	AA	GG	AG	AG	GG	AA	AG	AG	AG	AA	GG	GG	AA	GG	AG	AG	AG	AA	AG	AA	AG	AG	AG	GG	AG	AG	AG	AA	GG	--	GG	AG	AG	--	AG	AA	--	AG	AG
mk1597	AWUE01016522.1	4698	G	GG	AA	GA	AA	--	AA	--	AA	--	GA	GA	--	AA	GA	GA	GA	AA	GG	GG	AA	GG	GA	GA	GA	AA	GA	AA	GA	GA	GA	GG	--	GA	GA	AA	GG	GA	GG	GA	GA	--	GA	AA	GG	GA	GA
mk1598	AWUE01016522.1	4727	G	GG	AA	GA	AA	--	AA	--	AA	--	GA	GA	GG	AA	GA	GA	GA	AA	GG	GG	AA	GG	GA	GA	GA	AA	GA	AA	GA	GA	GA	GG	--	GA	GA	AA	GG	GA	GG	GA	GA	--	GA	AA	GG	GA	GA
mk1599	AWUE01016522.1	6761	T	GG	TT	TG	TT	TG	TT	GG	TT	GG	TG	TG	GG	TT	TG	TG	TG	TT	GG	GG	TT	GG	TG	TG	TG	TT	TG	TT	TG	TG	TG	GG	TG	TG	TG	TT	GG	TG	GG	TG	TG	GG	TG	TT	GG	TG	TG
mk1600	AWUE01016522.1	11345	C	CC	TT	CT	TT	CT	--	--	TT	--	CT	CT	CC	TT	CT	--	CT	TT	CC	CC	TT	CC	CT	CT	--	TT	--	--	CT	CT	CT	CC	CT	--	CT	TT	CC	--	CC	CT	--	CC	CT	TT	--	CT	CT
mk1616	AWUE01018022.1	7918	C	TT	CC	CT	CC	CT	CT	TT	CT	CT	CT	CT	TT	CC	CT	CT	TT	CC	CT	TT	CC	TT	CT	CT	CT	CC	--	CC	CT	CT	CT	CT	CT	TT	CC	CC	CC	CT	CT	CT	CT	TT	CT	TT	TT	TT	CT
mk1617	AWUE01018022.1	7949	C	TT	CC	CT	CC	--	CT	TT	CT	CT	CT	CT	TT	CC	CT	CT	TT	CC	CT	TT	CC	TT	CT	CT	CT	CC	--	CC	CT	CT	CT	CT	CT	TT	CC	CC	CC	CT	CT	CT	CT	TT	CT	TT	TT	TT	CT
mk1618	AWUE01018022.1	14696	A	GG	AA	AG	AA	AG	AG	GG	AG	AG	AG	AG	GG	AA	AG	AG	GG	AA	AG	GG	AA	GG	AG	AG	AG	AA	AG	AA	AG	AG	AG	AG	AG	GG	AA	AA	AA	AG	AG	AG	AG	GG	AG	GG	--	GG	AG
mk1619	AWUE01018722.1	2040	T	TT	CC	TC	--	CC	CC	TC	TC	CC	TT	TC	TT	TC	TC	TC	TC	TC	CC	TC	TC	TT	CC	TC	--	TT	TT	TC	TC	CC	TT	TT	TT	TC	TT	TC	TC	TC	TC	TC	TC	--	CC	TC	CC	TC	CC
mk1620	AWUE01018722.1	2076	C	CC	TT	CT	CT	TT	TT	CT	CT	--	CC	CT	CC	CT	CT	CT	CT	CT	TT	CT	CT	CC	TT	CT	CT	CC	CC	CT	CT	TT	CC	CC	CC	CT	CC	CT	CT	CT	CT	CT	CT	TT	TT	CT	TT	CT	TT
mk1622	AWUE01022222.1	4715	G	GG	AA	GA	GA	AA	AA	GA	GA	AA	GG	GA	GG	GA	--	GA	GA	GA	AA	GA	GA	GG	AA	GA	GA	GG	GG	GA	GA	AA	GG	GG	GG	GA	GG	GA	GA	--	GA	GA	GA	AA	--	GA	AA	GA	AA
mk1623	AWUE01022222.1	5575	C	CC	TT	CT	--	TT	TT	CT	CT	--	--	CT	CC	CT	CT	CT	CT	CT	TT	CT	CT	CC	TT	CT	CT	--	CC	CT	CT	--	CC	--	CC	CT	--	CT	--	--	CT	CT	--	--	TT	CT	--	CT	--
mk1624	AWUE01022222.1	5676	A	AA	CC	AC	--	CC	CC	AC	AC	--	--	AC	AA	AC	AC	AC	AC	AC	CC	AC	AC	--	CC	AC	AC	--	AA	AC	AC	--	AA	--	AA	AC	--	AC	--	--	AC	AC	--	--	CC	AC	--	AC	--
mk1626	AWUE01024622.1	10712	G	GG	AA	GA	GA	--	--	GA	GA	--	--	GA	GG	GA	GA	--	GA	GA	AA	GA	GA	--	AA	GA	--	--	GG	GA	GA	AA	GG	--	GG	GA	--	GA	GA	GA	GA	GA	GA	AA	AA	GA	AA	GA	--
mk1627	AWUE01024622.1	10741	T	TT	CC	TC	TC	--	--	TC	TC	--	--	TC	TT	TC	TC	--	TC	TC	CC	TC	TC	--	CC	TC	--	--	TT	TC	TC	CC	TT	--	TT	TC	--	TC	TC	--	TC	TC	TC	CC	--	TC	CC	TC	--
mk1630	AWUE01012123.1	22174	G	GG	CC	GC	GC	CC	CC	GC	GC	CC	GG	GC	--	GC	GC	GC	--	GC	CC	GC	GC	--	CC	GC	GC	GG	--	GC	GC	--	GG	GG	GG	GC	GG	CC	GC	GC	GC	GC	GC	CC	--	GC	CC	--	CC
mk1634	AWUE01012423.1	10663	T	TT	CC	TC	TC	CC	CC	TC	TC	CC	TT	TC	TT	TC	TC	TC	TC	TC	CC	TC	TC	TT	CC	TC	TC	TT	TT	TC	TC	CC	--	TT	TT	TC	TT	TC	TC	TC	TC	TC	TC	CC	--	TC	CC	TC	CC
mk1635	AWUE01012423.1	11622	A	AA	TT	AT	AT	TT	AT	AT	AT	TT	AA	AT	AA	AT	AT	AT	AT	AT	TT	AT	AT	AA	TT	AT	AT	AA	AA	AT	AT	TT	AA	AA	AA	AT	AA	AT	AT	AT	AT	AT	AT	TT	--	AT	TT	AT	TT
mk1639	AWUE01012723.1	44835	G	AA	GG	AA	GA	GG	AA	AA	GG	GA	GA	GA	GA	GA	AA	GG	GA	GA	AA	GA	GA	GA	GA	GA	GA	AA	AA	GA	GA	GA	AA	AA	AA	GA	GG	GA	GG	GA	GA	AA	AA	GA	GA	GA	--	GA	GA
mk1640	AWUE01012723.1	45521	C	TT	CC	TT	CT	CC	TT	TT	CC	CT	CT	CT	CT	CT	TT	CC	CT	CT	TT	CT	CT	CT	CT	CT	CT	TT	TT	CT	CT	CT	TT	TT	TT	CT	CC	CT	CC	CT	CT	TT	TT	--	CT	CT	--	CT	CT
mk1641	AWUE01012723.1	47539	T	CC	TT	CC	TC	--	CC	--	TT	TC	TC	TC	TC	TC	--	TT	--	TC	CC	TC	TC	TC	TC	TC	TC	CC	--	TC	TC	TC	TC	CC	--	TC	TT	TC	TT	TC	TC	CC	CC	TC	TC	TC	CC	TC	TC
mk1642	AWUE01012723.1	47648	T	CC	TT	CC	TC	--	CC	--	TT	TC	TC	TC	TC	TC	--	TT	--	TC	CC	TC	TC	TC	TC	TC	TC	CC	--	TC	TC	TC	TC	CC	--	TC	TT	TC	TT	TC	TC	CC	CC	TC	TC	TC	CC	TC	TC
mk1643	AWUE01012723.1	52508	A	GG	AA	GG	AG	AA	GG	GG	AA	AG	AG	AG	AG	AG	GG	AA	AG	AG	GG	AG	AG	AG	AG	AG	AG	GG	GG	AG	AG	AG	GG	GG	GG	--	AA	AG	AA	AG	AG	GG	GG	AG	AG	AG	GG	AG	AG
mk1644	AWUE01012723.1	52678	T	AA	TT	AA	TA	TT	AA	AA	TT	TA	TA	TA	TA	TA	AA	TT	TA	TA	AA	TA	TA	TA	TA	TA	TA	AA	AA	TA	TA	TA	AA	AA	AA	--	TT	TA	TT	TA	TA	AA	AA	TA	TA	TA	AA	TA	TA
mk1645	AWUE01012723.1	52692	G	AA	GG	AA	GA	GG	AA	AA	GG	GA	GA	GA	GA	GA	AA	GG	GA	GA	AA	GA	GA	GA	GA	GA	GA	AA	AA	GA	GA	GA	AA	--	AA	--	GG	GA	GG	GA	GA	AA	AA	GA	GA	GA	AA	GA	GA
mk1646	AWUE01012723.1	57251	G	TT	GG	TT	GT	GG	TT	TT	GG	GT	GT	GT	GT	GT	--	GG	GT	GT	TT	GT	GT	GT	GT	GT	GT	TT	TT	GT	GT	GT	TT	TT	TT	GT	--	GT	GG	GT	GT	--	TT	GT	--	GT	TT	GT	--
mk1647	AWUE01012723.1	57271	G	AA	GG	AA	GA	GG	AA	AA	GG	GA	GA	GA	GA	GA	--	GG	GA	GA	AA	GA	GA	GA	GA	GA	GA	AA	AA	GA	GA	GA	AA	AA	AA	GA	GG	GA	GG	GA	GA	--	AA	GA	--	GA	AA	GA	--
mk1650	AWUE01013223.1	13287	T	CC	TT	TC	CC	--	TC	TT	TC	CC	CC	CC	TC	TC	TT	TT	TC	TC	TC	TC	TC	TC	TC	TT	TC	TT	CC	TC	TT	TC	CC	TT	TC	TT	CC	CC	TC	TC	TC	TT	TC	CC	TT	TC	--	CC	TC
mk1651	AWUE01013223.1	19313	G	GG	AA	GA	GG	AA	GA	AA	GA	GG	GG	GG	GA	GA	AA	AA	GA	GA	GA	GA	GA	GA	GA	AA	GA	AA	GG	GA	AA	GA	GG	AA	GA	AA	GG	GG	GA	GA	GA	AA	GA	GG	AA	GA	GA	GG	GA
mk1653	AWUE01013223.1	26313	G	AA	GG	GA	AA	GG	GA	GG	GA	AA	AA	AA	GA	GA	GG	GG	GA	--	GA	GA	GA	GA	--	GG	GA	--	AA	--	GG	GA	AA	--	GA	GG	AA	AA	GA	GA	GA	--	GA	AA	GG	GA	GA	AA	GA
mk1654	AWUE01013223.1	26324	T	CC	TT	TC	CC	TT	TC	TT	TC	CC	CC	CC	TC	TC	TT	TT	TC	TC	TC	TC	TC	TC	--	TT	TC	--	CC	--	TT	TC	CC	TT	TC	TT	CC	CC	TC	TC	TC	TT	TC	CC	TT	TC	TC	CC	TC
mk1655	AWUE01013223.1	26335	C	GG	CC	CG	GG	CC	CG	CC	CG	GG	GG	GG	CG	CG	CC	CC	CG	CG	CG	CG	CG	CG	--	CC	CG	--	GG	--	CC	CG	GG	CC	CG	CC	GG	GG	CG	CG	CG	CC	CG	GG	CC	CG	CG	GG	CG
mk1656	AWUE01013223.1	27040	G	AA	GG	GA	AA	GG	GA	GG	GA	AA	AA	AA	GA	GA	--	--	GA	GA	GA	GA	GA	GA	GA	GG	GA	GG	--	GA	GG	GA	AA	--	GA	GG	AA	AA	GA	--	GA	--	GA	AA	GG	GA	GA	AA	GA
mk1657	AWUE01013223.1	27154	C	TT	CC	CT	TT	CC	CT	CC	CT	TT	TT	TT	CT	CT	--	--	CT	CT	CT	CT	CT	CT	CT	CC	CT	CC	--	CT	CC	CT	TT	CC	CT	CC	TT	TT	CT	--	CT	--	CT	TT	CC	CT	CT	TT	CT
mk1658	AWUE01013223.1	28893	C	AA	CC	CA	AA	CC	CA	CC	CA	--	AA	AA	--	CA	CC	CC	CA	CA	CA	CA	CA	CA	CA	CC	CA	CC	AA	CA	CC	CA	AA	CC	CA	CC	AA	AA	CA	CA	CA	CC	CA	AA	CC	CA	CA	AA	CA
mk1659	AWUE01014823.1	4302	G	AA	GG	GG	AA	GA	AA	GG	GA	GG	AA	GA	GA	GA	AA	GA	GG	GA	GA	GA	GG	AA	GA	AA	GA	GA	GG	GA	GA	GA	GA	GA	GA	GA	GG	GA	AA	GA	GA	GA	AA	GA	GG	AA	GA	GA	GA
mk1660	AWUE01014823.1	23110	C	TT	CC	CC	--	CT	TT	CC	CT	CC	TT	CT	CT	CT	TT	CT	CC	CT	CT	CT	CC	TT	CT	TT	CT	CT	CC	CT	CT	CT	CT	CT	CT	CT	CC	CT	TT	CT	CT	CT	TT	CT	CC	TT	CT	CT	CT
mk1661	AWUE01014823.1	89909	A	TT	AA	AA	TT	AT	TT	--	AT	AA	TT	AT	AT	AT	--	AT	AA	AT	AT	AT	AA	TT	AT	TT	AT	AT	--	AT	AT	AT	AT	AT	AT	AT	AA	AT	TT	AT	AT	AT	TT	AT	--	TT	AT	AT	AT
mk1662	AWUE01014823.1	94589	C	TT	CC	--	TT	CT	TT	CC	CT	CC	TT	CT	CT	CT	TT	CT	--	CT	--	CT	--	TT	CT	--	CT	CT	--	--	CT	CT	CT	CT	CT	CT	CC	CT	TT	CT	CT	CT	TT	CT	--	TT	--	--	CT
mk1663	AWUE01014823.1	135323	C	TT	CC	--	--	--	--	CC	CT	CC	--	CT	--	CT	--	CT	CC	CT	CT	CT	CC	TT	CT	--	--	--	CC	CT	CT	CT	CT	CT	CT	CT	--	CT	TT	CT	CT	CT	TT	CT	--	TT	CC	CT	CT
mk1664	AWUE01014823.1	135524	T	CC	TT	--	--	--	--	TT	TC	TT	--	TC	--	TC	--	TC	TT	TC	TC	TC	TT	CC	TC	--	--	--	TT	TC	TC	TC	TC	TC	TC	TC	--	TC	CC	TC	TC	TC	CC	TC	--	CC	TT	TC	TC
mk1665	AWUE01015023.1	2610	C	TT	CC	CT	CT	CC	CC	CT	CT	CC	TT	CT	TT	CT	CT	CT	CT	CT	CC	CT	CT	TT	CC	CC	CT	TT	TT	CT	CT	CC	TT	--	TT	CT	TT	CT	CT	--	CT	CT	CT	CT	CC	CT	CC	CT	CC
mk1666	AWUE01015023.1	24593	C	CC	TT	CT	CT	TT	TT	CT	CT	TT	CC	CT	CC	CT	CT	CT	CT	CT	TT	CT	CT	CC	TT	CT	CT	CC	CC	CT	CT	TT	CC	CC	CC	CT	CC	CT	CT	CT	CT	CT	CT	CT	TT	CT	--	CT	TT
mk1667	AWUE01015023.1	24753	A	AA	CC	AC	AC	CC	CC	AC	AC	CC	AA	AC	AA	AC	AC	AC	AC	AC	CC	AC	AC	AA	CC	AC	AC	AA	AA	AC	AC	CC	AA	AA	AA	AC	AA	AC	AC	AC	AC	AC	AC	AC	CC	AC	CC	AC	CC
mk1672	AWUE01015023.1	69723	A	AA	TT	AT	AT	--	TT	AT	AT	TT	AA	AT	AA	AT	AT	AT	AT	AT	TT	AT	AT	AA	TT	AT	AT	AA	AA	AT	AT	TT	AA	AA	AA	AT	AA	AT	AT	AT	AT	AT	AT	AT	TT	AT	TT	AT	TT
mk1673	AWUE01015023.1	86966	G	TT	GG	GT	GT	GG	GG	GT	GT	GG	TT	GT	TT	GT	GT	GT	GT	GT	GG	GT	GT	--	GG	GT	GT	--	--	GT	GT	--	TT	TT	TT	GT	TT	GT	GT	GT	GT	GT	GT	GT	GG	GT	GG	GT	GG
mk1674	AWUE01015023.1	103893	G	AA	GG	GA	GA	GG	GG	GA	GA	GG	AA	GA	AA	GA	GA	GA	GA	GA	GG	GA	GA	AA	GG	GA	GA	AA	AA	GA	GA	GG	AA	AA	AA	GA	AA	GA	GA	GA	GA	GA	GA	GA	GG	GA	GG	GA	GG
mk1675	AWUE01015023.1	111976	T	AA	TT	TA	TA	TT	TT	TA	TA	TT	AA	TA	AA	TA	TA	--	TA	TA	TT	TA	TA	AA	TT	TA	TA	AA	AA	TA	TA	TT	AA	--	AA	TA	AA	TA	TA	TA	TA	TA	TA	TA	TT	TA	--	TA	TT
mk1676	AWUE01015023.1	111989	G	AA	GG	GA	GA	GG	GG	GA	GA	GG	AA	GA	AA	GA	GA	GA	GA	GA	GG	GA	GA	AA	GG	GA	GA	AA	AA	GA	GA	GG	AA	--	AA	GA	AA	GA	GA	GA	GA	GA	GA	GA	GG	GA	--	GA	GG
mk1677	AWUE01015023.1	113950	G	AA	GG	GA	GG	GG	GG	GA	GA	GG	AA	GA	AA	GA	GA	GA	GA	GA	GG	GA	GA	AA	GG	GA	GA	AA	AA	GA	GA	GG	AA	--	AA	GA	AA	GA	GA	GA	GA	GA	GA	GA	GG	GA	GG	GA	GG
mk1678	AWUE01015023.1	114022	T	CC	TT	TC	TC	TT	TT	TC	TC	TT	CC	TC	CC	TC	TC	TC	TC	TC	TT	TC	TC	CC	TT	TC	TC	CC	CC	TC	TC	TT	CC	--	CC	TC	CC	TC	TC	TC	TC	TC	TC	TC	TT	TC	TT	TC	TT
mk1679	AWUE01015023.1	114041	G	TT	GG	GT	--	GG	GG	GT	GT	GG	TT	GT	TT	GT	GT	GT	GT	GT	GG	GT	GT	TT	GG	GT	GT	TT	TT	GT	GT	GG	TT	--	TT	GT	TT	GT	GT	GT	GT	GT	GT	GT	GG	GT	GG	GT	GG
mk1680	AWUE01015023.1	115065	G	TT	GG	GT	GT	GG	GG	GT	GT	GG	TT	GT	TT	GT	GT	GT	GT	GT	GG	GT	GT	TT	GG	GT	GT	TT	TT	GT	GT	GG	TT	TT	TT	GT	TT	GT	GT	GT	GT	GT	GT	GT	GG	GT	GG	GT	GG
mk1681	AWUE01015023.1	119177	C	CC	AA	CA	--	--	AA	CA	CA	AA	CC	CA	CC	--	CA	CA	CA	CA	AA	CA	CA	--	AA	CA	CA	CC	--	CA	--	AA	CC	CC	CC	CA	--	CA	CA	CA	CA	CA	CA	--	--	CA	AA	CA	--
mk1685	AWUE01015023.1	131620	A	CC	AA	AC	AC	AA	AA	AC	AC	--	CC	AC	CC	AC	AC	--	AC	AC	AA	AC	AC	CC	AA	AC	AC	CC	CC	AC	AC	AA	CC	CC	CC	AC	CC	AC	AC	AC	AC	AC	AC	AC	AA	AC	--	AC	AA
mk1686	AWUE01015023.1	131719	A	TT	AA	AT	AT	AA	AA	AT	AT	--	TT	AT	TT	AT	AT	--	AT	AT	AA	AT	AT	TT	AA	AT	AT	TT	TT	AT	AT	AA	TT	TT	TT	AT	TT	AT	AT	AT	AT	AT	AT	AT	AA	AT	--	AT	AA
mk1687	AWUE01015023.1	131781	T	GG	TT	TG	TG	TT	TT	TG	TG	--	GG	TG	GG	TG	TG	--	TG	TG	TT	TG	TG	GG	TT	TG	TG	GG	GG	TG	TG	TT	--	GG	GG	TG	GG	TG	TG	TG	TG	TG	TG	TG	TT	TG	--	TG	TT
mk1688	AWUE01015223.1	5039	G	TT	GG	GT	GT	GG	GG	GT	GT	--	--	GT	TT	GT	GT	GT	GT	GT	GG	GT	GT	--	GG	GT	--	--	TT	GT	GT	--	TT	TT	TT	TT	TT	GT	GT	--	GT	GT	--	GT	--	GT	--	GT	GG
mk1690	AWUE01015523.1	5610	G	GG	AA	GA	GG	--	GG	GA	--	GA	GA	AA	GA	GG	GA	GG	GA	GA	GA	GG	--	--	--	--	GA	--	GA	GA	GA	--	GA	GA	AA	GA	GA	GA	GA	GA	--	GA	--	GA	GA	--	--	GA	GA
mk1691	AWUE01015523.1	5684	G	GG	AA	--	GG	--	GG	GA	--	GA	GA	AA	GA	GG	GA	GG	--	GA	GA	GG	--	--	--	--	GA	--	GA	GA	GA	--	--	GA	--	GA	GA	--	GA	GA	--	GA	AA	GA	GA	--	--	GA	GA
mk1692	AWUE01016523.1	6774	C	CC	TT	CT	TT	CT	TT	CC	TT	CC	CT	CT	CC	TT	CT	CT	CT	TT	CC	CC	TT	CC	CT	CT	CT	TT	CT	TT	CT	CT	CT	CC	CT	CT	CT	TT	CC	CT	CC	CT	CT	CC	CT	TT	CC	CT	CT
mk1694	AWUE01016523.1	8452	T	TT	CC	TC	CC	TC	CC	--	CC	TT	TC	TC	TT	CC	TC	TC	TC	CC	TT	TT	CC	--	TC	TC	TC	CC	--	CC	TC	TC	TC	TT	TC	TC	TC	CC	TT	TC	TT	TC	TC	TT	TC	CC	TT	TC	TC
mk1695	AWUE01016523.1	8624	G	GG	CC	GC	CC	GC	CC	--	CC	GG	GC	--	GG	CC	GC	GC	GC	CC	GG	GG	CC	--	GC	GC	GC	CC	--	CC	GC	GC	GC	GG	GC	GC	GC	CC	GG	GC	GG	GC	GC	GG	GC	CC	GG	GC	GC
mk1696	AWUE01016523.1	16329	C	CC	TT	CT	--	CT	--	CC	TT	CC	CT	CT	--	--	--	CT	CT	--	CC	--	TT	--	CT	CT	--	--	--	--	--	CT	CT	--	CT	CT	CT	TT	CC	CT	CC	CT	CT	--	CT	TT	CC	CT	CT
mk1697	AWUE01016523.1	16431	A	AA	GG	AG	--	AG	--	AA	GG	AA	AG	AG	--	--	--	AG	AG	--	AA	--	GG	--	--	AG	--	--	--	--	--	AG	AG	--	AG	AG	AG	GG	AA	AG	AA	AG	AG	--	AG	GG	AA	AG	AG
mk1700	AWUE01016523.1	16445	G	GG	AA	GA	--	GA	--	GG	AA	GG	GA	GA	--	--	--	GA	GA	--	GG	--	AA	--	--	GA	--	--	--	--	--	GA	--	--	GA	GA	GA	AA	GG	GA	GG	GA	GA	--	GA	AA	GG	GA	GA
mk1701	AWUE01016523.1	19533	A	AA	CC	AC	CC	AC	CC	AA	CC	AA	AC	AC	AA	CC	AC	AC	AC	CC	AA	AA	CC	AA	AC	AC	AC	CC	--	--	AC	AC	AC	AA	AC	AC	AC	CC	AA	AC	AA	AC	AC	AA	AC	CC	AA	AC	AC
mk1704	AWUE01016523.1	19637	G	GG	AA	GA	AA	GA	AA	GG	AA	GG	GA	GA	GG	AA	GA	GA	GA	AA	GG	GG	AA	GG	GA	GA	GA	AA	--	--	GA	GA	GA	GG	GA	GA	GA	AA	GG	GA	GG	GA	GA	--	GA	AA	GG	GA	GA
mk1707	AWUE01016523.1	19673	A	AA	CC	AC	CC	AC	CC	AA	CC	AA	AC	AC	AA	CC	AC	AC	AC	CC	AA	AA	CC	AA	AC	AC	AC	CC	--	--	AC	AC	AC	AA	AC	AC	AC	CC	AA	AC	AA	AC	AC	AA	AC	CC	--	AC	AC
mk1708	AWUE01016523.1	19693	C	TT	CC	CT	CC	CT	CC	TT	CC	TT	CT	CT	TT	CC	CT	CT	CT	CC	TT	TT	CC	TT	CT	CT	CT	CC	--	--	CT	CT	CT	TT	--	CT	CT	CC	TT	CT	TT	CT	CT	TT	CT	CC	--	CT	CT
mk1710	AWUE01016523.1	19734	C	CC	AA	CA	AA	CA	AA	CC	AA	CC	CA	CA	CC	AA	CA	CA	CA	AA	CC	CC	AA	CC	CA	CA	CA	AA	--	--	CA	CA	CA	CC	CA	CA	CA	AA	CC	CA	CC	CA	CA	CC	CA	AA	CC	CA	CA
mk1715	AWUE01017123.1	8386	G	GG	AA	--	GA	AA	--	GA	GA	--	--	GA	GG	GA	GA	--	--	GA	AA	GA	GA	GG	AA	GA	GA	GG	GG	GA	GA	AA	GG	GG	GG	GA	GG	GA	GA	--	--	GA	GA	--	--	GA	AA	GA	AA
mk1716	AWUE01017123.1	8394	G	GG	AA	--	GA	AA	--	GA	GA	--	--	GA	GG	GA	GA	--	--	GA	AA	GA	GA	GG	AA	GA	GA	GG	GG	GA	GA	AA	GG	GG	GG	GA	GG	GA	GA	--	--	GA	GA	--	--	GA	AA	GA	AA
mk1721	AWUE01017123.1	50823	A	AA	GG	AG	AG	GG	GG	AG	AG	GG	AA	AG	AA	AG	--	AG	AG	AG	GG	AG	AG	AA	GG	AG	AG	AA	AA	AG	AG	GG	AA	AA	AA	AG	AA	AG	AG	AG	AG	AG	AG	GG	--	AG	GG	AG	GG
mk1722	AWUE01017123.1	56238	A	AA	TT	AT	AT	TT	TT	AT	AT	TT	AA	AT	AA	AT	AT	AT	AT	AT	TT	AT	AT	AA	TT	AT	AT	AA	AA	AT	AT	TT	AA	AA	AA	AT	AA	AT	AT	AT	AT	AT	AT	TT	TT	AT	--	AT	TT
mk1723	AWUE01017123.1	68999	G	GG	AA	GA	GA	AA	AA	GA	GA	--	GG	GA	GG	--	GA	GA	GA	GA	AA	GA	GA	GG	AA	GA	GA	GG	GG	GA	GA	AA	GG	GG	GG	GA	--	GA	GA	GA	GA	GA	GA	AA	AA	GA	AA	GA	AA
mk1724	AWUE01017823.1	20105	C	AA	CC	CC	AA	CA	AA	CC	CA	CC	AA	CA	CA	CA	--	CA	CC	CA	CA	CA	CA	AA	CA	AA	CA	CA	--	CA	CA	CA	CA	CA	CA	CA	CC	CA	AA	CA	CA	CA	AA	CA	--	CA	CA	CA	CA
mk1725	AWUE01017823.1	20110	G	CC	GG	GG	CC	GC	CC	GG	GC	GG	CC	GC	GC	GC	--	GC	GG	GC	GC	GC	GC	CC	GC	CC	GC	GC	--	GC	GC	GC	GC	GC	GC	GC	GG	GC	CC	GC	GC	GC	CC	GC	--	GC	GC	GC	GC
mk1726	AWUE01017823.1	20140	C	TT	CC	CC	TT	CT	TT	CC	CT	CC	TT	CT	CT	CT	--	CT	CC	CT	CT	CT	CT	TT	CT	--	CT	CT	--	CT	CT	CT	CT	CT	CT	CT	CC	CT	TT	CT	CT	CT	TT	CT	--	CT	CT	CT	CT
mk1727	AWUE01017823.1	20146	T	CC	TT	TT	CC	TC	CC	TT	TC	TT	CC	TC	TC	TC	--	TC	TT	TC	TC	TC	TC	CC	TC	CC	TC	TC	--	TC	TC	TC	TC	TC	TC	TC	TT	TC	CC	TC	TC	TC	CC	TC	--	TC	TC	TC	TC
mk1728	AWUE01017823.1	24456	G	AA	GG	GG	AA	GA	AA	GG	GA	--	AA	GA	GA	GA	GA	--	GG	GA	GA	GA	GA	AA	GA	AA	--	GA	GG	GA	GA	GA	GA	GA	GA	GA	GG	GA	AA	--	GA	GA	AA	GA	GG	GA	GA	GA	GA
mk1729	AWUE01017823.1	24542	C	TT	CC	CC	--	CT	TT	CC	CT	--	TT	CT	CT	CT	CT	--	CC	CT	CT	CT	CT	TT	CT	TT	--	CT	CC	CT	CT	CT	CT	CT	CT	CT	CC	CT	TT	--	CT	CT	TT	CT	CC	CT	CT	CT	CT
mk1731	AWUE01018023.1	8753	T	GG	TT	--	--	TG	TG	GG	TG	TT	TT	TG	GG	TT	--	--	--	TT	TG	GG	TT	GG	TG	TG	TG	TT	TG	TT	--	TG	TG	--	TG	--	TT	TT	TT	TG	TG	TG	TG	--	TG	--	GG	--	TG
mk1748	AWUE01023323.1	8624	A	AA	GG	AG	AG	GG	GG	AG	AG	GG	AA	AG	AA	AG	AG	AG	AG	AG	GG	AG	AG	AA	GG	AG	AG	AA	AA	AG	AG	GG	AA	AA	AA	AG	AA	AG	AG	AG	AG	AG	AG	GG	GG	AG	GG	AG	GG
mk1750	AWUE01023523.1	10842	A	AA	GG	AG	AG	GG	GG	AG	AG	GG	--	AG	AA	AG	AG	AG	AG	AG	GG	AG	AG	AA	GG	--	AG	AA	AA	AG	AG	GG	AA	--	AA	AG	--	AG	--	AG	AG	AG	AG	GG	GG	AG	--	AG	GG
mk1754	AWUE01024623.1	2562	G	GG	AA	GA	GA	AA	AA	GA	GA	AA	GG	GA	GG	GA	GA	GA	GA	GA	AA	GA	GA	GG	AA	GA	GA	GG	GG	GA	GA	AA	GG	GG	GG	GA	GG	GA	GA	GA	GA	GA	GA	AA	AA	GA	AA	GA	AA
mk1757	AWUE01024623.1	7247	A	AA	GG	AG	AG	GG	GG	AG	AG	GG	--	AG	AA	AG	AG	--	AG	AG	GG	AG	AG	AA	GG	AG	AG	AA	AA	AG	AG	GG	AA	AA	AA	AG	AA	AG	AG	AG	AG	AG	AG	GG	GG	AG	GG	AG	GG
mk1758	AWUE01024623.1	11148	C	CC	AA	CA	CA	AA	AA	CA	CA	AA	CC	CA	CC	CA	CA	CA	CA	CA	AA	CA	CA	CC	AA	--	CA	CC	CC	CA	CA	--	CC	CC	CC	CA	CC	CA	CA	CA	CA	CA	CA	AA	AA	CA	--	CA	AA
mk1759	AWUE01000624.1	971	C	CC	GG	CG	CG	GG	GG	CG	CG	GG	CC	CG	CC	CG	CG	CG	CG	--	GG	CG	CG	CC	GG	CG	CG	CC	CC	CG	CG	GG	CC	CC	CC	CG	CC	CG	CG	CG	CG	CG	CG	CG	GG	CG	--	CG	GG
mk1760	AWUE01002424.1	3286	T	TT	CC	TC	TT	CC	TT	TC	TC	TC	TC	CC	TC	TT	TC	TT	TC	TC	TC	TT	TC	CC	CC	TT	TC	CC	TC	TC	TC	TT	TC	TC	CC	TC	TC	TC	TC	TC	TT	TC	CC	TC	TC	TC	TT	TC	TC
mk1762	AWUE01011824.1	6227	C	CC	TT	CT	CT	TT	TT	CT	CT	TT	CC	CT	CC	CT	CT	CT	CT	CT	TT	CT	CT	CC	TT	CT	CT	CC	CC	CT	CT	--	CC	CC	CC	--	CC	CT	CT	CT	CT	CT	CT	TT	TT	CT	TT	CT	--
mk1763	AWUE01011824.1	11578	G	GG	AA	--	--	AA	AA	GA	GA	AA	GG	GA	GG	GA	GA	--	GA	GA	AA	GA	GA	GG	AA	GA	GA	GG	GG	GA	GA	AA	GG	GG	GG	GA	GG	GA	GA	GA	GA	GA	GA	AA	AA	GA	AA	GA	AA
mk1765	AWUE01011824.1	22747	G	GG	AA	GA	GA	AA	AA	GA	GA	AA	GG	GA	GG	GA	GA	GA	GA	GA	AA	GA	GA	GG	AA	GA	GA	GG	GG	GA	GA	AA	GG	GG	GG	GA	GG	GA	GA	GA	GA	GA	GA	AA	--	GA	AA	GA	AA
mk1767	AWUE01012424.1	3114	T	TT	CC	TC	TC	CC	CC	TC	TC	--	TT	TC	TT	TC	TC	TC	TC	TC	CC	TC	TC	TT	CC	TC	TC	TT	--	TC	TC	CC	TT	--	--	TC	TT	TC	TC	TC	TC	TC	TC	CC	--	TC	CC	TC	CC
mk1768	AWUE01012424.1	25960	T	TT	CC	TC	TC	CC	CC	TC	TC	CC	TT	TC	TT	TC	TC	TC	TC	TC	CC	TC	TC	TT	CC	TC	TC	TT	--	TC	TC	CC	TT	--	TT	TC	TT	TC	TC	TC	TC	TC	--	CC	CC	TC	CC	TC	CC
mk1769	AWUE01012424.1	25978	T	TT	CC	TC	TC	CC	CC	TC	TC	CC	TT	TC	TT	TC	TC	TC	TC	TC	CC	TC	TC	TT	CC	TC	TC	TT	--	TC	TC	CC	TT	--	TT	TC	TT	TC	TC	TC	TC	TC	--	CC	CC	TC	CC	TC	CC
mk1773	AWUE01013324.1	2523	T	CC	TT	TC	TC	TT	TT	TC	TC	TT	CC	TC	CC	TC	TC	--	TC	TC	TT	TC	TC	CC	TT	TC	TC	--	CC	TC	TC	TT	CC	CC	CC	TC	CC	TC	TC	--	TC	TC	TC	TC	TT	TC	--	TC	TT
mk1783	AWUE01015724.1	3174	G	CC	GG	GC	GG	GC	GC	CC	GC	GC	GC	GG	CC	GG	GC	GC	CC	--	GC	--	GG	CC	GC	GC	GC	GG	GC	--	GG	CC	GC	CC	GC	CC	GG	GG	GG	GC	GC	GC	GC	CC	GC	CC	GC	CC	GC
mk1785	AWUE01016524.1	12766	A	AA	GG	AG	--	AG	GG	AA	--	AA	AG	AG	AA	GG	AG	GG	AG	GG	AA	AA	GG	--	AG	AG	AG	GG	AG	--	AG	AG	AG	AA	AG	AG	AG	GG	AA	AG	AA	AG	AG	AA	AG	GG	AA	--	AG
mk1786	AWUE01016524.1	12794	C	CC	TT	CT	--	CT	TT	CC	--	CC	CT	CT	CC	TT	CT	TT	CT	TT	CC	CC	TT	CC	CT	CT	--	TT	CT	--	CT	CT	CT	CC	CT	CT	CT	TT	CC	CT	CC	CT	CT	CC	CT	TT	CC	CT	CT
mk1787	AWUE01017424.1	7621	C	TT	CC	TT	CT	CC	TT	TT	CC	CT	CT	CT	CT	CT	TT	--	CT	CT	TT	CT	CT	CT	CT	CT	CT	TT	TT	CT	CT	CT	TT	TT	TT	CT	CC	CT	CC	CT	CT	TT	TT	CT	CT	CT	TT	CT	CT
mk1788	AWUE01017424.1	11504	T	GG	TT	GG	TG	TT	GG	GG	TT	TG	TG	TG	TG	TG	--	TT	TG	TG	GG	TG	TG	TG	TG	TG	TG	--	--	TG	TG	TG	GG	GG	GG	TG	TT	TG	TT	TG	TG	GG	GG	TG	TG	TG	GG	TG	TG
mk1789	AWUE01017424.1	11568	A	CC	AA	CC	AC	AA	CC	CC	AA	AC	AC	AC	AC	AC	--	AA	AC	AC	CC	AC	AC	AC	AC	AC	AC	--	--	AC	AC	AC	CC	CC	CC	AC	--	AC	AA	AC	AC	CC	CC	AC	AC	AC	CC	AC	AC
mk1790	AWUE01017424.1	15817	C	TT	CC	TT	CT	CC	TT	TT	CC	CT	CT	CT	CT	CT	TT	CC	--	CT	TT	CT	CT	CT	CT	--	CT	TT	TT	CT	CT	CT	TT	--	TT	CT	CC	CT	--	CT	CT	TT	TT	CT	CT	CT	TT	CT	CT
mk1791	AWUE01017424.1	15886	T	CC	TT	CC	--	TT	CC	CC	TT	TC	TC	TC	TC	TC	CC	TT	TC	TC	CC	TC	TC	TC	TC	--	TC	--	CC	TC	TC	TC	CC	--	CC	TC	TT	TC	TT	TC	TC	CC	CC	--	TC	TC	CC	TC	TC
mk1792	AWUE01017424.1	15954	C	AA	CC	AA	--	CC	AA	AA	CC	CA	CA	CA	CA	CA	AA	CC	--	CA	AA	CA	CA	CA	CA	--	CA	AA	AA	CA	CA	CA	AA	AA	AA	CA	CC	CA	CC	CA	CA	AA	AA	--	CA	CA	AA	--	CA
mk1793	AWUE01017424.1	19249	T	CC	TT	CC	TC	TT	CC	CC	TT	TC	TC	--	TC	TC	CC	TT	TC	TC	CC	TC	TC	TC	TC	TC	TC	CC	CC	TC	TC	TC	CC	CC	CC	TC	TT	TC	TT	TC	TC	CC	CC	TC	TC	TC	CC	TC	TC
mk1794	AWUE01017424.1	19368	T	CC	TT	CC	TC	TT	CC	CC	TT	TC	TC	--	TC	TC	CC	TT	TC	TC	CC	TC	TC	TC	TC	TC	TC	CC	CC	TC	TC	TC	CC	CC	CC	TC	TT	TC	--	TC	TC	CC	CC	TC	TC	TC	CC	TC	TC
mk1795	AWUE01017424.1	19579	C	TT	CC	TT	CT	CC	TT	TT	CC	CT	CT	CT	CT	CT	TT	CC	CT	CT	TT	CT	CT	CT	CT	CT	CT	TT	--	CT	CT	CT	TT	TT	TT	CT	CC	CT	CC	CT	CT	TT	TT	CT	CT	CT	TT	--	CT
mk1796	AWUE01017424.1	19627	A	CC	AA	CC	AC	AA	CC	CC	AA	AC	AC	AC	AC	AC	CC	AA	AC	AC	CC	AC	AC	AC	AC	AC	AC	CC	--	AC	AC	AC	CC	CC	CC	AC	AA	AC	AA	AC	AC	CC	CC	AC	AC	AC	CC	--	AC
mk1797	AWUE01017424.1	25355	G	AA	GG	AA	GA	GG	AA	AA	GG	GA	GA	GA	GA	GA	AA	GG	GA	GA	AA	GA	GA	GA	GA	GA	GA	AA	AA	GA	GA	AA	AA	AA	AA	GA	GG	GA	GG	GA	GA	AA	AA	GA	GA	GA	AA	GA	GA
mk1798	AWUE01017824.1	2856	T	CC	TT	--	--	TC	CC	TT	TC	TT	CC	TC	TC	TC	TC	TC	TT	TC	TC	TC	TC	CC	TC	CC	TC	TC	TT	TC	TC	TC	TC	--	TC	TC	TT	TC	CC	--	TC	TC	CC	TC	TT	TC	TC	TC	TC
mk1799	AWUE01017824.1	2896	G	AA	GG	--	--	GA	AA	GG	GA	GG	AA	GA	GA	GA	GA	GA	GG	GA	GA	GA	GA	AA	GA	AA	GA	GA	GG	GA	GA	GA	GA	--	GA	GA	GG	GA	AA	--	GA	GA	AA	--	GG	GA	GA	GA	GA
mk1800	AWUE01017824.1	2897	T	CC	TT	--	--	TC	CC	TT	TC	TT	CC	TC	TC	TC	TC	TC	TT	TC	TC	TC	TC	CC	TC	--	TC	TC	TT	TC	TC	TC	TC	--	TC	TC	TT	TC	CC	--	TC	TC	CC	TC	TT	TC	TC	TC	TC
mk1801	AWUE01017824.1	2901	C	GG	CC	--	--	CG	GG	CC	CG	CC	GG	CG	CG	CG	CG	CG	CC	CG	CG	CG	CG	GG	CG	GG	CG	CG	CC	CG	CG	CG	CG	--	CG	CG	CC	CG	GG	--	CG	CG	GG	CG	CC	CG	CG	CG	CG
mk1802	AWUE01018724.1	5298	C	CC	TT	CT	CT	TT	TT	CT	CT	TT	CC	CT	--	CT	CT	--	CT	CT	TT	CT	CT	--	TT	CT	CT	CC	--	--	CT	TT	CC	CC	--	CT	--	--	CT	CT	CT	CT	CT	--	--	CT	--	CT	--
mk1803	AWUE01018724.1	8878	T	TT	CC	TC	TC	CC	CC	TC	TC	CC	TT	TC	TT	TC	TC	TC	TC	TC	CC	TC	TC	TT	CC	TC	TC	TT	TT	TC	TC	CC	TT	TT	TT	TC	--	TC	TC	TC	TC	TC	TC	CC	--	TC	CC	TC	CC
mk1808	AWUE01024624.1	17750	C	CC	TT	CT	CT	TT	TT	CT	CT	TT	CC	CT	CC	CT	CT	CT	CT	CT	TT	CT	CT	CC	TT	CT	CT	CC	CC	CT	CT	TT	CC	CC	CC	CT	CC	CT	CT	CT	CT	CT	CT	TT	TT	CT	TT	CT	TT
mk1811	AWUE01024624.1	28935	C	CC	AA	CA	CA	AA	AA	CA	CA	AA	CC	CA	CC	CA	CA	CA	CA	CA	AA	CA	CA	CC	AA	CA	CA	CC	CC	CA	CA	--	CC	CC	CC	CA	--	CA	CA	CA	CA	CA	CA	AA	--	CA	AA	CA	AA
mk1812	AWUE01024624.1	29006	T	TT	CC	TC	TC	CC	CC	TC	TC	CC	TT	TC	TT	TC	TC	TC	TC	TC	CC	TC	TC	TT	CC	TC	TC	TT	--	TC	TC	--	TT	TT	TT	TC	TT	TC	TC	TC	TC	TC	TC	CC	--	TC	CC	TC	CC
mk1813	AWUE01007925.1	2396	C	CC	TT	CT	CC	TT	CT	TT	CT	CC	CC	CC	CT	CT	--	TT	CT	CT	CT	CT	CT	CT	CT	TT	CT	TT	CC	CT	TT	CT	CC	TT	CT	TT	CC	CC	CT	CT	CT	TT	CT	CC	--	CT	CT	CC	CT
mk1814	AWUE01011825.1	10139	C	CC	TT	CT	CT	TT	TT	CT	CT	TT	CC	CT	CC	CT	CT	CT	CT	CT	TT	CT	CT	CC	TT	CT	CT	CC	CC	CT	CT	TT	CC	CC	CC	CT	CC	CT	CT	CT	CT	CT	--	--	TT	CT	TT	CT	TT
mk1815	AWUE01011825.1	10144	T	TT	AA	TA	TA	AA	AA	TA	TA	AA	TT	TA	TT	TA	TA	TA	TA	TA	AA	TA	TA	TT	AA	TA	TA	TT	TT	TA	TA	AA	TT	TT	TT	TA	TT	TA	TA	TA	TA	TA	--	AA	AA	TA	AA	TA	AA
mk1817	AWUE01011825.1	30033	G	GG	AA	GA	GA	AA	AA	GA	GA	AA	GG	GA	GG	GA	GA	GA	GA	GA	AA	GA	GA	GG	AA	GA	GA	GG	GG	GA	GA	AA	GG	GG	GG	GA	GG	GA	GA	GA	GA	GA	GA	AA	--	GA	--	--	AA
mk1818	AWUE01012325.1	17475	G	CC	GG	GC	GG	GC	GC	CC	GC	GC	GC	GG	GC	GG	GG	GC	CC	GG	GC	CC	GG	GC	GC	CC	GC	GC	GC	GG	GG	GC	CC	CC	GC	GC	GG	GG	GG	GC	GC	GC	GC	CC	GC	GC	GC	CC	GC
mk1824	AWUE01015525.1	4142	G	GG	AA	--	--	--	--	GA	GA	--	GA	AA	GA	--	GA	--	--	GA	GA	GG	GA	--	--	--	--	--	GA	GA	GA	--	GA	GA	AA	GA	GA	GA	GA	--	GG	GA	--	--	GA	GA	--	GA	--
mk1825	AWUE01015525.1	13023	G	GG	CC	GC	GG	CC	GG	GC	GC	GC	GC	CC	GC	GG	GC	GG	GC	GC	GC	GG	GC	CC	CC	GG	GC	CC	GC	GC	GC	GG	GC	GC	CC	GC	GC	GC	GC	--	GG	GC	--	GC	GC	GC	--	GC	GC
mk1826	AWUE01015525.1	16401	A	AA	GG	AG	--	--	--	AG	AG	AG	AG	GG	--	AA	AG	AA	AG	AG	AG	AA	AG	GG	--	AA	--	--	AG	AG	AG	--	AG	AG	GG	--	--	AG	AG	AG	AA	AG	GG	AG	--	AG	AA	--	--
mk1827	AWUE01015525.1	16425	T	TT	CC	TC	--	--	--	TC	TC	TC	TC	CC	TC	TT	TC	TT	TC	TC	TC	TT	TC	CC	--	TT	--	--	TC	TC	TC	--	TC	TC	CC	--	--	TC	TC	TC	TT	TC	CC	TC	--	TC	TT	--	--
mk1828	AWUE01015525.1	16467	C	CC	TT	CT	CC	--	--	CT	CT	CT	CT	TT	CT	CC	CT	CC	CT	CT	CT	CC	CT	TT	--	CC	CT	--	CT	CT	CT	--	CT	CT	TT	--	--	CT	CT	CT	CC	CT	TT	CT	--	CT	CC	--	TT
mk1829	AWUE01015525.1	16503	A	AA	GG	AG	AA	--	--	AG	AG	AG	AG	GG	--	--	AG	AA	AG	AG	AG	AA	AG	--	--	AA	--	--	AG	AG	AG	--	AG	AG	GG	--	--	AG	AG	AG	AA	AG	GG	AG	--	AG	AA	--	--
mk1830	AWUE01015525.1	16545	A	AA	GG	AG	AA	--	--	AG	AG	AG	AG	GG	--	AA	AG	AA	AG	AG	AG	AA	AG	GG	--	AA	--	--	AG	AG	AG	--	AG	AG	GG	--	--	AG	AG	AG	AA	AG	GG	AG	--	AG	AA	--	--
mk1833	AWUE01015525.1	16590	G	GG	AA	GA	GG	--	--	GA	GA	GA	GA	AA	--	GG	GA	GG	GA	GA	GA	GG	GA	AA	--	GG	--	--	GA	GA	GA	--	--	GA	AA	--	--	GA	GA	GA	GG	GA	AA	GA	--	GA	GG	--	--
mk1835	AWUE01018725.1	33355	C	CC	TT	CT	CT	TT	TT	CT	CT	TT	CC	CT	CC	CT	CT	--	CT	CT	TT	CT	CT	CC	TT	CT	CT	CC	--	CT	CT	TT	CC	--	--	CT	CC	CT	CT	CT	CT	CT	CT	TT	TT	--	--	--	TT
mk1838	AWUE01018725.1	35305	T	TT	CC	TC	TC	CC	CC	TC	TC	CC	TT	TC	TT	TC	TC	TC	TC	TC	CC	TC	TC	TT	CC	TC	TC	TT	TT	--	TC	CC	TT	TT	TT	TC	TT	TC	TC	TC	TC	TC	TC	CC	CC	TC	CC	TC	CC
mk1839	AWUE01018725.1	42440	G	GG	TT	GT	GT	TT	TT	GT	--	TT	GG	--	GG	GT	--	GT	GT	GT	--	--	GT	GG	TT	GT	GT	GG	GG	GT	GT	TT	--	GG	--	GT	--	GT	GT	GT	GT	GT	GT	--	--	GT	TT	GT	TT
mk1847	AWUE01021625.1	1553	T	TT	AA	TA	TA	AA	AA	TA	TA	AA	TT	TA	TT	TA	TA	TA	TA	TA	AA	TA	TA	TT	AA	TA	TA	TT	TT	TA	TA	AA	TT	TT	TT	TA	TT	TA	TA	TA	TA	TA	TA	AA	AA	TA	AA	TA	AA
mk1848	AWUE01021625.1	1670	G	GG	CC	GC	GC	CC	CC	GC	GC	CC	GG	GC	GG	GC	GC	GC	GC	GC	CC	GC	GC	GG	CC	GC	GC	GG	--	GC	GC	CC	GG	GG	GG	GC	--	GC	GC	GC	GC	--	GC	CC	--	GC	CC	GC	--
mk1849	AWUE01021625.1	1691	G	GG	AA	GA	GA	AA	AA	GA	GA	AA	GG	GA	GG	GA	GA	GA	GA	GA	AA	GA	GA	GG	AA	GA	GA	GG	--	GA	GA	AA	GG	GG	GG	GA	--	GA	GA	GA	GA	GA	GA	AA	--	GA	AA	GA	AA
mk1850	AWUE01021625.1	1724	T	TT	CC	TC	--	CC	CC	TC	TC	CC	TT	TC	TT	TC	TC	TC	TC	TC	CC	TC	TC	TT	CC	TC	TC	TT	--	TC	TC	CC	TT	TT	TT	TC	--	TC	--	TC	TC	TC	TC	CC	--	TC	CC	TC	CC
mk1853	AWUE01023425.1	410	C	TT	CC	TT	CT	CC	TT	TT	CC	CT	CT	CT	CT	CT	TT	CC	CT	CT	--	CT	CT	CT	CT	CT	CT	TT	TT	CT	CT	--	TT	TT	--	CT	CC	--	CC	CT	CT	--	TT	CT	CT	CT	TT	CT	CT
mk1854	AWUE01023525.1	1526	G	AA	GG	GA	AA	GA	GA	GG	GA	AA	AA	AA	GA	GA	GG	GG	GA	GA	GA	GA	GA	GA	GA	GG	GA	GG	AA	GA	GG	GA	AA	GG	GA	GG	AA	AA	GA	GA	GA	GG	GA	AA	GG	GA	--	AA	GA
mk1856	AWUE01023525.1	1579	A	AA	GG	AG	AA	AG	AG	GG	AG	AA	AA	AA	AG	AG	GG	GG	AG	AG	AG	AG	AG	AG	AG	GG	AG	GG	AA	AG	GG	AG	AA	GG	AG	GG	AA	AA	AG	AG	AG	GG	AG	AA	GG	AG	--	--	AG
mk1857	AWUE01023525.1	1700	G	AA	GG	GA	AA	GA	GA	GG	GA	AA	AA	AA	GA	GA	GG	GG	GA	GA	GA	GA	GA	GA	GA	GG	GA	GG	AA	GA	GG	GA	AA	GG	GA	GG	AA	AA	GA	GA	GA	GG	GA	AA	GG	GA	--	AA	GA
mk1858	AWUE01023525.1	5366	T	GG	TT	TG	TG	TG	TG	--	TG	GG	GG	--	--	TG	--	TT	TG	TG	TG	TG	--	TG	TT	--	--	TT	--	--	--	TG	GG	--	TG	--	GG	--	TG	--	--	TT	TG	--	--	--	TG	--	TG
mk1859	AWUE01023525.1	5408	C	TT	CC	CT	--	CT	CT	--	CT	TT	TT	--	--	CT	--	CC	CT	CT	CT	CT	--	CT	CC	--	--	CC	TT	--	--	CT	TT	--	CT	--	TT	--	CT	--	--	CC	CT	--	CC	--	CT	--	CT
mk1860	AWUE01023525.1	5423	T	CC	TT	TC	TC	TC	TC	--	TC	CC	CC	--	--	TC	--	TT	TC	TC	TC	TC	--	TC	TT	--	--	TT	CC	--	--	TC	CC	--	TC	--	CC	--	TC	--	--	TT	TC	--	TT	--	TC	--	TC
mk1861	AWUE01023525.1	12883	C	AA	CC	CA	AA	CA	CA	CC	CA	AA	AA	AA	CA	CA	--	CC	CA	CA	CA	CA	CA	CA	CA	CC	CA	CC	AA	CA	CC	CA	AA	CC	CA	CC	AA	AA	CA	CA	CA	CC	CA	AA	CC	CA	CA	AA	CA
mk1863	AWUE01024025.1	10532	A	AA	GG	AG	AG	GG	GG	AG	AG	GG	AA	AG	AA	AG	AG	AG	AG	AG	GG	AG	AG	AA	GG	AG	AG	AA	--	AG	AG	GG	AA	AA	AA	AG	AA	AG	AG	AG	AG	AG	AG	GG	--	AG	GG	AG	GG
mk1864	AWUE01024025.1	10582	C	CC	GG	CG	CG	GG	GG	CG	CG	GG	CC	CG	CC	CG	CG	CG	CG	CG	GG	CG	CG	CC	GG	CG	CG	CC	--	CG	CG	GG	CC	CC	CC	CG	CC	CG	CG	CG	CG	CG	CG	GG	--	CG	GG	CG	GG
mk1867	AWUE01012126.1	22145	G	AA	GG	AA	GA	GG	AA	AA	GG	GA	GA	--	GA	GA	--	GG	GA	GA	AA	GA	GA	GA	GA	GA	GA	AA	AA	GA	GA	--	AA	AA	AA	GA	GG	GA	GG	GA	GA	AA	AA	GA	GA	GA	--	GA	GA
mk1868	AWUE01012126.1	29354	G	AA	GG	AA	GA	GG	AA	AA	GG	GA	GA	GA	GA	--	AA	GG	GA	GA	AA	GA	GA	GA	GA	GA	GA	AA	AA	GA	GA	GA	AA	AA	AA	GA	GG	GA	GG	GA	GA	AA	AA	GA	GA	GA	AA	GA	GA
mk1869	AWUE01012126.1	54657	A	GG	AA	GG	AG	AA	GG	GG	AA	AG	AG	AG	AG	AG	GG	AA	AG	AG	GG	AG	AG	AG	AG	AG	AG	GG	GG	AG	AG	AG	GG	GG	GG	AG	AA	AG	AA	AG	AG	GG	GG	AG	AG	AG	GG	AG	AG
mk1870	AWUE01012126.1	54681	A	GG	AA	GG	AG	AA	GG	GG	AA	AG	AG	AG	AG	AG	GG	AA	AG	AG	GG	AG	AG	AG	AG	AG	AG	GG	GG	AG	AG	AG	GG	GG	GG	AG	AA	AG	AA	AG	AG	GG	GG	AG	AG	AG	GG	AG	AG
mk1872	AWUE01012126.1	65688	G	AA	GG	AA	GA	GG	AA	AA	GG	GA	GA	GA	GA	GA	--	GG	GA	GA	AA	GA	GA	GA	GA	GA	GA	AA	AA	GA	GA	GA	AA	AA	AA	GA	GG	GA	GG	GA	GA	AA	AA	GA	GA	GA	AA	GA	GA
mk1873	AWUE01012126.1	65917	A	GG	AA	GG	AG	AA	GG	GG	AA	AG	AG	--	AG	AG	--	AA	AG	AG	GG	AG	AG	AG	AG	AG	AG	GG	GG	AG	AG	AG	GG	GG	GG	AG	AA	AG	AA	AG	AG	GG	GG	AG	AG	AG	GG	AG	AG
mk1874	AWUE01012126.1	65922	T	CC	TT	CC	TC	TT	CC	CC	TT	TC	TC	TC	TC	TC	--	TT	TC	TC	CC	TC	TC	TC	TC	TC	TC	CC	CC	TC	TC	TC	CC	CC	CC	TC	TT	TC	TT	TC	TC	CC	CC	TC	TC	TC	CC	TC	TC
mk1876	AWUE01014026.1	1031	T	CC	TT	CC	TC	TT	CC	CC	TT	TC	TC	TC	TC	TC	CC	TT	TC	TC	CC	TC	TC	TC	TC	TC	TC	CC	CC	TC	TC	TC	CC	CC	CC	TC	TT	TC	TT	TC	TC	CC	--	TC	TC	TC	CC	TC	TC
mk1885	AWUE01015226.1	6350	G	GG	AA	GA	GA	--	AA	GA	GA	AA	GG	GA	--	GA	GA	GA	GA	GA	--	GA	GA	--	AA	GA	GA	--	--	GA	GA	--	GG	GG	GG	GA	GG	GA	GA	GA	GA	GA	GA	GA	--	GA	AA	GA	--
mk1891	AWUE01015226.1	41523	G	TT	GG	GT	GT	GT	GG	GT	GT	GG	TT	GT	TT	GT	GT	GT	GT	GT	GG	GT	GT	TT	--	GT	GT	TT	TT	GT	GT	GG	TT	TT	TT	GT	TT	GT	GT	GT	GT	GT	GT	GT	--	GT	GG	GT	GG
mk1892	AWUE01015226.1	41528	C	TT	CC	CT	CT	--	CC	CT	CT	CC	TT	CT	TT	CT	CT	CT	CT	CT	CC	CT	CT	TT	--	CT	CT	TT	TT	CT	CT	CC	TT	TT	TT	CT	TT	CT	CT	CT	CT	CT	CT	CT	--	CT	CC	CT	CC
mk1893	AWUE01015226.1	41556	G	CC	GG	GC	GC	--	GG	GC	GC	GG	CC	GC	CC	GC	GC	GC	GC	GC	GG	GC	GC	CC	--	GC	GC	CC	CC	GC	GC	GG	CC	CC	CC	GC	CC	GC	GC	GC	GC	GC	GC	GC	--	GC	GG	GC	--
mk1896	AWUE01015226.1	41676	C	CC	TT	CT	CT	--	TT	CT	--	TT	CC	CT	CC	CT	CT	CT	CT	CT	TT	CT	CT	CC	--	CT	CT	CC	CC	CT	CT	TT	CC	CC	CC	CT	CC	CT	CT	CT	CT	CT	CT	CT	--	CT	TT	CT	TT
mk1897	AWUE01015526.1	8367	A	AA	GG	AG	AA	GG	AA	AG	AG	AG	AG	GG	AG	AA	AG	AA	AG	AG	AG	AA	AG	GG	GG	AA	AG	GG	AG	AG	AG	AA	AG	AG	GG	AG	AG	AG	AG	AG	AA	AG	GG	AG	AG	AG	AA	AG	AG
mk1899	AWUE01015526.1	11535	A	AA	TT	--	--	--	--	AT	AT	AT	AT	--	--	--	--	--	AT	AT	AT	--	AT	--	TT	AA	AT	--	AT	--	AT	--	AT	AT	TT	AT	AT	AT	--	AT	--	AT	TT	--	--	AT	--	--	AA
mk1900	AWUE01015526.1	11536	A	AA	GG	--	--	--	--	AG	AG	AG	AG	--	--	--	--	--	AG	AG	AG	--	AG	--	GG	AA	AG	--	AG	--	AG	--	AG	AG	GG	AG	AG	AG	--	AG	--	AG	GG	--	--	AG	--	--	AA
mk1901	AWUE01015526.1	12532	A	AA	GG	AG	AA	GG	AA	AG	AG	AG	AG	GG	AG	AA	AG	AA	AG	AG	AG	AA	AG	GG	GG	AA	AG	GG	AG	AG	AG	AA	AG	AG	GG	AG	AG	AG	AG	AG	AA	AG	GG	AG	AG	AG	AA	AG	AG
mk1911	AWUE01017826.1	17803	G	AA	GG	GG	AA	GA	AA	GG	GA	GG	AA	GA	GA	--	--	GA	GG	--	--	GA	GA	--	--	--	GA	--	--	GA	--	GA	--	GA	GA	GA	--	--	AA	GA	GA	GA	AA	GA	--	GA	GA	GA	GA
mk1912	AWUE01017826.1	17804	G	AA	GG	GG	AA	GA	AA	GG	GA	GG	AA	GA	GA	GA	--	GA	GG	--	--	GA	GA	--	--	--	GA	--	--	GA	--	GA	--	GA	GA	GA	--	--	AA	GA	GA	GA	AA	GA	--	GA	GA	GA	GA
mk1914	AWUE01018726.1	8951	G	GG	AA	GA	GA	AA	AA	GA	GA	AA	GG	GA	GG	GA	GA	GA	GA	GA	AA	GA	GA	GG	AA	GA	GA	GG	GG	GA	GA	AA	GG	GG	GG	GA	GG	GA	GA	GA	GA	GA	GA	AA	AA	GA	AA	GA	AA
mk1915	AWUE01018726.1	26826	C	CC	AA	CA	CA	CA	AA	CA	CA	--	CC	CA	CC	CA	CA	CA	CA	CA	AA	CA	CA	CC	AA	CA	CA	--	CC	CA	CA	AA	CC	CC	CC	CA	CC	CA	CA	CA	CA	CA	CA	CA	CA	CA	--	CA	AA
mk1916	AWUE01020626.1	775	A	AA	GG	AG	AG	GG	GG	AG	AG	GG	AA	AG	AA	AG	--	AG	AG	AG	GG	AG	AG	AA	GG	--	AG	AA	AA	--	AG	--	AA	AA	--	AG	AA	AG	AG	AG	AG	AG	AG	--	--	AG	GG	AG	--
mk1919	AWUE01022326.1	4201	T	TT	CC	TC	TC	CC	CC	TC	TC	CC	TT	TC	TT	TC	--	TC	TC	TC	CC	TC	TC	TT	CC	TC	TC	TT	TT	TC	TC	CC	TT	TT	TT	TC	TT	TC	TC	TC	TC	TC	TC	TC	CC	TC	CC	TC	CC
mk1920	AWUE01023526.1	10612	C	TT	CC	CT	TT	CT	CT	CC	CT	TT	TT	TT	CT	CT	CC	CC	CT	CT	CT	CT	CT	CT	CT	CC	CT	CC	TT	CT	CC	CT	TT	CC	CT	CC	TT	TT	CT	CT	CT	CC	CT	TT	CC	CT	TT	TT	CT
mk1921	AWUE01023526.1	21311	T	CC	TT	TC	CC	--	TC	--	TC	CC	CC	CC	TC	--	--	TT	--	TC	--	TC	TC	TC	TC	--	TC	--	--	--	TT	TT	--	--	TC	TT	--	CC	TC	TC	TC	--	--	--	--	--	--	CC	TC
mk1922	AWUE01023526.1	22092	T	GG	TT	TG	GG	TG	TG	TT	TG	GG	GG	GG	--	TG	--	TT	TG	TG	TG	TG	TG	TG	TG	TT	TG	TT	GG	TG	TT	TG	GG	TT	TG	TT	GG	GG	TG	TG	TG	TT	TG	GG	--	TG	TG	GG	TG
mk1923	AWUE01023526.1	22128	G	AA	GG	GA	--	GA	GA	GG	GA	AA	AA	AA	--	GA	--	GG	GA	GA	GA	GA	GA	GA	GA	GG	GA	GG	--	GA	GG	GA	AA	GG	GA	GG	AA	AA	GA	GA	GA	GG	GA	AA	--	GA	GA	--	GA
mk1924	AWUE01010027.1	188	C	TT	CC	--	--	CT	CT	--	--	--	CT	CC	CT	--	--	CT	TT	CC	--	TT	--	CT	CT	--	CT	--	--	CC	CC	--	TT	--	--	--	--	--	--	CT	CT	CT	CT	--	CT	CT	CT	TT	CT
mk1925	AWUE01010027.1	258	A	TT	AA	--	--	AT	AT	--	--	AT	AT	AA	AT	--	--	--	TT	AA	--	TT	--	AT	AT	--	AT	--	--	AA	AA	--	TT	--	AT	--	--	--	--	AT	AT	AT	AT	--	AT	AT	AT	TT	AT
mk1926	AWUE01010227.1	1140	C	TT	CC	TT	CC	CC	TT	TT	CC	CT	CT	CT	CT	CT	--	CC	CT	CT	TT	CT	CT	CT	CT	CT	CT	TT	TT	CT	CT	CT	TT	TT	TT	CT	CC	CT	CC	CT	CT	TT	TT	CT	CT	CT	TT	CT	CT
mk1930	AWUE01010227.1	1334	T	CC	TT	CC	TT	TT	TC	CC	TT	TC	TC	TC	TC	TC	--	TT	TC	TC	CC	TC	TC	TC	TC	TC	TC	CC	CC	TC	TC	TC	CC	CC	CC	TC	TT	TC	TT	TC	TC	CC	CC	TC	TC	TC	CC	TC	TC
mk1933	AWUE01013327.1	9227	T	TT	GG	TG	TG	GG	GG	TG	TG	GG	TT	TG	TT	TG	TG	TG	TG	TG	GG	TG	TG	TT	GG	TG	TG	TT	--	TG	TG	GG	TT	TT	--	TG	TT	TG	TG	TG	TG	TG	TG	GG	GG	TG	GG	TG	GG
mk1936	AWUE01013327.1	24041	T	TT	CC	TC	TC	CC	CC	TC	TC	CC	TT	TC	TT	TC	TC	TC	TC	TC	CC	TC	TC	TT	CC	TC	TC	TT	TT	TC	TC	--	TT	TT	TT	TC	TT	TC	TC	TC	TC	TC	TC	CC	CC	TC	--	TC	CC
mk1937	AWUE01013327.1	24061	A	AA	GG	AG	AG	GG	GG	AG	AG	GG	AA	AG	AA	AG	AG	AG	AG	AG	GG	AG	AG	AA	GG	AG	AG	AA	AA	AG	AG	GG	AA	AA	AA	AG	AA	AG	AG	AG	AG	AG	AG	GG	GG	AG	--	AG	GG
mk1940	AWUE01013327.1	45904	C	CC	TT	CT	CT	TT	TT	CT	CT	TT	CC	CT	CC	CT	CT	CT	CT	CT	TT	CT	CT	CC	TT	CT	CT	CC	CC	CT	CT	TT	CC	CC	CC	CT	CC	CT	CT	--	CT	CT	CT	TT	TT	CT	--	CT	TT
mk1941	AWUE01013327.1	45921	G	AA	GG	GA	GA	GG	GG	GA	GA	GG	AA	GA	AA	GA	GA	GA	GA	GA	GG	GA	GA	AA	GG	GA	GA	AA	AA	GA	GA	GG	AA	AA	AA	--	AA	GA	GA	--	GA	GA	GA	GG	GG	GA	--	GA	GG
mk1942	AWUE01013327.1	45996	T	TT	CC	TC	TC	CC	CC	TC	TC	CC	TT	TC	TT	TC	TC	TC	TC	TC	CC	TC	TC	TT	CC	TC	TC	TT	TT	TC	TC	CC	TT	TT	TT	TC	TT	TC	TC	--	TC	TC	TC	CC	CC	TC	--	TC	CC
mk1943	AWUE01013327.1	46029	G	AA	GG	GA	GA	GG	GG	GA	GA	GG	AA	GA	AA	GA	GA	--	GA	GA	GG	GA	GA	AA	GG	GA	GA	AA	AA	GA	GA	GG	AA	AA	AA	GA	AA	GA	GA	--	GA	GA	GA	GG	GG	GA	--	GA	GG
mk1944	AWUE01013327.1	46055	A	AA	GG	AG	AG	GG	GG	AG	AG	GG	AA	AG	AA	AG	AG	AG	AG	AG	GG	AG	AG	AA	GG	AG	AG	AA	AA	AG	AG	GG	AA	AA	AA	AG	AA	AG	AG	--	AG	AG	AG	GG	GG	AG	--	AG	GG
mk1945	AWUE01013327.1	46077	A	AA	GG	AG	AG	GG	GG	AG	AG	GG	AA	AG	AA	AG	AG	AG	AG	AG	GG	AG	AG	AA	GG	AG	AG	AA	AA	AG	AG	GG	AA	AA	AA	AG	AA	AG	AG	--	AG	AG	AG	GG	GG	AG	--	AG	GG
mk1947	AWUE01014827.1	5306	A	TT	AA	AA	TT	AT	TT	AA	AT	AA	TT	AT	AT	AT	TT	AT	AA	AT	AT	AT	AA	TT	AT	TT	AT	AT	AA	AT	AT	AT	AT	AT	AT	AT	AA	AT	TT	AT	AT	AT	TT	AT	AA	TT	--	AT	AT
mk1948	AWUE01014827.1	26774	T	AA	TT	TT	AA	TA	AA	TT	TA	TT	AA	TA	TA	TA	--	TA	TT	TA	TA	TA	TT	AA	TA	AA	TA	TA	TT	TA	TA	TA	TA	TA	TA	TA	TT	TA	AA	TA	TA	TA	AA	TA	--	AA	TA	TA	TA
mk1949	AWUE01014827.1	27238	A	CC	AA	AA	CC	AC	CC	AA	AC	AA	CC	AC	AC	AC	CC	AC	AA	AC	AC	AC	AA	CC	AC	CC	AC	AC	AA	AC	AC	AC	AC	AC	AC	AC	AA	AC	CC	AC	AC	AC	CC	AC	--	CC	AC	AC	AC
mk1950	AWUE01014827.1	27422	A	GG	AA	AA	GG	AG	GG	AA	AG	AA	GG	AG	AG	AG	GG	AG	AA	AG	AG	AG	AA	GG	AG	GG	AG	AG	AA	AG	AG	AG	AG	AG	AG	AG	AA	AG	GG	AG	AG	AG	GG	AG	AA	GG	AG	AG	AG
mk1951	AWUE01014827.1	31005	G	AA	GG	--	--	GA	AA	--	AA	GG	--	GA	--	--	--	GA	GG	GA	GA	GA	--	--	GA	--	--	GA	--	GA	GA	GA	GA	GG	GA	GA	--	GA	--	GA	GA	GA	AA	GA	--	AA	GA	--	GA
mk1952	AWUE01014827.1	34198	T	GG	TT	TT	GG	TG	GG	TT	TG	TT	GG	TG	TG	TG	--	TG	TT	TG	TG	TG	TT	GG	TG	GG	TG	TG	TT	TG	TG	TG	TG	TG	TG	TG	TT	TG	GG	TG	TG	TG	GG	TG	TT	GG	GG	TG	TG
mk1953	AWUE01014827.1	34328	A	GG	AA	AA	GG	AG	GG	AA	AG	AA	GG	AG	AG	AG	--	AG	AA	AG	AG	AG	AA	GG	AG	GG	AG	AG	AA	AG	AG	AG	AG	AG	AG	AG	AA	AG	GG	AG	AG	AG	GG	AG	AA	GG	GG	AG	AG
mk1954	AWUE01015027.1	9554	C	AA	CC	CA	CA	CC	CC	CA	CA	CC	AA	CA	--	CA	--	CA	CA	CA	CC	CA	CA	AA	CC	CA	CA	AA	--	CA	CA	CC	AA	AA	AA	CA	--	CA	--	CA	CA	CA	CA	CA	CC	CA	CC	CA	CC
mk1957	AWUE01015027.1	29002	T	GG	TT	TG	TG	TT	TT	TG	TG	TT	GG	TG	GG	TG	TG	TG	TG	TG	TT	TG	TG	GG	TT	TG	TG	GG	GG	--	TG	TT	GG	GG	GG	TG	GG	TG	TG	TG	TG	TG	TG	TG	TT	TG	--	TG	TT
mk1958	AWUE01015027.1	29074	T	AA	TT	TA	TA	TT	TT	TA	TA	TT	AA	TA	AA	TA	TA	TA	TA	TA	TT	TA	TA	AA	TT	TA	TA	AA	AA	AA	TA	TT	AA	AA	AA	TA	AA	TA	TA	TA	TA	TA	TA	TA	TT	TA	--	TA	TT
mk1959	AWUE01015027.1	29459	C	TT	CC	CT	CT	CC	CC	CT	CT	CC	TT	CT	TT	CT	CT	CT	CT	CT	CC	CT	CT	TT	CC	CT	CT	TT	TT	CT	CT	CC	TT	TT	TT	CT	TT	CT	CT	CT	CT	CT	CT	CT	CC	CT	--	CT	CC
mk1960	AWUE01015027.1	29514	T	GG	TT	TG	TG	TT	TT	TG	TG	TT	GG	TG	GG	TG	TG	TG	TG	TG	TT	TG	TG	GG	TT	TG	TG	GG	GG	TG	TG	TT	GG	GG	GG	TG	GG	TG	TG	TG	TG	TG	TG	TG	TT	TG	--	TG	TT
mk1962	AWUE01015027.1	37862	A	GG	AA	AG	AG	AA	AA	AG	AG	AA	GG	AG	GG	AG	AG	AG	AG	AG	AA	AG	AG	GG	AA	AG	AG	GG	GG	AG	AG	AA	GG	GG	GG	AG	GG	AG	AG	AG	AG	AG	AG	AG	AA	AG	AA	AG	AA
mk1964	AWUE01015027.1	37925	G	GG	AA	GA	GA	AA	AA	GA	GA	AA	GG	GA	GG	GA	GA	GA	GA	GA	AA	GA	GA	GG	AA	GA	GA	GG	GG	GA	GA	AA	GG	GG	GG	GA	GG	GA	GA	GA	GA	GA	GA	GA	AA	GA	AA	GA	AA
mk1966	AWUE01015227.1	8385	G	AA	GG	GA	GA	--	GG	GA	GA	GG	AA	GA	AA	GA	GA	GA	GA	GA	GG	GA	GA	--	--	GG	GA	AA	AA	GA	--	--	AA	AA	AA	GA	AA	GA	GA	GA	GA	GA	--	GA	GG	GA	GG	AA	GG
mk1967	AWUE01015227.1	14945	G	GG	AA	--	GA	AA	AA	GA	GA	AA	GG	GA	GG	GA	GA	GA	GA	GA	AA	GA	GA	--	AA	GA	GA	GG	GG	GA	GA	AA	GG	GG	GG	--	GG	GA	--	GA	GA	GA	GA	GA	AA	GA	--	GA	AA
mk1968	AWUE01015227.1	14958	T	AA	TT	--	TA	TT	TT	TA	TA	TT	AA	TA	AA	TA	TA	TA	TA	TA	TT	TA	TA	--	TT	TA	TA	AA	AA	TA	TA	TT	AA	AA	AA	--	AA	TA	--	TA	TA	TA	TA	TA	TT	TA	--	TA	TT
mk1970	AWUE01015227.1	23453	T	TT	AA	TA	TA	AA	AA	TA	TA	AA	TT	TA	--	TA	--	TA	TA	TA	AA	TA	TA	--	AA	TA	TA	TT	TT	TA	TA	AA	TT	TT	TT	TA	--	TA	TA	TA	TA	--	TA	TA	AA	TA	AA	TA	--
mk1971	AWUE01015427.1	11464	G	GG	TT	GT	GT	GT	GT	GT	GG	GG	GG	GG	GT	--	TT	GG	--	GT	GT	GT	GT	GT	GG	GG	--	GT	GT	TT	GG	--	GG	GT	--	GT	--	GT	TT	GT	GG	GT	GT	GT	TT	GT	GT	GT	GG
mk1972	AWUE01015427.1	35956	T	TT	CC	TC	TC	TC	TC	TC	TT	TT	TT	TT	TC	CC	CC	TT	TC	TC	TC	TC	TC	--	TT	TT	TT	TC	TC	CC	TT	CC	TT	TC	CC	TC	CC	TC	CC	TC	TT	TC	TC	TC	CC	TC	TC	TC	TT
mk1974	AWUE01015427.1	38281	G	GG	AA	GA	GA	GA	GA	GA	GG	GG	GG	GG	GA	AA	AA	--	GA	GA	GA	GA	GA	GA	GG	GG	GG	--	GA	AA	GG	--	GG	GA	--	GA	AA	GA	--	GA	GG	GA	GA	GA	--	--	GA	--	GG
mk1975	AWUE01015427.1	59458	C	CC	GG	--	CG	CG	CG	CG	CC	--	--	CC	CG	GG	GG	--	CG	CG	CG	CG	CG	CG	CC	CC	--	CG	CG	GG	CC	GG	CC	CG	GG	--	GG	CG	GG	--	CC	CG	CG	CG	GG	CG	--	CG	CC
mk1976	AWUE01015427.1	59484	G	GG	AA	AA	GA	GA	GA	GA	GG	--	--	GG	GA	AA	AA	--	GA	GA	GA	GA	GA	GA	GG	GG	--	GA	GA	AA	GG	AA	GG	GA	AA	--	AA	GA	AA	--	GG	GA	GA	GA	AA	GA	--	GA	--
mk1977	AWUE01015427.1	59504	C	CC	AA	--	CA	CA	CA	CA	CC	--	--	CC	CA	AG	AA	--	CA	CA	CA	CA	CA	CA	CC	CC	--	CA	CA	AA	CC	AA	CC	CA	AA	--	AA	CA	AA	--	--	CA	CA	CA	AA	CA	--	CA	CC
mk1978	AWUE01015427.1	59561	A	AA	CC	CC	AC	AC	AC	AC	AA	--	--	AA	AC	CC	CC	--	AC	AC	AC	AC	AC	AC	AA	--	--	AC	AC	CC	AA	CC	AA	AC	CC	--	CC	AC	CC	--	AA	AC	AC	AC	CC	AC	--	AC	--
mk1979	AWUE01015427.1	59942	A	AA	CC	AC	AC	AC	AC	AC	AA	AA	AA	AA	AC	CC	CC	AA	AC	AC	AC	AC	AC	AC	AA	AA	AA	AC	AC	CC	AA	CC	AA	AC	CC	AC	CC	AC	CC	AC	AA	AC	AC	AC	CC	AC	AC	AC	AA
mk1981	AWUE01015427.1	64717	A	AA	GG	AG	AG	AG	AG	AG	AA	AA	AA	AA	AG	GG	GG	--	AG	AG	AG	AG	AG	AG	AA	AA	AA	AG	AG	GG	AA	GG	AA	AG	GG	AG	GG	AG	GG	AG	AA	AG	AG	AG	GG	AG	AG	AG	AA
mk1982	AWUE01015427.1	64790	A	AA	GG	AG	AG	AG	AG	AG	AA	AA	AA	AA	AG	GG	GG	--	AG	AG	AG	AG	AG	AG	AA	AA	AA	AG	AG	GG	AA	GG	AA	--	GG	AG	GG	AG	GG	AG	AA	AG	AG	AG	GG	AG	AG	AG	AA
mk1983	AWUE01015427.1	64792	G	GG	CC	GC	GC	GC	GC	GC	GG	GG	GG	GG	GC	CC	CC	--	GC	GC	GC	GC	GC	GC	GG	GG	GG	GC	GC	CC	GG	CC	GG	GC	CC	GC	CC	GC	CC	GC	GG	GC	GC	GC	CC	GC	GC	GC	GG
mk1985	AWUE01015427.1	64826	A	AA	GG	AG	AG	AG	AG	AG	AA	AA	AA	AA	AG	GG	GG	--	AG	AG	AG	AG	AG	AA	AA	AA	AA	AG	AG	GG	AA	GG	AA	AG	GG	AG	GG	AG	GG	AG	AA	AG	AG	AG	GG	AG	AG	AG	AA
mk1986	AWUE01015427.1	64870	C	CC	TT	CT	CT	CT	CT	CT	CC	CC	CC	CC	CT	TT	TT	--	CT	CT	CT	CT	CT	--	CC	CC	CC	CT	CT	TT	CC	TT	CC	CT	TT	CT	TT	CT	TT	CT	CC	CT	CT	CT	TT	CT	CT	CT	CC
mk1988	AWUE01015427.1	68940	A	AA	GG	AG	AG	AG	AG	AG	AA	AA	AA	AA	--	GG	GG	AA	AG	AG	AG	AG	AG	AG	AA	AA	AA	AG	AG	GG	AA	GG	AA	AG	GG	AG	GG	AG	GG	AG	AA	AG	AG	AG	GG	AG	AG	AG	AA
mk1989	AWUE01015527.1	1367	C	CC	TT	CT	CC	TT	CC	CT	CT	CT	CT	TT	CT	--	--	--	CT	CT	--	--	--	--	--	--	CT	TT	CT	CT	CC	--	CT	CT	TT	CT	--	CT	CT	CT	CC	CT	TT	CT	CT	CT	CC	CT	CT
mk1990	AWUE01015527.1	1499	T	TT	CC	TC	TT	CC	TT	TC	TC	TC	TC	CC	TC	--	--	TT	TC	TC	--	--	TC	--	--	--	TC	CC	TC	TC	TT	--	TC	TC	CC	TC	--	TC	TC	TC	TT	TC	CC	TC	TC	TC	TT	TC	--
mk1991	AWUE01015527.1	1525	C	TT	CC	CT	TT	CC	CT	CT	CT	CT	CT	CC	CT	--	--	TT	CT	CT	--	--	CT	--	--	--	CT	CC	CT	CT	--	--	CT	CT	CC	CT	--	CT	CT	CT	TT	CT	CC	CT	--	CT	--	CT	--
mk1992	AWUE01015527.1	1530	T	TT	CC	TC	TT	CC	TT	TC	TC	TC	TC	CC	TC	--	--	--	TC	TC	--	--	--	--	--	--	TC	CC	TC	TC	TT	--	TC	TC	CC	TC	--	TC	TC	TC	TT	TC	CC	TC	TC	TC	TT	TC	TC
mk1993	AWUE01015527.1	1579	A	AA	TT	AT	AA	TT	AA	AT	AT	AT	AT	TT	AT	--	--	AA	AT	AT	--	--	--	--	--	--	AT	TT	AT	AT	AA	--	AT	AT	TT	AT	--	AT	AT	AT	AA	AT	TT	AT	AT	AT	AA	AT	--
mk2009	AWUE01017127.1	4022	T	TT	CC	TC	TC	CC	CC	TC	TC	CC	TT	TC	TT	TC	TC	TC	TC	TC	--	TC	TC	TT	CC	TC	TC	TT	TT	TC	TC	CC	TT	TT	TT	TC	TT	TC	TC	TC	TC	TC	TC	CC	CC	TC	CC	TC	CC
mk2010	AWUE01017127.1	9161	G	AA	GG	GA	GA	GG	GG	GA	GA	GG	AA	GA	AA	GA	GA	GA	GA	GA	GG	GA	GA	AA	GG	GA	GA	AA	AA	GA	GA	GG	AA	AA	AA	GA	AA	GA	GA	GA	GA	GA	GA	GG	GG	GA	GG	GA	GG
mk2011	AWUE01017127.1	9827	C	CC	AA	CA	CA	AA	AA	CA	CA	AA	CC	CA	CC	CA	CA	CA	CA	CA	AA	CA	CA	CC	AA	CA	CA	CC	CC	CA	CA	AA	CC	CC	CC	CA	CC	CA	CA	CA	CA	CA	CA	AA	AA	CA	AA	CA	AA
mk2015	AWUE01017127.1	18879	C	CC	TT	CT	CT	TT	TT	CT	CT	TT	CC	CT	CC	CT	CT	CT	CT	CT	TT	CT	CT	CC	TT	CT	CT	CC	CC	CT	CT	TT	CC	CC	CC	CT	CC	CT	CT	CT	CT	CT	CT	TT	TT	CT	TT	CT	TT
mk2016	AWUE01018027.1	15290	G	CC	GG	GC	CC	--	GC	GG	GC	CC	CC	CC	GC	GC	GG	GG	GC	CC	GC	GC	GC	GC	GC	GG	GC	GG	CC	GC	GG	GC	CC	GC	GC	GG	CC	CC	GC	GC	GC	GG	GC	CC	--	GC	GC	CC	--
mk2017	AWUE01018027.1	15557	A	TT	AA	AT	TT	AA	AT	AA	AT	TT	TT	TT	AT	AT	--	AA	AT	TT	AT	AT	AT	AT	AT	--	AT	AA	TT	AT	AA	AT	TT	AT	AT	AA	TT	TT	AT	AT	AT	AA	AT	TT	--	AT	AT	TT	TT
mk2024	AWUE01020627.1	6526	C	CC	TT	CT	CT	TT	TT	CT	CT	TT	CC	CT	CC	CT	CT	CT	CT	CT	TT	CT	CT	--	TT	CT	CT	CC	CC	CT	CT	TT	CC	CC	CC	CT	CC	CT	CT	CT	CT	CT	CT	CT	TT	CT	TT	CT	TT
mk2025	AWUE01020927.1	9435	C	GG	CC	CG	CG	CG	CG	CC	CG	GG	GG	CG	--	CG	CG	CC	CG	CG	CG	CC	GG	CG	CG	CC	CC	--	CG	GG	CC	CG	GG	CC	CG	CG	CG	GG	CC	CC	--	CG	CG	GG	CC	CG	CG	CG	CG
mk2026	AWUE01020927.1	9523	A	CC	AA	AC	AC	AC	AC	AA	AC	CC	CC	AC	--	AC	AC	AA	AC	AC	AC	AA	CC	AC	AC	AA	AA	--	AC	CC	AA	AC	CC	AA	AC	AC	AC	CC	AA	AA	--	--	--	CC	AA	AC	AC	AC	AC
mk2027	AWUE01020927.1	9629	A	GG	AA	AG	AG	--	AG	AA	AG	GG	GG	AG	--	AG	AG	AA	AG	AG	AG	AA	GG	AG	AG	AA	AA	--	AG	GG	AA	AG	GG	AA	AG	AG	AG	GG	AA	AA	--	AG	AG	GG	AA	AG	AG	AG	AG
mk2028	AWUE01020927.1	12798	T	CC	TT	--	TC	--	TC	--	TC	--	CC	TC	--	TC	TC	--	TC	--	TC	TT	CC	--	TC	--	--	TT	TC	--	TT	TC	--	--	--	--	TC	--	TT	--	TC	--	TC	--	--	--	--	TC	TC
mk2029	AWUE01020927.1	16735	C	GG	CC	CG	CG	CG	--	CC	CG	--	--	CG	--	CG	CG	--	CG	CG	CG	CC	GG	CG	--	CC	CC	CC	CG	GG	CC	CG	--	CC	--	CG	CG	--	CC	CC	CG	CG	CG	GG	CC	CG	CG	CG	CG
mk2030	AWUE01020927.1	16748	A	GG	AA	AG	AG	AG	--	AA	AG	--	--	AG	--	AG	AG	--	AG	AG	AG	AA	GG	AG	--	AA	AA	AA	AG	GG	AA	AG	--	AA	--	AG	AG	--	AA	AA	AG	AG	AG	GG	AA	AG	AG	AG	AG
mk2032	AWUE01020927.1	16894	T	GG	TT	TG	TG	TG	--	TT	TG	--	--	TG	--	TG	TG	--	TG	TG	TG	TT	GG	TG	--	TT	TT	TT	TG	GG	TT	TG	--	TT	--	TG	TG	--	TT	TT	TG	TG	TG	GG	TT	TG	TG	TG	TG
mk2034	AWUE01020927.1	29338	C	AA	CC	CA	CA	CA	CA	CC	CA	AA	AA	CA	CC	CA	--	--	CA	CA	CA	CC	AA	CA	CA	--	CC	CC	CA	AA	CC	CA	AA	--	CA	CA	CA	AA	CC	--	CA	CA	CA	--	CC	CA	CA	CA	CA
mk2035	AWUE01020927.1	50536	G	AA	GG	GA	GA	GA	GA	GG	GA	AA	AA	GA	GG	GA	GA	GG	GA	GA	GA	GG	AA	GA	GA	GG	GG	GG	GA	--	GG	GA	AA	GG	GA	GA	GA	AA	GG	GG	GA	GA	GA	AA	--	GA	GA	GA	GA
mk2036	AWUE01020927.1	54028	T	CC	TT	TC	TC	TC	TC	TT	TC	CC	CC	TC	TT	TC	--	TT	TC	TC	TC	TT	--	TC	TC	TT	TT	TT	TC	CC	TT	TC	CC	TT	TC	TC	TC	CC	TT	TT	TC	TC	TC	CC	TT	TC	TC	TC	TC
mk2037	AWUE01020927.1	54146	T	CC	TT	TC	TC	TC	TC	TT	TC	CC	CC	TC	TT	TC	--	TT	TC	TC	TC	TT	CC	TC	TC	TT	TT	TT	TC	CC	TT	TC	CC	TT	TC	TC	TC	CC	TT	TT	TC	TC	TC	CC	TT	TC	TC	TC	TC
mk2038	AWUE01020927.1	60644	T	CC	TT	TC	TC	TC	TC	TT	TC	CC	CC	TC	TT	TC	TC	TT	TC	TC	TC	TT	--	--	TC	TT	TT	TT	--	--	TT	TC	CC	TT	TC	TC	TT	--	TT	TT	TC	--	TC	CC	TT	TC	TC	TC	TC
mk2039	AWUE01020927.1	119936	T	GG	TT	TG	TG	TG	TG	TT	TG	GG	GG	TG	TT	TG	TG	TT	TG	TG	TG	TT	GG	TG	TG	TT	TT	TT	TG	GG	TT	TG	GG	TT	TG	TG	TG	GG	TT	TT	TG	TG	TG	GG	TT	TG	TG	TG	TT
mk2042	AWUE01020927.1	124637	T	CC	TT	TC	TC	--	TC	TT	TC	CC	CC	TC	TT	TC	--	--	TT	TC	--	TT	CC	TC	TC	--	TT	--	TC	CC	TT	--	CC	TT	TC	TC	TC	CC	TT	--	TC	TC	TC	CC	TT	TC	--	TC	TT
mk2043	AWUE01020927.1	126264	G	AA	GG	GA	GA	GA	GA	GG	GA	AA	AA	GA	GG	GA	GA	GG	GA	GA	GA	GG	AA	GA	GA	GG	GG	--	GA	AA	--	GA	AA	GG	GA	GA	GA	AA	GG	GG	GA	GA	GA	AA	GG	GA	--	GA	GG
mk2048	AWUE01022927.1	12535	T	TT	CC	TC	TC	CC	CC	TC	TC	CC	TT	TC	TT	TC	TC	TC	TC	TC	CC	TC	TC	TT	CC	TC	TC	TT	TT	TC	TC	CC	TT	TT	TT	TC	TT	TC	TC	TC	TC	TC	TC	CC	CC	TC	CC	TC	CC
mk2049	AWUE01023527.1	3834	T	TT	CC	TC	TT	TC	TC	CC	TC	TT	TT	TT	TC	TC	--	--	TC	TC	TC	TC	TC	TC	TC	CC	TC	CC	TT	TC	CC	TC	TT	CC	TC	CC	TT	TT	TC	TC	TC	CC	TC	TT	CC	TC	--	TT	TC
mk2050	AWUE01023527.1	20828	T	GG	TT	TG	GG	TG	TG	TT	TG	GG	GG	GG	TG	TG	TT	TT	TG	TG	TG	TG	TG	TG	TG	TT	TG	TT	GG	TG	TT	TG	GG	TT	TG	TT	GG	GG	TG	TG	TG	TT	TG	GG	TT	TG	TG	GG	TG
mk2051	AWUE01023527.1	23107	A	GG	AA	AG	GG	AG	AG	AA	AG	GG	GG	GG	AG	AG	--	AA	AG	AG	AG	AG	AG	AG	AG	AA	AG	AA	GG	AG	AA	AG	GG	AA	AG	AA	GG	GG	AG	AG	AG	AA	AG	GG	--	AG	AG	--	AG
mk2052	AWUE01023527.1	23108	G	AA	GG	GA	AA	GA	GA	GG	GA	AA	AA	AA	GA	GA	--	GG	GA	GA	GA	GA	GA	GA	GA	GG	GA	GG	AA	GA	GG	GA	AA	GG	GA	GG	AA	AA	GA	GA	GA	GG	GA	AA	--	GA	GA	--	GA
mk2053	AWUE01023527.1	23255	T	CC	TT	TC	CC	TC	TC	TT	TC	CC	CC	CC	TC	TC	--	TT	TC	TC	TC	TC	TC	TC	TC	TT	TC	TT	CC	TC	TT	TC	CC	TT	TC	TT	CC	CC	TC	TC	TC	TT	TC	CC	--	TC	TC	--	TC
mk2055	AWUE01023527.1	23263	C	TT	CC	CT	TT	CT	CT	CC	CT	TT	TT	TT	CT	CT	--	CC	CT	CT	CT	CT	CT	CT	CT	CC	CT	CC	TT	CT	CC	CT	TT	CC	CT	CC	TT	TT	CT	CT	CT	CC	CT	TT	--	CT	CT	--	CT
mk2057	AWUE01023527.1	23632	T	CC	TT	TC	CC	TC	TC	TT	TC	CC	CC	CC	TC	TC	--	TT	TC	TC	TC	TC	TC	TC	TC	TT	TC	TT	--	TC	TT	TC	CC	TT	--	TT	CC	CC	TC	TC	TC	TT	TC	CC	TT	TC	TC	CC	TC
mk2058	AWUE01023527.1	23722	C	TT	CC	CT	TT	CT	CT	CC	CT	TT	TT	TT	CT	CT	--	CC	CT	CT	CT	CT	CT	CT	CT	CC	CT	CC	--	CT	CC	CT	TT	CC	--	CC	TT	TT	CT	CT	CT	--	CT	TT	CC	CT	CT	TT	CT
mk2065	AWUE01023527.1	32971	A	GG	AA	AG	GG	AG	AG	AA	AG	GG	GG	GG	AG	AG	AA	AA	AG	AG	AG	AG	AG	--	AG	AA	AG	AA	--	--	AA	--	GG	AA	AG	AA	GG	GG	AG	AG	AG	AA	AG	GG	AA	AG	AG	GG	AG
mk2068	AWUE01023527.1	33166	G	AA	GG	GA	AA	GG	GA	GG	GA	AA	AA	AA	GA	GA	GG	GG	GA	GA	GA	GA	GA	--	GA	GG	GA	GG	--	--	GG	--	AA	GG	GA	GG	AA	AA	GA	GA	GA	GG	GA	AA	GG	GA	GA	AA	GA
mk2070	AWUE01006128.1	806	G	TT	GG	TT	GT	GG	TT	TT	GG	GT	GT	GT	GT	GT	--	GG	GT	GT	TT	GT	GT	GT	GT	GT	GT	TT	TT	GT	GT	GT	TT	TT	TT	GT	GG	GT	GG	GT	GT	TT	TT	GT	--	GT	TT	GT	GT
mk2071	AWUE01006128.1	945	A	GG	AA	GG	AG	AA	GG	GG	AA	AG	AG	AG	AG	AG	--	AA	AG	AG	GG	AG	AG	AG	AG	AG	AG	GG	GG	AG	AG	AG	GG	GG	GG	AG	AA	AG	AA	AG	AG	GG	GG	AG	--	AG	GG	AG	AG
mk2073	AWUE01007028.1	344	T	TT	AA	TA	TA	AA	AA	TA	--	--	TT	TA	TT	TA	--	AA	TA	TA	AA	TA	--	TT	--	TA	TA	TT	--	TA	TA	--	TT	TT	--	TA	--	--	--	--	TA	--	TA	--	--	TA	--	TA	--
mk2076	AWUE01012628.1	1912	G	AA	GG	AA	GA	GG	AA	AA	GG	GA	GA	GA	GA	GA	--	GG	GA	GA	AA	GA	GA	GA	GA	GA	GA	AA	AA	GA	GA	GA	AA	AA	AA	GA	GG	GA	GG	GA	GA	AA	AA	GA	GA	GA	--	GA	GA
mk2077	AWUE01014328.1	4346	T	CC	TT	CC	TC	TT	CC	CC	TT	TC	TC	TC	TC	TC	--	--	TC	TC	--	TC	TC	TC	TC	TC	TC	--	CC	TC	TC	TC	CC	CC	--	TC	TT	TC	TT	--	TC	CC	CC	--	TC	TC	CC	TC	TC
mk2078	AWUE01014828.1	3459	A	TT	AA	AA	TT	AT	TT	AA	AT	AA	TT	AT	AT	AT	TT	AT	AA	AT	AT	AT	AA	TT	AT	TT	AT	AT	AA	AT	AT	AT	AT	AT	AT	AT	AA	AT	TT	AT	AT	AT	TT	AT	AA	TT	AT	AT	AT
mk2079	AWUE01014828.1	7437	T	AA	TT	--	--	TA	--	--	TA	TT	AA	TA	TA	--	--	TA	TT	TA	TA	TA	--	AA	TA	AA	TA	TA	--	TA	TA	TA	TA	--	TA	--	--	TA	AA	TA	TA	--	AA	TA	TT	AA	TA	TA	TA
mk2081	AWUE01014828.1	25134	C	TT	CC	CC	TT	CT	TT	CC	CT	CC	TT	CT	CT	CT	TT	CT	CC	CT	CT	CT	CC	TT	CT	TT	CT	CT	CC	CT	CT	CT	CT	CT	CT	CT	CC	CT	TT	CT	CT	CT	TT	CT	CC	TT	--	CT	CT
mk2082	AWUE01014828.1	32235	A	GG	AA	AA	GG	AG	GG	--	AG	AA	--	AG	AG	AG	GG	AG	AA	AG	AG	AG	AA	GG	AG	GG	AG	AG	AA	AG	--	AG	GG	AG	AG	AG	AA	AG	GG	AG	AG	AG	GG	AG	AA	GG	--	AG	AG
mk2083	AWUE01014828.1	32393	A	GG	AA	AA	GG	AG	GG	--	AG	AA	--	AG	AG	AG	GG	AG	AA	--	AG	AG	AA	GG	AG	GG	AG	AG	AA	AG	--	AG	GG	AG	AG	AG	--	AG	GG	AG	AG	AG	GG	AG	AA	GG	--	AG	AG
mk2090	AWUE01014828.1	39266	A	GG	AA	AA	GG	AG	GG	AA	--	AA	GG	AG	AG	AG	GG	AG	--	AG	AG	AG	AA	GG	AG	GG	--	AG	AA	AG	AG	--	AG	AG	AG	AG	AA	AG	GG	AG	GG	AG	GG	AG	--	GG	--	AG	AG
mk2091	AWUE01014828.1	67710	A	TT	AA	--	TT	AT	TT	AA	AT	--	TT	AT	AT	AT	TT	--	AA	AT	AT	AT	AA	TT	AT	TT	--	TT	--	AT	TT	--	AT	AT	AT	--	AA	AT	TT	AT	AT	AT	TT	--	AA	TT	AT	AT	AT
mk2095	AWUE01015228.1	4280	G	AA	GG	GA	GA	GG	GG	GA	GA	GG	AA	GA	AA	GA	GA	GA	GA	GA	GG	GA	GA	AA	GG	GA	GA	AA	AA	GA	GA	GG	AA	AA	AA	GA	AA	GA	GA	GA	GA	GA	GA	GA	GG	GA	GG	GA	GG
mk2096	AWUE01015228.1	6628	G	GG	TT	GT	GT	TT	TT	GT	GT	TT	GG	GT	GG	GT	GT	GT	GT	GT	TT	GT	GT	GG	TT	GT	GT	GG	GG	GT	GT	TT	GG	GG	GG	GT	GG	GT	GT	GT	GT	GT	GT	GT	TT	GT	TT	GT	TT
mk2116	AWUE01017828.1	21323	T	TT	CC	CC	TT	TC	TT	--	TC	CC	TT	TC	TC	TC	TC	TC	CC	CC	TC	TC	TC	TT	TC	TT	TC	TC	CC	TC	TC	--	TC	TC	TC	TC	CC	TC	TT	TC	TC	TC	TT	TC	--	TC	TC	TC	TC
mk2117	AWUE01017828.1	21325	G	GG	AA	AA	GG	GA	GG	--	GA	AA	GG	GA	GA	GA	GA	GA	AA	--	GA	GA	GA	GG	GA	GG	GA	GA	AA	GA	GA	--	GA	GA	GA	GA	AA	GA	GG	GA	GA	GA	GG	GA	--	GA	GA	GA	GA
mk2118	AWUE01017828.1	21417	A	AA	GG	GG	AA	AG	AA	--	AG	GG	AA	AG	AG	AG	AG	AG	GG	--	AG	AG	AG	AA	AG	AA	AG	AG	GG	AG	AG	--	AG	AG	--	AG	GG	AG	AA	AG	AG	AG	AA	AG	--	AG	AG	AG	AG
mk2119	AWUE01017828.1	24259	G	GG	AA	AA	GG	GA	GG	AA	GA	AA	GG	GA	GA	GA	GA	GA	AA	GA	GA	GA	GA	GG	GA	GG	GA	GA	--	GA	GA	GA	GA	GA	GA	GA	AA	GA	GG	GA	GA	GA	GG	GA	AA	GA	GA	GA	GA
mk2120	AWUE01017828.1	24260	C	CC	TT	TT	CC	CT	CC	TT	CT	TT	CC	CT	CT	CT	CT	CT	TT	CT	CT	CT	CT	CC	CT	CC	CT	CT	--	CT	CT	CT	CT	CT	CT	CT	TT	CT	CC	CT	CT	CT	CC	CT	TT	CT	CT	CT	CT
mk2142	AWUE01020628.1	2478	C	CC	TT	CT	CT	TT	TT	CT	CT	TT	CC	CT	CC	CT	CT	CT	CT	CT	TT	CT	CT	CC	--	CT	CT	CC	CC	CT	CT	TT	CC	CC	CC	CT	CC	CT	CT	CT	CT	CT	CT	CT	TT	CT	TT	CT	TT
mk2143	AWUE01020628.1	2578	T	TT	CC	TC	TC	CC	CC	TC	TC	CC	TT	TC	TT	TC	TC	TC	TC	TC	CC	TC	TC	TT	--	TC	TC	TT	TT	TC	TC	CC	TT	TT	TT	TC	TT	TC	TC	TC	TC	TC	TC	TC	CC	TC	CC	TC	CC
mk2144	AWUE01020628.1	15930	C	CC	TT	CT	CT	TT	TT	CT	CT	TT	CC	CT	CC	CT	CT	CT	CT	CT	TT	CT	CT	CC	TT	CT	CT	CC	CC	CT	CT	TT	CC	CC	CC	CT	CC	CT	CT	CT	CT	CT	CT	CT	TT	CT	TT	CT	TT
mk2150	AWUE01023528.1	194	A	GG	AA	AG	GG	AA	AG	AA	AG	GG	GG	GG	AG	AG	AA	AA	AG	AG	AG	AG	AG	AG	AG	AA	AG	AA	GG	AG	AA	AG	GG	AA	AG	AA	GG	GG	AG	AG	AG	AA	AG	--	AA	AG	AG	GG	AG
mk2151	AWUE01023528.1	230	A	GG	AA	AG	GG	AA	AG	AA	AG	GG	GG	GG	AG	AG	AA	AA	AG	AG	AG	AG	AG	AG	AG	AA	AG	AA	GG	AG	AA	AG	GG	AA	AG	AA	GG	GG	AG	AG	AG	AA	AG	--	AA	AG	AG	GG	AG
mk2154	AWUE01023528.1	348	G	AA	GG	GA	AA	GG	GA	GG	GA	AA	AA	AA	GA	GA	GG	GG	GA	GA	GA	GA	GA	GA	GA	GG	GA	GG	AA	GA	GG	GA	AA	GG	GA	GG	AA	AA	GA	GA	GA	GG	GA	AA	GG	GA	GA	AA	GA
mk2155	AWUE01023528.1	2570	A	GG	AA	AG	GG	AA	AG	AA	AG	GG	GG	GG	AG	AG	AA	--	--	AG	AG	AG	AG	AG	AG	AA	AG	AA	GG	AG	AA	AG	GG	AA	AG	AA	GG	GG	AG	AG	AG	AA	AG	GG	AA	AG	AG	GG	AG
mk2156	AWUE01023528.1	2586	C	TT	CC	CT	TT	CC	CT	CC	CT	TT	TT	TT	CT	CT	CC	CC	--	CT	CT	CT	CT	CT	CT	CC	CT	CC	TT	CT	CC	CT	TT	CC	CT	CC	TT	TT	CT	CT	CT	CC	CT	TT	CC	CT	CT	TT	CT
mk2157	AWUE01023528.1	2624	T	TT	CC	TC	TT	CC	TC	CC	TC	TT	TT	TT	TC	TC	CC	--	--	TC	TC	TC	TC	TC	TC	CC	TC	CC	TT	TC	CC	TC	TT	--	TC	CC	TT	TT	TC	TC	TC	CC	TC	TT	CC	TC	TC	TT	TC
mk2158	AWUE01023528.1	2627	A	CC	AA	AC	CC	AA	--	AA	AC	CC	CC	CC	AC	AC	AA	--	--	AC	AC	AC	AC	AC	AC	AA	AC	AA	CC	AC	--	AC	CC	AA	AC	AA	CC	CC	AC	AC	AC	--	AC	CC	--	AC	AC	CC	AC
mk2159	AWUE01023528.1	2699	C	CC	TT	CT	CC	TT	CT	TT	CT	CC	CC	CC	CT	CT	TT	--	--	CT	CT	CT	CT	CT	CT	TT	CT	TT	CC	CT	TT	CT	CC	--	CT	TT	CC	CC	CT	CT	CT	TT	CT	CC	--	CT	CT	CC	CT
mk2160	AWUE01023528.1	2708	A	AA	GG	AG	AA	GG	AG	GG	AG	AA	AA	AA	AG	AG	GG	--	--	AG	AG	AG	AG	AG	AG	GG	AG	GG	AA	AG	GG	AG	AA	--	AG	GG	AA	AA	AG	AG	AG	GG	AG	AA	GG	AG	AG	AA	AG
mk2161	AWUE01023528.1	2730	G	GG	AA	GA	GG	AA	GA	AA	GA	GG	GG	GG	GA	GA	AA	--	--	GA	GA	GA	GA	GA	GA	AA	GA	AA	GG	GA	AA	GA	GG	--	GA	AA	GG	GG	GA	GA	GA	--	GA	GG	AA	GA	GA	GG	GA
mk2162	AWUE01012129.1	3647	A	AA	TT	AT	AT	TT	TT	AT	AT	TT	AA	AT	AA	AT	AT	AT	AT	AT	TT	AT	--	AA	TT	AT	AT	AA	AA	AT	AT	TT	AA	AA	AA	AT	AA	AT	AT	AT	AT	AT	AT	--	--	AT	TT	AT	TT
mk2171	AWUE01014329.1	3861	C	GG	CC	GG	CG	CC	GG	GG	CC	CG	CG	CG	CG	CG	--	CC	CG	CG	GG	CG	CG	CG	CG	CG	CG	GG	GG	CG	CG	CG	GG	GG	GG	CG	CC	CG	CC	CG	CG	GG	GG	CG	CG	CG	--	CG	CG
mk2172	AWUE01014329.1	3903	A	GG	AA	GG	AG	AA	GG	GG	AA	AG	AG	AG	AG	AG	--	AA	AG	AG	GG	AG	AG	AG	AG	AG	AG	GG	GG	AG	AG	AG	GG	GG	GG	AG	AA	AG	AA	AG	AG	GG	GG	AG	AG	AG	--	AG	AG
mk2173	AWUE01014329.1	3946	A	CC	AA	CC	AC	AA	CC	CC	AA	AC	AC	AC	AC	AC	--	AA	AC	AC	CC	AC	AC	AC	AC	AC	AC	CC	CC	AC	AC	AC	CC	CC	CC	AC	AA	AC	AA	AC	AC	CC	CC	AC	AC	AC	--	AC	AC
mk2174	AWUE01014329.1	12794	C	TT	CC	TT	CT	CC	TT	TT	CC	CT	CT	CT	CT	CT	TT	CC	CT	CT	TT	CT	CT	CT	CT	--	CT	TT	TT	CT	CT	CT	TT	TT	TT	CT	CC	CT	CC	CT	--	--	TT	CT	CT	CT	--	CT	CT
mk2175	AWUE01014329.1	24887	T	AA	TT	AA	TA	TT	AA	AA	TT	TA	TA	TA	TA	TA	AA	TT	TA	TA	AA	TA	TA	TA	TA	TA	TA	AA	AA	TA	TA	TA	AA	AA	AA	TA	TT	TA	TT	TA	TA	AA	AA	TA	TA	TA	AA	TA	TA
mk2178	AWUE01014829.1	13147	C	CC	AA	AA	CC	--	CC	AA	--	AA	CC	CA	CA	CA	--	CA	AA	CA	CA	CA	AA	CC	CA	CC	CA	CA	AA	CA	CA	CA	CA	CA	CA	CA	AA	CA	CC	CA	CA	CA	CC	CA	--	CC	CA	CA	CA
mk2179	AWUE01014829.1	15691	T	TT	AA	AA	TT	TA	TT	AA	TA	AA	TT	TA	TA	TA	--	TA	AA	TA	TA	TA	AA	TT	TA	TT	TA	TA	AA	TA	TA	TA	TA	TA	TA	TA	AA	TA	TT	TA	TA	TA	TT	TA	AA	TT	TA	TA	TA
mk2180	AWUE01015229.1	2425	T	CC	TT	TC	TC	TT	TT	TC	TC	TT	CC	TC	CC	TC	TC	TC	TC	TC	TT	TC	TC	CC	TT	TC	TC	CC	CC	TC	TC	TT	CC	CC	CC	TC	CC	TC	TC	TC	TC	TC	TC	TC	TT	TC	TT	TC	TT
mk2181	AWUE01015229.1	2609	C	CC	TT	CT	CT	TT	TT	CT	CT	TT	CC	CT	CC	CT	CT	CT	CT	CT	TT	CT	CT	CC	TT	CT	CT	CC	CC	CT	CT	TT	CC	CC	CC	CT	CC	CT	CT	CT	CT	CT	CT	CT	TT	CT	TT	CT	TT
mk2185	AWUE01018729.1	1388	G	GG	AA	GA	GA	AA	AA	GA	GA	AA	GG	GA	GG	GA	GA	GA	GA	GA	AA	GA	GA	GG	AA	GA	GA	GG	GG	GA	GA	--	GG	GG	GG	GA	GG	GA	GA	GA	GA	GA	GA	AA	AA	GA	AA	GA	--
mk2186	AWUE01018729.1	1417	A	AA	GG	AG	AG	GG	GG	AG	AG	GG	AA	AG	AA	AG	AG	AG	AG	AG	GG	AG	AG	AA	GG	AG	AG	AA	AA	AG	AG	--	AA	AA	AA	AG	AA	AG	AG	AG	AG	AG	AG	GG	GG	AG	GG	AG	--
mk2188	AWUE01020129.1	33572	A	GG	AA	GG	AG	AA	GG	GG	AA	AG	AG	AG	AG	AG	--	AA	AG	AG	--	AG	AG	AG	AG	AG	AG	--	GG	AG	AG	--	GG	GG	GG	AG	AA	AG	AA	AG	AG	GG	GG	AG	AG	AG	GG	AG	AG
mk2189	AWUE01020129.1	41602	T	CC	TT	CC	TC	TT	CC	CC	TT	TC	TC	TC	TC	TC	CC	TT	TC	TC	CC	TC	TC	TC	TC	TC	TC	CC	CC	TC	--	TC	CC	CC	CC	TC	TT	TC	TT	TC	TC	CC	CC	TC	TC	TC	CC	TC	TC
mk2190	AWUE01020929.1	1293	T	GG	TT	TG	TG	TG	TT	TT	TG	GG	GG	--	--	TG	TG	TT	TG	TG	TG	TT	GG	TG	TG	TT	TT	--	TG	GG	TT	TG	--	--	TG	TG	TG	GG	TT	--	TG	TG	TG	--	TT	TG	--	TG	TT
mk2191	AWUE01020929.1	1327	C	GG	CC	CG	CG	CG	CC	CC	CG	GG	GG	--	--	CG	CG	CC	CG	CG	CG	CC	GG	CG	CG	CC	CC	--	CG	GG	CC	CG	--	--	CG	CG	CG	GG	CC	--	CG	CG	CG	--	CC	CG	--	CG	CC
mk2192	AWUE01020929.1	2432	G	AA	GG	GA	GA	GA	GA	GG	GA	AA	AA	GA	GG	GA	GA	GG	GA	GA	GA	GG	AA	GA	GA	GG	GG	GG	GA	AA	GG	GA	AA	GG	GA	GA	GA	AA	GG	GG	GA	GA	GA	AA	GG	GA	GA	GA	GG
mk2193	AWUE01020929.1	2513	T	CC	TT	TC	TC	TC	TC	TT	TC	CC	CC	TC	TT	TC	TC	TT	TC	TC	TC	TT	CC	TC	TC	TT	TT	TT	TC	CC	TT	TC	CC	TT	TC	TC	TC	CC	TT	TT	TC	TC	TC	CC	TT	TC	TC	TC	TT
mk2194	AWUE01020929.1	3703	G	AA	GG	GA	GA	GA	GA	--	GA	AA	AA	GA	GG	GA	GA	GG	GA	GA	GA	GG	AA	GA	GA	GG	GG	GG	GA	AA	--	GA	AA	GG	GA	GA	GA	GA	GG	GG	GA	GA	GA	AA	GG	GA	--	GA	GG
mk2195	AWUE01020929.1	3762	T	CC	TT	TC	TC	TC	TC	--	TC	CC	CC	TC	TT	TC	TC	TT	TC	TC	TC	TT	CC	TC	TC	TT	TT	TT	TC	CC	--	TC	CC	TT	TC	TC	TC	CC	TT	TT	TC	TC	TC	CC	TT	TC	--	TC	TT
mk2196	AWUE01020929.1	3820	A	GG	AA	AG	AG	AG	AG	--	AG	GG	GG	AG	AA	AG	AG	AA	AG	AG	AG	AA	GG	AG	AG	AA	AA	AA	AG	GG	AA	AG	GG	AA	AG	AG	AG	GG	AA	AA	AG	AG	AG	GG	AA	AG	--	AG	AA
mk2198	AWUE01022029.1	34786	A	CC	AA	AC	AA	AC	AC	CC	AC	AC	AC	AC	CC	AA	AC	AC	CC	AA	AC	CC	AA	CC	AC	AC	AC	--	AC	AA	AC	AC	AC	AC	AC	CC	AA	AA	AA	AC	AC	AC	AC	CC	AC	CC	CC	CC	AC
mk2199	AWUE01022629.1	3082	C	CC	GG	CG	CG	GG	GG	CG	CG	GG	CC	CG	CC	CG	CG	CG	CG	CG	GG	CG	CG	CC	GG	CG	CG	--	CC	CG	CG	GG	CC	CC	CC	CG	CC	CG	CG	CG	CG	CG	CG	GG	GG	CG	--	CG	GG
mk2201	AWUE01023429.1	323	G	GG	AA	GA	GA	AA	--	GA	GA	AA	GG	GA	GG	GA	GA	GA	GA	GA	AA	GA	GA	GG	--	GA	GA	GG	GG	GA	GA	--	GG	--	GG	GA	GG	GA	GA	GA	GA	GA	GA	--	--	GA	AA	GA	AA
mk2202	AWUE01023429.1	2834	T	TT	CC	TC	TC	CC	CC	TC	TC	CC	TT	TC	TT	TC	TC	TC	TC	TC	CC	TC	TC	TT	CC	TC	TC	TT	TT	TC	TC	CC	TT	TT	TT	TC	TT	TC	TC	TC	TC	TC	TC	CC	CC	TC	CC	TC	CC
mk2205	AWUE01023429.1	7069	A	AA	GG	AG	AG	GG	GG	AG	AG	GG	AA	AG	AA	AG	--	AG	AG	AG	GG	AG	AG	AA	GG	AG	AG	--	AA	AG	AG	GG	AA	AA	AA	AG	AA	AG	AG	AG	AG	AG	AG	GG	GG	AG	--	--	GG
mk2206	AWUE01013330.1	5756	A	AA	GG	AA	GG	GG	AA	AA	GG	AG	AG	AG	AG	AG	AA	GG	AA	AG	AA	AG	AG	AG	AG	AG	AG	AA	AA	AG	AG	--	AA	AA	AA	AG	GG	AG	GG	AG	AG	AA	AA	AG	AG	AG	AA	AG	--
mk2207	AWUE01013330.1	5823	T	TT	CC	TT	CC	CC	TT	TT	CC	TC	TC	TC	TC	TC	TT	CC	TT	TC	TT	TC	TC	TC	TC	TC	TC	TT	TT	TC	TC	--	TT	TT	TT	TC	CC	TC	CC	TC	TC	TT	TT	TC	TC	TC	TT	TC	--
mk2208	AWUE01013330.1	5886	C	CC	TT	CC	TT	TT	CC	CC	TT	CT	CT	CT	CT	CT	CC	TT	CC	CT	CC	CT	CT	CT	CT	CT	CT	CC	CC	CT	CT	--	CC	CC	CC	CT	TT	CT	TT	CT	CT	CC	CC	CT	CT	CT	CC	CT	CT
mk2209	AWUE01013330.1	5888	G	GG	AA	GG	AA	AA	GG	GG	AA	GA	GA	GA	GA	GA	GG	AA	GG	GA	GG	GA	GA	GA	GA	GA	GA	GG	GG	GA	GA	--	GG	GG	--	GA	AA	GA	AA	GA	GA	GG	GG	GA	GA	GA	GG	GA	--
mk2236	AWUE01015230.1	14794	T	TT	AA	TA	TA	AA	AA	--	TA	AA	TT	TA	TT	TA	TA	TA	TA	TA	AA	TA	TA	TT	AA	TA	TA	--	TT	TA	TA	AA	--	TT	--	TA	TT	TA	TA	TA	TA	TA	TA	TA	--	TA	AA	TA	AA
mk2237	AWUE01015230.1	14795	A	AA	TT	AT	AT	TT	TT	AT	AT	TT	AA	AT	AA	AT	AT	AT	AT	AT	TT	AT	AT	AA	TT	AT	AT	--	AA	AT	AT	TT	--	AA	--	AT	AA	AT	AT	AT	AT	AT	AT	AT	--	AT	TT	AT	TT
mk2239	AWUE01015230.1	14982	G	GG	AA	GA	GA	AA	AA	GA	GA	AA	GG	GA	GG	GA	GA	GA	GA	GA	AA	GA	GA	GG	AA	GA	GA	--	GG	GA	GA	AA	--	GG	--	GA	GG	GA	GA	GA	GA	GA	GA	GA	--	GA	AA	GA	AA
mk2240	AWUE01015230.1	15064	T	TT	CC	TC	TC	CC	CC	TC	TC	CC	TT	TC	TT	TC	TC	TC	TC	TC	CC	TC	TC	TT	CC	TC	TC	--	TT	TC	TC	CC	--	TT	--	TC	TT	TC	TC	TC	TC	TC	TC	TC	--	TC	CC	TC	CC
mk2244	AWUE01015230.1	58524	G	AA	GG	GA	GA	GG	GG	GA	GA	GG	AA	GA	AA	GA	GG	GA	GA	GA	GG	GA	GA	AA	GG	GA	GA	AA	AA	GA	GA	GG	AA	AA	AA	GA	AA	GA	GA	GA	GA	GA	GA	GA	GG	GA	GG	GA	GG
mk2245	AWUE01015230.1	62804	T	TT	CC	TC	TC	CC	CC	--	TC	CC	TT	TC	TT	TC	TC	TC	--	--	CC	TC	TC	TT	CC	TC	TC	TT	--	TC	TC	CC	TT	TT	TT	TC	TT	TC	TC	--	TC	TC	TC	TC	--	TC	CC	TC	CC
mk2246	AWUE01015430.1	6167	A	AA	GG	AG	AG	AG	AG	AG	AA	AA	AA	--	AG	--	--	--	--	--	--	AG	--	--	AA	AA	AA	AG	AG	GG	AA	--	--	AG	--	AG	GG	AG	GG	AG	--	AG	AG	AG	--	AG	AG	AG	AA
mk2249	AWUE01015430.1	6228	A	AA	GG	AG	AG	AG	AG	AG	AA	AA	AA	--	AG	--	--	--	--	AG	--	AG	--	--	AA	AA	AA	AG	AG	GG	AA	--	--	AG	--	AG	GG	AG	GG	AG	--	AG	AG	AG	--	AG	AG	AG	AA
mk2250	AWUE01015430.1	43690	A	AA	TT	--	--	AT	AT	AT	AA	AA	--	AA	AT	TT	TT	--	AT	AT	AT	AT	AT	AT	AA	--	AA	AT	AT	--	AA	TT	--	AT	TT	AT	TT	--	TT	AT	AA	AT	AT	AT	--	AT	AT	AT	--
mk2251	AWUE01015430.1	55615	A	AA	GG	AG	AG	AG	AG	AG	AA	AA	AA	AA	AG	GG	GG	AA	AG	AG	AG	AG	AG	--	AA	AA	AA	AG	AG	GG	AA	GG	AA	AG	GG	AG	GG	AG	GG	AG	AA	AG	AG	AG	GG	AG	AG	AG	AA
mk2253	AWUE01015530.1	5025	G	GG	AA	GA	GA	--	AA	GA	GA	--	GG	GA	GG	GA	GA	GA	GA	GA	AA	GA	GA	GG	AA	GA	GA	GG	GG	GA	GA	AA	GG	GG	GG	GA	GG	GA	GA	GA	GA	GA	--	AA	AA	GA	--	GA	AA
mk2322	AWUE01017630.1	18358	G	AA	GG	AA	GA	--	AA	AA	--	GA	GA	GA	GA	GA	--	--	GA	GA	AA	GA	GA	GA	GA	GA	GA	AA	AA	GA	GA	GA	AA	--	--	GA	--	GA	--	GA	GA	AA	AA	GA	GA	GA	--	GA	GA
mk2326	AWUE01018030.1	96885	T	CC	TT	CC	TC	TT	CC	CC	TT	TC	TC	TC	TC	TC	CC	TT	TC	TC	CC	TC	TC	TC	TC	TC	TC	CC	CC	TC	TC	--	--	CC	--	TC	TT	TC	TT	TC	TC	CC	--	TC	TC	TC	CC	TC	TC
mk2327	AWUE01018030.1	96992	C	GG	CC	GG	CG	CC	GG	GG	CC	CG	CG	CG	CG	CG	GG	CC	--	CG	GG	CG	CG	CG	CG	CG	CG	GG	GG	CG	CG	--	--	GG	--	CG	CC	CG	CC	CG	CG	GG	--	CG	CG	CG	GG	CG	CG
mk2328	AWUE01018730.1	5436	G	GG	AA	--	GA	AA	AA	GA	GA	--	GG	GA	GG	GA	GA	GA	GA	GA	AA	GA	GA	GG	AA	GA	--	GG	GG	GA	GA	AA	GG	GG	GG	--	GG	GA	GA	GA	GA	GA	--	AA	AA	GA	--	GA	AA
mk2329	AWUE01018730.1	5544	G	GG	AA	GA	GA	AA	AA	GA	GA	--	GG	GA	GG	GA	GA	GA	GA	GA	AA	GA	GA	GG	AA	GA	GA	GG	GG	GA	GA	AA	GG	GG	GG	GA	GG	GA	GA	GA	GA	GA	--	AA	AA	GA	--	GA	AA
mk2330	AWUE01019930.1	11271	A	AA	GG	AG	AA	GG	AA	AG	GG	AG	GG	GG	AG	AA	AG	AA	AG	AG	AA	AA	AG	GG	GG	AA	AG	GG	GG	AG	GG	AA	AG	AG	GG	GG	AG	GG	AG	AG	AG	AG	AG	AG	AG	AG	AA	AG	AG
mk2331	AWUE01020130.1	7923	G	AA	GG	AA	GA	GG	AA	AA	GG	GA	GA	GA	GA	GA	AA	GG	GA	GA	AA	--	GA	GA	GA	GA	GA	--	AA	GA	GA	GA	AA	AA	--	GA	--	GA	GG	GA	GA	AA	AA	GA	GA	GA	AA	GA	GA
mk2333	AWUE01022630.1	6867	G	GG	AA	GA	GA	AA	--	GA	GA	AA	GG	GA	GG	GA	GA	GA	GA	GA	AA	GA	GA	--	AA	GA	GA	GG	GG	GA	GA	AA	GG	GG	GG	GA	GG	GA	GA	GA	GA	GA	GA	AA	AA	GA	AA	GA	AA
mk2334	AWUE01022630.1	6886	C	CC	TT	CT	CT	TT	--	CT	CT	TT	CC	CT	CC	CT	CT	CT	CT	CT	TT	CT	CT	CC	TT	CT	CT	CC	CC	CT	CT	TT	CC	CC	CC	CT	CC	CT	CT	CT	CT	CT	CT	TT	--	CT	TT	CT	TT
mk2335	AWUE01022630.1	7603	T	TT	AA	TA	TA	AA	AA	TA	TA	AA	TT	TA	TT	TA	TA	TA	TA	TA	AA	TA	TA	TT	AA	TA	TA	TT	TT	TA	TA	AA	TT	TT	TT	TA	TT	TA	TA	TA	TA	TA	--	AA	--	TA	AA	TA	AA
mk2339	AWUE01022630.1	11459	C	CC	TT	CT	CT	--	TT	CT	CT	--	CC	CT	--	CT	CT	--	--	CT	TT	CT	CT	--	TT	--	CT	--	--	CT	CT	--	CC	CC	CC	CT	CC	CT	CT	CT	CT	CT	CT	TT	TT	CT	--	CT	TT
mk2344	AWUE01022630.1	61935	A	AA	GG	AG	AG	GG	GG	AG	AG	GG	AA	AG	AA	AG	AG	AG	AG	AG	GG	AG	AG	AA	GG	AG	AG	AA	AA	AG	AG	GG	AA	AA	AA	AG	AA	AG	AG	AG	AG	AG	AG	GG	GG	AG	GG	AG	GG
mk2345	AWUE01022630.1	66157	A	AA	GG	AG	AG	GG	GG	AG	AG	GG	AA	AG	AA	AG	AG	AG	AG	AG	GG	AG	AG	AA	GG	AG	AG	--	AA	AG	AG	GG	AA	--	--	AG	AA	AG	AG	AG	AG	AG	--	GG	GG	AG	GG	--	--
mk2346	AWUE01023530.1	6941	T	AA	TT	--	--	--	TA	--	TA	--	AA	AA	TA	TA	--	--	TA	TA	TA	--	TA	TA	--	TT	TA	TT	--	TA	--	--	--	--	TA	--	AA	AA	TA	TA	TA	TT	TA	AA	--	TA	TA	TA	--
mk2347	AWUE01023530.1	6996	T	CC	TT	--	--	--	TC	--	TC	--	CC	--	TC	TC	--	--	TC	TC	TC	--	TC	TC	--	TT	TC	--	--	TC	--	--	--	--	TC	--	CC	CC	TC	TC	TC	TT	TC	CC	--	TC	TC	TC	--
mk2350	AWUE01024530.1	8851	T	CC	TT	CC	TC	TT	CC	CC	TT	TC	TC	TC	TC	TC	CC	--	TC	TC	CC	TC	TC	TC	TC	TC	TC	CC	CC	TC	TC	TC	CC	CC	CC	TC	TT	TC	TT	TC	TC	CC	--	TC	TC	TC	--	TC	TC
mk2351	AWUE01024630.1	7944	G	GG	AA	GA	GA	AA	AA	GA	GA	AA	GG	GA	GG	GA	GA	GA	GA	GA	AA	GA	GA	GG	AA	GA	GA	GG	GG	GA	GA	AA	GG	GG	GG	GA	GG	GA	GA	GA	GA	GA	GA	AA	AA	GA	--	GA	--
mk2354	AWUE01011831.1	18108	A	GG	AA	AG	AG	AA	AA	AG	AG	AA	GG	AG	GG	AG	AG	AG	AG	AG	AA	AG	AG	GG	AA	AG	AG	GG	GG	AG	AG	AA	GG	GG	GG	AG	GG	AG	AG	AG	AG	AG	AG	AG	AA	AG	AA	AG	AA
mk2356	AWUE01012131.1	5894	G	GG	TT	GT	GT	--	TT	GT	GT	TT	GG	GT	GG	GT	GT	GT	GT	GT	TT	GT	GT	GG	TT	GT	GT	GG	GG	GT	GT	TT	GG	GG	GG	GT	GG	GT	GT	GT	GT	GT	GT	TT	TT	GT	TT	GT	TT
mk2361	AWUE01012131.1	9751	A	AA	CC	AC	AC	CC	CC	AC	AC	CC	AA	AC	AA	AC	AC	AC	AC	AC	CC	AC	AC	AA	CC	AC	AC	--	AA	AC	AC	CC	AA	AA	AA	AC	AA	AC	AC	AC	AC	AC	AC	CC	CC	AC	CC	AC	CC
mk2383	AWUE01015031.1	6146	A	GG	AA	AG	--	--	AA	AG	AG	AA	GG	AG	GG	AG	AG	AG	AG	AG	AA	AG	AG	GG	AA	AG	AG	GG	GG	AG	AG	AA	GG	GG	GG	AG	GG	AG	AG	AG	AG	AG	AG	AG	AA	AG	AA	AG	AA
mk2386	AWUE01015031.1	9395	C	CC	TT	CT	CT	TT	TT	CT	CT	TT	CC	CT	CC	CT	CT	CT	CT	CT	TT	CT	CT	CC	TT	CT	CT	CC	CC	CT	CT	TT	CC	CC	CC	CT	CC	CT	CT	CT	CT	CT	CT	CT	TT	CT	TT	CT	TT
mk2387	AWUE01015031.1	9682	C	TT	CC	CT	CT	CC	CC	CT	CT	CC	TT	CT	TT	CT	CT	CT	CT	CT	CC	CT	CT	TT	CC	CT	CT	TT	TT	CT	CT	CC	TT	TT	TT	CT	TT	CT	CT	CT	CT	CT	CT	CT	CC	CT	CC	CT	CC
mk2388	AWUE01015031.1	11353	G	AA	GG	GA	GA	GG	GG	GA	GA	GG	AA	GA	--	GA	GA	GA	GA	GA	GG	GA	GA	AA	--	GA	GA	AA	AA	GA	GA	GG	AA	AA	--	GA	AA	GA	--	GA	GA	GA	GA	GA	--	GA	GG	GA	GG
mk2389	AWUE01015031.1	11401	G	AA	GG	GA	GA	GG	GG	GA	GA	GG	AA	GA	--	GA	GA	GA	GA	GA	GG	GA	GA	AA	--	GA	GA	AA	AA	GA	GA	GG	AA	AA	--	GA	AA	GA	GA	GA	GA	GA	GA	GA	--	GA	GG	GA	GG
mk2390	AWUE01015031.1	11423	G	CC	GG	GC	GC	GG	GG	GC	GC	GG	CC	GC	--	GC	GC	GC	GC	GC	GG	GC	GC	CC	--	GC	GC	CC	CC	GC	GC	--	CC	CC	--	GC	CC	GC	--	GC	GC	GC	GC	GC	--	GC	GG	GC	GG
mk2391	AWUE01015031.1	30946	A	GG	AA	AG	AG	AA	AA	AG	AG	AA	GG	AG	GG	AG	AG	AG	AG	AG	AA	AG	AG	GG	AA	AG	AG	GG	GG	AG	AG	AA	GG	GG	GG	AG	GG	AG	AG	AG	AG	AG	AG	AG	AA	AG	--	AG	AA
mk2392	AWUE01015031.1	33317	T	AA	TT	TA	TA	TT	TT	TA	TA	TT	AA	TA	AA	TA	--	TA	TA	TA	TT	TA	TA	AA	TT	TA	TA	AA	AA	TA	TA	TT	AA	AA	AA	TA	AA	TA	TA	TA	TA	TA	TA	TA	TT	TA	TT	TA	TT
mk2393	AWUE01015531.1	10102	C	CC	TT	CT	CC	TT	CC	CT	CT	CT	CT	TT	CT	CC	CT	CC	CT	CT	CT	CC	CT	TT	TT	CC	CT	TT	CT	CT	CT	CC	CT	CT	TT	CT	CT	CT	CT	CT	CC	CT	TT	CT	CT	CT	CC	CT	--
mk2396	AWUE01015931.1	32445	C	TT	CC	TT	CT	--	TT	TT	CC	CT	CT	CT	CT	CT	--	--	CT	CT	TT	CT	CT	CT	CT	--	CT	TT	TT	CT	CT	CT	TT	TT	--	CT	CC	CT	CC	CT	CT	--	TT	CT	CT	CT	--	CT	CT
mk2397	AWUE01015931.1	32562	G	AA	GG	AA	GA	--	AA	AA	GG	GA	GA	GA	GA	GA	--	GG	GA	GA	AA	GA	GA	GA	GA	--	GA	AA	AA	GA	GA	GA	AA	AA	--	GA	GG	GA	GG	GA	GA	--	AA	GA	GA	GA	--	GA	GA
mk2410	AWUE01017631.1	10705	A	GG	AA	GG	AG	AA	GG	GG	AA	AG	AG	AG	AG	AG	--	AA	AG	AG	GG	AG	AG	AG	AG	AG	AG	GG	--	AG	AG	AG	GG	GG	GG	AG	AA	AG	AA	AG	AG	GG	GG	AG	AG	AG	GG	AG	AG
mk2414	AWUE01017631.1	36864	G	CC	GG	CC	GC	--	--	CC	--	--	GC	GC	--	GC	--	--	GC	GC	--	GC	GC	GC	GC	GC	--	--	--	GC	GC	GC	--	CC	--	--	--	--	GG	GC	GC	--	CC	GC	GC	--	--	GC	GC
mk2415	AWUE01017631.1	41160	A	GG	AA	--	AG	--	GG	--	--	AG	AG	AG	AG	AG	--	--	AG	AG	GG	AG	AG	AG	AG	AG	AG	GG	--	AG	--	AG	GG	GG	--	AG	--	AG	AA	AG	AG	GG	--	--	AG	AG	--	AG	AG
mk2416	AWUE01017631.1	41302	A	GG	AA	--	AG	--	GG	--	--	AG	AG	AG	AG	AG	--	--	AG	AG	GG	AG	AG	AG	AG	AG	AG	GG	--	AG	--	AG	GG	GG	--	AG	--	AG	AA	AG	AG	GG	--	--	AG	AG	--	AG	AG
mk2417	AWUE01017631.1	44189	C	TT	CC	TT	CT	CC	TT	TT	--	CT	CT	--	CT	CT	--	--	CT	CT	TT	CT	CT	CT	CT	CT	CT	TT	TT	CT	--	--	TT	--	TT	CT	CC	CT	CC	CT	--	--	--	CT	CT	CT	TT	CT	CT
mk2418	AWUE01017631.1	47596	A	CC	AA	--	AC	AA	CC	CC	AA	AC	AC	AC	AC	AC	CC	--	--	AC	--	AC	AC	AC	AC	AC	AC	--	CC	AC	AC	--	CC	--	CC	AC	AA	AC	AA	AC	AC	--	CC	AC	AC	AC	--	AC	AC
mk2419	AWUE01017631.1	47846	G	AA	GG	AA	GA	GG	AA	AA	GG	GA	GA	GA	GA	GA	AA	GG	GA	GA	AA	GA	GA	GA	GA	GA	GA	AA	AA	GA	GA	GA	AA	AA	AA	GA	GG	GA	GG	GA	GA	AA	AA	GA	GA	GA	--	GA	GA
mk2422	AWUE01017631.1	60367	C	TT	CC	TT	CT	--	TT	TT	CC	TT	CT	CT	--	--	--	CC	CT	CT	TT	CT	--	CT	CT	CT	CT	--	TT	CT	CT	CT	--	TT	TT	CT	CC	--	CC	CT	CT	--	TT	--	--	CT	TT	CT	CT
mk2423	AWUE01017831.1	20293	A	AA	GG	GG	AA	AG	AA	GG	AG	GG	AA	AG	AG	AG	AG	AG	GG	AG	AG	AG	AG	AA	AG	AA	AG	AG	GG	AG	AG	AG	AG	AG	AG	AG	GG	AG	AA	AG	AG	AG	AA	AG	GG	AG	AG	AG	AG
mk2426	AWUE01017831.1	29649	A	AA	CC	CC	AA	AC	AA	CC	AC	CC	AA	AC	AC	AC	AC	AC	CC	AC	AC	AC	AC	AA	AC	AA	AC	AC	AC	AC	AC	AC	AC	AC	AC	AC	CC	AC	AA	AC	AC	AC	AA	AC	CC	AC	AC	AC	AC
mk2428	AWUE01017831.1	37510	A	AA	GG	--	AA	AG	--	--	AG	--	AA	AG	AG	AG	AG	AG	--	--	AG	AG	AG	--	--	AA	--	AG	--	AG	AG	AG	AG	AG	--	AG	GG	AG	--	AG	AG	AG	--	AG	--	AG	--	AG	AG
mk2429	AWUE01017831.1	37571	A	AA	CC	--	--	AC	--	--	AC	--	AA	AC	AC	AC	AC	AC	--	--	AC	AC	AC	--	--	AA	--	AC	--	AC	AC	AC	AC	AC	--	AC	CC	AC	--	AC	AC	AC	--	AC	--	AC	--	AC	AC
mk2430	AWUE01017831.1	37645	G	GG	CC	--	GG	GC	--	--	GC	--	GG	GC	GC	GC	GC	GC	--	--	GC	GC	GC	--	--	GG	--	GC	--	GC	GC	GC	GC	GC	--	GC	CC	GC	--	GC	GC	GC	--	GC	--	GC	--	GC	GC
mk2431	AWUE01017831.1	41700	C	CC	TT	TT	CC	CT	CC	TT	CT	TT	CC	CT	CT	CT	CT	CT	TT	CT	CT	CT	CT	CC	CT	--	CT	CT	TT	--	CT	CT	CT	CT	CT	CT	TT	CT	CC	CT	CT	CT	CC	CT	TT	CT	CT	CT	CT
mk2432	AWUE01017831.1	54500	C	CC	TT	TT	CC	CT	CC	TT	CT	TT	CC	CT	CT	CT	CT	CT	TT	CT	CT	CT	CT	CC	CT	CC	CT	CT	TT	CT	CT	--	CT	CT	CT	CT	TT	CT	CC	CT	CT	CT	CC	CT	TT	CT	CT	CT	CT
mk2437	AWUE01017831.1	64882	A	AA	TT	TT	AA	AT	AA	TT	AT	TT	AA	AT	AT	AT	AT	AT	TT	AT	AT	AT	AT	AA	AT	AA	AT	AT	TT	AT	AT	AT	AT	AT	AT	AT	TT	AT	AA	AT	AT	AT	AA	AT	TT	AT	AT	AT	AT
mk2438	AWUE01017831.1	70327	C	CC	TT	TT	CC	CT	CC	TT	CT	TT	CC	CT	CT	CT	CT	CT	TT	CT	CT	CT	CT	CC	CT	CC	CT	CT	TT	CT	CT	CT	CT	CT	CT	CT	TT	CT	CC	CT	CT	CT	CC	CT	TT	CT	--	CT	CT
mk2439	AWUE01017831.1	101482	C	CC	AA	AA	CC	CA	CC	AA	CA	AA	CC	CA	CA	CA	CA	CA	AA	CA	CA	CA	CA	CC	CA	CC	CA	CA	AA	CA	CA	CA	CA	CA	CA	CA	AA	CA	CC	CA	CA	CA	CC	CA	AA	CA	CA	CA	CA
mk2440	AWUE01017831.1	101646	T	TT	CC	CC	TT	TC	TT	CC	TC	CC	TT	TC	TC	TC	TC	TC	CC	TC	TC	TC	TC	TT	TC	TT	TC	TC	CC	TC	TC	TC	TC	TC	TC	TC	CC	TC	TT	TC	TC	TC	TT	TC	CC	TC	TC	TC	TC
mk2441	AWUE01017831.1	101671	A	AA	TT	TT	AA	AT	AA	TT	AT	TT	AA	AT	AT	AT	AT	AT	TT	AT	AT	AT	AT	AA	AT	AA	AT	AT	TT	AT	AT	AT	AT	AT	AT	AT	TT	AT	AA	AT	AT	AT	AA	AT	TT	AT	AT	AT	AT
mk2442	AWUE01017831.1	101677	G	GG	TT	TT	GG	GT	GG	TT	GT	TT	GG	GT	GT	GT	GT	GT	TT	GT	GT	GT	GT	GG	GT	GG	GT	GT	--	GT	GT	GT	GT	GT	GT	GT	TT	GT	GG	GT	GT	GT	GG	GT	TT	GT	GT	GT	GT
mk2445	AWUE01018731.1	1041	C	CC	GG	CG	CG	GG	GG	CG	CG	GG	CC	CG	CC	CG	CG	CG	CG	CG	GG	CG	CG	CC	GG	CG	CG	CC	CC	CG	CG	GG	CC	CC	CC	CG	CC	CG	CG	CG	CG	CG	CG	GG	GG	CG	GG	CG	GG
mk2446	AWUE01018731.1	21495	T	TT	CC	TC	TC	CC	CC	TC	TC	CC	TT	TC	--	--	TC	TC	TC	TC	--	TC	--	TT	--	TC	TC	TT	TT	TC	TC	CC	--	TT	TT	TC	TT	TC	TC	TC	TC	TC	TC	CC	--	TC	--	TC	CC
mk2447	AWUE01018731.1	21500	C	CC	TT	CT	CT	TT	TT	CT	CT	TT	CC	CT	--	CT	CT	CT	CT	CT	--	CT	TT	CC	--	CT	CT	CC	CC	CT	CT	TT	--	CC	CC	CT	CC	CT	CT	CT	CT	CT	CT	TT	--	CT	TT	CT	TT
mk2448	AWUE01018731.1	26081	T	TT	AA	TA	--	--	AA	TA	TA	AA	TT	TA	TT	TA	TA	TA	TA	TA	AA	TA	TA	TT	AA	TA	--	--	--	TA	TA	--	TT	TT	--	TA	--	TA	TA	TA	TA	TA	--	--	AA	TA	--	TA	AA
mk2449	AWUE01018731.1	28725	G	GG	TT	GT	GT	TT	TT	GT	GT	TT	GG	GT	GG	GT	GT	GT	GT	GT	TT	GT	GT	GG	TT	GT	GT	GG	GG	GT	GT	TT	GG	GG	GG	GT	GG	GT	GT	GT	GT	GT	GT	TT	TT	GT	TT	GT	TT
mk2450	AWUE01018731.1	28742	T	TT	AA	TA	TA	AA	AA	TA	TA	AA	TT	TA	TT	TA	TA	TA	TA	TA	AA	TA	TA	TT	AA	TA	TA	TT	TT	TA	TA	AA	TT	TT	TT	TA	TT	TA	TA	TA	TA	TA	TA	AA	AA	TA	AA	TA	AA
mk2451	AWUE01018731.1	28910	A	AA	GG	AG	AG	GG	GG	AG	AG	GG	AA	AG	AA	AG	AG	--	AG	AG	GG	AG	AG	AA	GG	AG	AG	AA	AA	AG	AG	--	AA	AA	AA	AG	AA	AG	AG	AG	AG	AG	AG	GG	GG	--	GG	AG	GG
mk2452	AWUE01018731.1	39859	T	TT	AA	TA	--	AA	AA	TA	TA	AA	TT	TA	TT	TA	TA	TA	TA	TA	AA	TA	TA	TT	AA	TA	TA	TT	--	TA	TA	--	TT	TT	TT	TA	TT	TA	TA	TA	TA	TA	TA	AA	--	TA	AA	TA	AA
mk2453	AWUE01018731.1	47486	T	TT	GG	TG	TG	GG	GG	TG	TG	GG	TT	TG	TT	TG	TG	TG	TG	TG	GG	TG	TG	TT	GG	TG	TG	TT	TT	TG	TG	GG	TT	TT	TT	TG	TT	TG	TG	TG	TG	TG	TG	GG	GG	TG	GG	TG	GG
mk2454	AWUE01018731.1	48231	A	AA	GG	AG	AG	GG	GG	AG	AG	GG	AA	AG	AA	AG	AG	AG	AG	AG	GG	AG	AG	AA	GG	AG	AG	AA	AA	AG	AG	GG	AA	AA	AA	AG	AA	AG	AG	AG	AG	AG	AG	GG	GG	AG	GG	AG	GG
mk2455	AWUE01020131.1	600	T	CC	TT	CC	--	TT	--	--	--	TC	TC	TC	TC	TC	CC	--	TC	TC	CC	TC	--	TC	TC	--	TC	--	CC	--	--	TC	CC	--	--	TC	--	TC	--	CC	TC	CC	--	TC	CC	TC	--	TC	--
mk2456	AWUE01020131.1	20081	A	GG	AA	GG	AG	AA	GG	GG	AA	AG	AG	AG	AG	AG	GG	AA	AG	AG	GG	AG	AG	AG	AG	AG	AG	GG	GG	AG	AG	AG	GG	GG	GG	AG	AA	AG	AA	AG	AG	GG	GG	AG	AG	AG	--	AG	AG
mk2457	AWUE01020131.1	20185	A	GG	AA	GG	AG	AA	GG	GG	AA	AG	AG	AG	AG	AG	GG	AA	AG	AG	GG	AG	AG	AG	AG	AG	AG	GG	GG	AG	AG	AG	GG	GG	GG	AG	AA	AG	AA	AG	AG	GG	GG	AG	AG	AG	--	--	AG
mk2458	AWUE01020131.1	21094	A	GG	AA	GG	AG	AA	--	GG	--	AG	--	AG	AG	--	GG	AA	AG	--	GG	AG	AG	AG	AG	AG	AG	GG	--	AG	--	AG	--	GG	--	AG	AA	AG	AA	--	AG	GG	--	--	--	AG	--	AG	--
mk2459	AWUE01020131.1	21205	G	AA	GG	AA	GA	GG	--	AA	--	GA	--	GA	GA	--	AA	GG	GA	--	AA	GA	GA	GA	GA	GA	GA	AA	--	GA	--	GA	--	AA	--	GA	GG	GA	GG	GA	GA	AA	--	--	--	GA	--	GA	--
mk2460	AWUE01020131.1	30880	T	CC	TT	CC	TC	TT	CC	--	TT	TC	TC	TC	TC	TC	--	TT	TC	TC	--	TC	TC	TC	TC	TC	TC	CC	CC	--	--	--	--	--	CC	TC	TT	TC	TT	TC	TC	--	CC	TC	TC	TC	CC	TC	TC
mk2461	AWUE01020131.1	30959	T	CC	TT	CC	TC	TT	CC	--	TT	TC	TC	TC	TC	TC	--	TT	TC	TC	--	TC	TC	TC	TC	TC	TC	CC	CC	--	--	--	--	--	CC	TC	TT	TC	TT	TC	TC	--	CC	TC	TC	TC	CC	TC	TC
mk2462	AWUE01020131.1	31000	A	GG	AA	GG	AG	AA	GG	--	AA	AG	AG	AG	AG	AG	--	--	AG	AG	--	AG	AG	AG	AG	AG	AG	GG	GG	--	--	--	--	--	GG	AG	AA	AG	AA	AG	AG	--	GG	AG	AG	AG	GG	AG	AG
mk2463	AWUE01020131.1	44742	T	GG	TT	GG	TG	TT	GG	GG	TT	TG	TG	TG	TG	TG	--	TT	TG	TG	GG	TG	TG	TG	TG	TG	TG	GG	GG	TG	TG	TG	GG	GG	GG	TG	TT	TG	TT	TG	TG	GG	GG	TG	TG	TG	GG	TG	TG
mk2464	AWUE01020131.1	44798	G	AA	GG	AA	GA	GG	AA	AA	GG	GA	GA	GA	GA	GA	--	GG	GA	GA	AA	GA	GA	GA	GA	GA	GA	--	AA	GA	GA	GA	AA	AA	AA	GA	GG	GA	GG	GA	GA	AA	AA	GA	GA	GA	AA	GA	GA
mk2465	AWUE01020131.1	44824	A	GG	AA	GG	AG	AA	GG	GG	AA	AG	AG	AG	AG	AG	--	AA	AG	AG	GG	AG	AG	AG	AG	AG	AG	GG	GG	AG	AG	AG	GG	GG	GG	AG	AA	AG	AA	AG	AG	GG	GG	AG	AG	AG	GG	AG	AG
mk2466	AWUE01020131.1	44847	T	GG	TT	GG	TG	TT	GG	GG	TT	TG	TG	TG	TG	TG	--	TT	TG	TG	GG	TG	TG	TG	TG	TG	TG	GG	GG	TG	TG	TG	GG	GG	GG	TG	TT	TG	TT	TG	TG	GG	GG	TG	TG	TG	GG	TG	TG
mk2469	AWUE01020131.1	54077	C	TT	CC	TT	CT	CC	TT	TT	CC	CT	CT	CT	CT	CT	TT	CC	CT	CT	TT	CT	CT	--	CT	CT	CT	TT	TT	CT	CT	CT	TT	TT	TT	CT	CC	CT	CC	CT	CT	TT	TT	CT	--	CT	TT	CT	--
mk2470	AWUE01020131.1	54196	T	CC	TT	CC	TC	TT	CC	CC	TT	TC	TC	TC	TC	TC	CC	TT	TC	TC	CC	TC	TC	TC	TC	TC	TC	CC	CC	TC	TC	TC	CC	CC	CC	TC	TT	TC	TT	TC	TC	CC	CC	TC	--	TC	CC	TC	--
mk2471	AWUE01020131.1	55896	C	GG	CC	GG	CG	CC	GG	GG	CC	CG	CG	CG	CG	CG	GG	CC	CG	CG	GG	CG	CG	CG	CG	CG	CG	GG	GG	CG	CG	CG	GG	GG	GG	CG	CC	CG	CC	CG	CG	GG	GG	CG	CG	CG	GG	CG	CG
mk2472	AWUE01020631.1	2721	A	AA	GG	AG	AG	GG	GG	AG	AG	GG	AA	AG	AA	AG	--	AG	AG	AG	GG	AG	AG	AA	GG	AG	AG	AA	AA	AG	AG	GG	AA	AA	AA	AG	AA	AG	AG	AG	AG	AG	AG	AG	GG	AG	GG	AG	GG
mk2473	AWUE01022031.1	9749	G	AA	GG	GA	GG	GA	GA	AA	--	GA	GA	GA	AA	GG	GA	GA	AA	GG	GA	AA	GG	AA	GA	GA	GA	GG	GA	GG	GA	GA	GA	GA	GA	AA	GG	--	GG	GA	GA	GA	GA	AA	GA	AA	AA	AA	GA
mk2475	AWUE01022031.1	12061	C	GG	CC	CG	CC	CG	CG	GG	CG	CG	CG	CG	GG	CC	CG	CG	GG	CC	CG	GG	CC	GG	--	CG	CG	CC	CG	CC	CG	CG	CG	CG	CG	GG	CC	CC	CC	CG	CG	CG	CG	GG	CG	GG	GG	GG	CG
mk2476	AWUE01022031.1	12774	T	GG	TT	TG	TT	TG	TG	GG	TG	TG	TG	TG	GG	TT	TG	TG	GG	TT	TG	GG	TT	GG	TG	TG	TG	TT	--	TT	TG	TG	TG	TG	TG	GG	TT	TT	TT	TG	TG	TG	TG	GG	TG	GG	GG	GG	TG
mk2477	AWUE01022031.1	46130	A	GG	AA	AG	AA	AG	AG	GG	AG	AG	AG	AG	GG	AA	--	AG	GG	AA	AG	GG	AA	GG	AG	AG	AG	--	AG	AA	AG	AG	AG	AG	AG	GG	AA	AA	AA	AG	AG	AG	AG	--	AG	GG	GG	--	AG
mk2478	AWUE01022031.1	46139	C	TT	CC	CT	CC	CT	CT	TT	CT	CT	CT	CT	TT	CC	--	CT	TT	CC	CT	TT	CC	TT	CT	CT	CT	--	CT	--	CT	--	CT	CT	CT	TT	CC	CC	CC	CT	CT	CT	CT	TT	CT	TT	TT	--	CT
mk2479	AWUE01022031.1	52651	G	AA	GG	GA	GG	GA	GA	AA	GA	GA	GA	GA	AA	GG	GA	GA	AA	GG	GA	AA	GG	AA	GA	GA	GA	GG	GA	--	GA	GA	GA	GA	GA	AA	GG	GG	GG	GA	GA	GA	GA	AA	GA	AA	AA	--	--
mk2480	AWUE01022031.1	56395	G	AA	GG	GA	--	GA	GA	AA	GA	GA	GA	GA	AA	GG	GA	GA	AA	GG	GA	AA	GG	AA	GA	GA	GA	GG	--	GG	GA	GA	GA	GA	GA	--	GG	GG	GG	--	GA	GA	GA	AA	GA	AA	--	--	GA
mk2481	AWUE01022631.1	26754	A	AA	GG	AG	AG	GG	GG	AG	AG	GG	--	AG	AA	AG	AG	AG	AG	AG	GG	AG	AG	AA	GG	AG	AG	AA	AA	AG	AG	GG	--	AA	AA	AG	AA	AG	--	AG	AG	AG	AG	GG	GG	AG	GG	AG	GG
mk2482	AWUE01022631.1	26887	T	TT	CC	TC	TC	CC	CC	TC	TC	CC	--	TC	TT	TC	TC	TC	TC	TC	CC	TC	TC	TT	CC	TC	TC	TT	TT	--	TC	CC	--	TT	TT	TC	TT	TC	--	TC	TC	TC	TC	CC	CC	TC	CC	TC	CC
mk2483	AWUE01022731.1	6459	G	GG	AA	GA	GA	AA	AA	GA	GA	AA	GG	GA	GG	GA	GA	GA	GA	GA	AA	GA	GA	GG	AA	--	GA	GG	GG	GA	GA	--	GG	GG	--	GA	GG	GA	GA	GA	GA	GA	GA	AA	AA	GA	--	GA	AA
mk2484	AWUE01022731.1	6470	G	GG	CC	GC	GC	CC	CC	GC	GC	CC	GG	GC	GG	GC	GC	GC	GC	GC	CC	GC	GC	GG	CC	--	GC	GG	GG	GC	GC	--	GG	GG	--	GC	GG	GC	GC	GC	GC	GC	GC	--	CC	GC	--	GC	CC
mk2485	AWUE01022731.1	6524	T	TT	CC	TC	TC	CC	CC	TC	TC	CC	TT	TC	TT	TC	TC	TC	TC	TC	CC	TC	TC	TT	CC	CC	TC	TT	TT	TC	TC	--	TT	TT	TT	TC	TT	TC	TC	TC	TC	TC	TC	CC	CC	TC	--	TC	CC
mk2486	AWUE01022731.1	6532	G	GG	AA	GA	GA	AA	AA	GA	GA	AA	GG	GA	GG	GA	GA	GA	GA	GA	AA	GA	GA	GG	AA	AA	GA	GG	GG	GA	GA	--	GG	GG	GG	GA	GG	GA	GA	GA	GA	GA	GA	AA	AA	GA	--	GA	AA
mk2487	AWUE01022731.1	6575	C	CC	AA	CA	CA	AA	AA	CA	CA	AA	CC	CA	CC	CA	CA	CA	CA	CA	AA	CA	CA	CC	AA	AA	CA	CC	CC	CA	CA	--	CC	CC	CC	CA	CC	CA	CA	CA	CA	CA	CA	--	AA	CA	--	CA	AA
mk2489	AWUE01022931.1	19617	C	CC	TT	CT	CT	--	TT	--	CT	TT	CC	CT	--	CT	--	CT	--	CT	--	CT	TT	--	--	--	--	--	CC	CT	CT	TT	CC	CC	CC	CT	CC	CT	CT	CT	CT	CT	CT	--	--	CT	--	CT	--
mk2490	AWUE01022931.1	19627	G	GG	AA	GA	GA	--	AA	--	GA	AA	GG	GA	--	GA	--	GA	--	GA	--	GA	AA	GG	--	--	--	--	GG	GA	GA	AA	GG	GG	GG	GA	GG	GA	GA	GA	GA	GA	GA	--	--	GA	--	GA	--
mk2493	AWUE01022931.1	33224	C	CC	GG	CG	CG	GG	GG	CG	CG	GG	CC	CG	CC	CG	CG	CG	CG	CG	GG	CG	CG	CC	GG	CG	CG	CC	CC	CG	CG	GG	CC	CC	CC	CG	CC	CG	CG	CG	CG	CG	CG	GG	GG	CG	GG	CG	GG
mk2496	AWUE01022931.1	48606	C	CC	GG	CG	CG	--	GG	CG	CG	GG	CC	CG	CC	CG	CG	CG	CG	CG	GG	CG	CG	CC	GG	CG	CG	--	--	CG	CG	GG	CC	CC	CC	CG	CC	CG	CG	CG	CG	--	CG	GG	GG	CG	GG	CG	GG
mk2497	AWUE01022931.1	54733	C	CC	TT	CT	CT	TT	--	CT	CT	--	CC	CT	CC	CT	CT	CT	CT	CT	TT	CT	CT	CC	TT	CT	CT	CC	CC	CT	CT	TT	CC	CC	CC	CT	--	CT	CT	CT	CT	CT	CT	--	--	CT	TT	CT	TT
mk2498	AWUE01022931.1	54853	G	GG	AA	GA	GA	AA	--	GA	GA	--	GG	GA	GG	GA	GA	GA	GA	GA	AA	GA	GA	GG	AA	GA	GA	GG	GG	GA	GA	--	GG	GG	GG	GA	--	GA	GA	GA	GA	GA	GA	--	--	GA	AA	GA	--
mk2499	AWUE01023331.1	3067	C	CC	GG	CG	CG	--	GG	CG	CG	GG	CC	CG	CC	CG	CG	CG	CG	CG	GG	CG	CG	CC	GG	CG	CG	CC	CC	--	CG	GG	CC	CC	CC	CG	CC	CG	CG	CG	CG	--	CG	GG	GG	CG	GG	CG	GG
mk2500	AWUE01023331.1	3155	A	AA	GG	AG	AG	--	GG	AG	AG	GG	AA	AG	AA	AG	AG	AG	AG	AG	GG	AG	AG	AA	GG	AG	AG	AA	AA	--	AG	GG	AA	AA	AA	AG	AA	AG	AG	AG	AG	AG	AG	GG	GG	AG	GG	AG	GG
mk2502	AWUE01023331.1	3573	A	AA	CC	AC	AC	CC	CC	AC	AC	CC	AA	AC	AA	AC	AC	AC	AC	AC	CC	AC	AC	AA	CC	AC	AC	AA	AA	AC	AC	CC	AA	AA	AA	AC	AA	AC	AC	AC	AC	AC	AC	CC	CC	AC	CC	AC	CC
mk2504	AWUE01024531.1	10204	G	CC	GG	CC	GC	GG	CC	CC	GG	GC	GC	GC	GC	GC	--	GG	GC	GC	CC	GC	GC	GC	GC	GC	GC	CC	CC	GC	GC	GC	CC	CC	CC	GC	GG	GC	GG	GC	GC	CC	CC	GC	GC	GC	--	GC	GC
mk2505	AWUE01024531.1	17981	T	CC	TT	CC	TC	TT	CC	CC	TT	TC	TC	TC	TC	TC	CC	TT	TC	TC	CC	TC	TC	TC	TC	TC	TC	CC	CC	TC	TC	TC	CC	CC	CC	TC	TT	TC	TT	TC	TC	CC	CC	TC	TC	TC	--	TC	TC
mk2506	AWUE01024531.1	18002	T	AA	TT	AA	TA	TT	AA	AA	TT	TA	TA	TA	TA	TA	AA	TT	TA	TA	AA	TA	TA	TA	TA	TA	TA	AA	AA	TA	TA	TA	AA	AA	AA	TA	TT	TA	TT	TA	TA	AA	AA	TA	TA	TA	--	TA	TA
mk2509	AWUE01013332.1	6097	C	CC	AA	CC	AA	AA	CC	CC	AA	CA	CA	CA	CA	CA	--	--	CC	CA	CC	CA	CA	CA	CA	CA	CA	CC	CC	CA	CA	CA	CC	CC	CC	CA	AA	CA	AA	CA	CA	CC	CC	CA	CA	CA	CC	CA	CA
mk2510	AWUE01013332.1	6124	T	TT	AA	TT	AA	AA	TT	TT	AA	TA	TA	TA	TA	TA	--	--	TT	TA	TT	TA	TA	TA	TA	TA	TA	TT	TT	TA	TA	--	TT	TT	TT	TA	AA	TA	AA	TA	TA	TT	TT	TA	TA	TA	TT	TA	TA
mk2511	AWUE01013432.1	3018	G	AA	GG	GA	AA	AA	--	GG	GA	GA	GA	GG	GA	GA	AA	GA	GG	GA	GA	GA	GG	AA	GA	AA	GA	GA	GA	GA	GA	AA	GA	AA	GA	GA	GG	GA	GA	GA	AA	GG	AA	--	GG	AA	AA	GA	GA
mk2513	AWUE01014332.1	33771	A	GG	AA	GG	AG	AA	GG	GG	AA	AG	AG	AG	AG	AG	--	AA	AG	AG	GG	AG	AG	AG	AG	AG	AG	GG	GG	AG	AG	AG	GG	GG	GG	AG	AA	AG	AA	AG	AG	GG	GG	AG	AG	AG	GG	AG	AG
mk2514	AWUE01014332.1	58808	A	GG	AA	GG	AG	AA	GG	GG	AA	AG	AG	AG	AG	AG	GG	AA	AG	AG	GG	AG	AG	AG	AG	AG	AG	GG	GG	AG	AG	AG	GG	GG	GG	AG	AA	AG	AA	AG	AG	GG	GG	AG	AG	AG	GG	AG	AG
mk2515	AWUE01014332.1	75778	A	CC	AA	CC	AC	AA	CC	CC	AA	AC	AC	AC	AC	AC	CC	AA	AC	AC	CC	AC	AC	AC	AC	AC	AC	CC	CC	AC	AC	AC	CC	CC	CC	AC	AA	AC	AA	AC	AC	CC	CC	AC	AC	AC	CC	AC	AC
mk2516	AWUE01014832.1	541	G	GG	AA	AA	GG	GA	GG	AA	GA	AA	GG	GA	GA	GA	GG	--	--	GA	GA	--	--	--	GA	GG	GA	--	AA	--	--	GA	GA	--	GA	--	AA	GA	--	GA	GA	--	--	--	--	GG	GA	GA	GA
mk2518	AWUE01014832.1	594	A	AA	TT	TT	AA	AT	AA	TT	AT	TT	AA	AT	AT	AT	AA	--	--	AT	AT	--	--	--	AT	AA	AT	--	TT	--	--	AT	AT	--	AT	--	TT	AT	--	AT	AT	--	--	--	--	AA	AT	--	AT
mk2519	AWUE01014832.1	619	G	GG	AA	AA	GG	GA	GG	AA	GA	AA	GG	GA	GA	GA	GG	--	--	GA	GA	--	--	--	--	GG	GA	--	AA	--	--	GA	GA	--	GA	--	AA	GA	--	GA	GA	--	--	--	--	GG	GA	GA	GA
mk2520	AWUE01014832.1	737	T	TT	AA	AA	TT	TA	TT	AA	TA	AA	TT	TA	TA	TA	TT	--	--	TA	TA	TA	--	--	TA	TT	TA	--	AA	--	--	TA	TA	--	TA	--	AA	TA	--	TA	TA	--	--	--	--	TT	TA	TA	TA
mk2521	AWUE01015032.1	4174	A	TT	GG	GT	GT	--	GG	GT	GT	GG	TT	GT	TT	GT	GT	GT	GT	GT	GG	GT	GT	TT	GG	GT	GT	TT	TT	GT	GT	GG	TT	TT	TT	GT	TT	GT	GT	GT	GT	GG	GT	GT	--	GT	GG	--	GG
mk2522	AWUE01015032.1	4257	T	CC	TT	TC	TC	--	TT	TC	TC	TT	CC	TC	CC	TC	TC	TC	TC	TC	TT	TC	TC	CC	TT	TC	TC	CC	CC	TC	TC	TT	CC	CC	CC	TC	CC	TC	TC	TC	TC	--	TC	TC	--	TC	TT	--	TT
mk2523	AWUE01015032.1	16364	A	AA	GG	AG	AG	GG	GG	AG	AG	GG	AA	AG	AA	AG	AG	AG	AG	AG	GG	AG	AG	AA	GG	AG	AG	AA	AA	AG	AG	GG	AA	AA	AA	AG	AA	AG	AG	AG	AG	AG	AG	AG	GG	AG	GG	AG	GG
mk2527	AWUE01017732.1	13359	T	GG	TT	--	TG	TT	GG	--	TT	TG	TG	TG	TG	TG	--	--	TG	TG	GG	TG	TG	TG	TG	TG	TG	GG	GG	TG	TG	TG	GG	--	--	TG	TT	TG	TT	TG	TG	--	GG	TG	TG	TG	GG	TG	TG
mk2528	AWUE01017832.1	856	C	CC	TT	TT	CC	CT	CC	TT	CT	TT	CC	CT	CT	CT	CT	CT	TT	CT	CT	CT	--	CC	CT	--	--	CT	--	CT	CT	CT	CT	CT	CT	TT	TT	CT	CC	CT	CT	CT	CC	CT	TT	CT	CT	CT	CT
mk2529	AWUE01017832.1	871	A	AA	GG	GG	AA	AG	AA	GG	AG	GG	AA	AG	AG	AG	--	AG	GG	AG	AG	AG	--	--	AG	--	--	AG	--	AG	AG	AG	AG	AG	AG	GG	GG	AG	AA	AG	AG	AG	AA	AG	--	AG	AG	AG	AG
mk2530	AWUE01020932.1	3748	C	TT	CC	CT	CT	CT	CT	CC	CT	TT	TT	CT	--	CT	--	CC	CT	CT	CT	CC	TT	CT	CT	--	CC	CC	CT	TT	CC	CT	TT	CC	CT	CT	CT	TT	--	--	CT	CT	CT	TT	--	CT	CT	CT	CC
mk2531	AWUE01020932.1	7937	T	GG	TT	TG	TG	TG	TG	TT	TG	GG	GG	TG	TT	TG	--	TT	TG	TG	TG	TT	GG	TG	TG	TT	TT	TT	TG	GG	TT	TG	GG	TT	TG	TG	TG	GG	TT	TT	TG	TG	TG	GG	TT	TG	TG	TG	TT
mk2533	AWUE01020932.1	11798	A	GG	AA	AG	AG	--	AG	AA	AG	GG	GG	AG	AA	GG	AG	AA	AG	AG	--	AA	GG	AG	AG	AA	AA	AA	AG	--	AA	AG	GG	AG	AG	AG	AG	GG	AA	AA	AG	AG	--	GG	--	AG	AG	AG	--
mk2534	AWUE01020932.1	12037	A	GG	AA	AG	AG	--	AG	AA	AG	GG	GG	AG	AA	GG	AG	AA	AG	AG	--	AA	GG	AG	AG	AA	AA	AA	AG	--	AA	AG	GG	AA	AG	AG	AG	GG	AA	AA	AG	AG	--	GG	--	AG	AG	AG	--
mk2536	AWUE01020932.1	16953	T	AA	TT	TA	TA	TA	TA	TT	TA	AA	AA	TA	TT	TA	TA	TT	TA	TA	TA	TT	AA	TA	TA	TT	TT	TT	TA	AA	TT	TA	AA	TT	TA	TA	TA	AA	TT	TT	TA	TA	TA	AA	TT	TA	TA	TA	TT
mk2537	AWUE01021932.1	15951	C	TT	CC	TT	CT	CC	TT	TT	CC	CT	CT	CT	CT	CT	TT	CC	CT	CT	TT	CT	CT	CT	CT	CT	CT	TT	TT	CT	CT	CT	TT	TT	TT	CT	CC	CT	CC	CT	CT	TT	TT	CT	CT	CT	--	CT	CT
mk2538	AWUE01022032.1	16260	A	CC	AA	AC	AA	AC	AC	CC	AC	AC	AC	CC	CC	AA	AC	AC	CC	AA	AC	CC	AA	CC	AC	AC	AC	AA	AC	--	AC	AC	AC	AC	AC	CC	AA	AA	AA	AC	AC	--	AC	CC	AC	CC	CC	CC	AC
mk2539	AWUE01022032.1	16442	G	AA	GG	GA	GG	GA	GA	AA	GA	GA	GA	AA	AA	GG	GA	GA	AA	GG	GA	AA	GG	AA	GA	GA	GA	GG	GA	--	GA	GA	GA	GA	GA	AA	GG	GG	GG	GA	GA	GA	GA	AA	GA	AA	AA	AA	GA
mk2540	AWUE01022032.1	24951	C	TT	CC	CT	CC	CT	CT	TT	CT	CT	CT	CT	TT	CC	CT	CT	TT	CC	CT	TT	CC	TT	CT	CT	CT	CC	CT	CC	CT	CT	CT	CT	CT	TT	CC	CC	CC	CT	CT	CT	CT	TT	CT	TT	TT	TT	CT
mk2543	AWUE01024032.1	774	C	AA	CC	--	CA	CC	--	AA	--	--	CA	CA	CA	CA	AA	--	CA	CA	AA	CA	CA	CA	CA	CA	--	AA	AA	CA	CA	CA	AA	AA	AA	--	CC	CA	CC	--	--	AA	--	CA	CA	CA	--	CA	CA
mk2545	AWUE01024032.1	5957	G	AA	GG	AA	GA	GG	AA	AA	--	GA	GA	GA	GA	GA	AA	GG	GA	GA	AA	GA	GA	GA	GA	GA	GA	AA	AA	GA	GA	GA	AA	AA	AA	GA	--	GA	GG	GA	GA	AA	AA	GA	GA	GA	AA	GA	GA
mk2546	AWUE01024532.1	5662	G	AA	GG	--	GA	GG	--	AA	GG	GA	GA	GA	--	GA	--	GG	GA	GA	AA	GA	GA	GA	GA	GA	GA	--	--	GA	GA	GA	AA	--	AA	GA	GG	GA	GG	--	GA	AA	AA	GA	GA	--	--	GA	GA
mk2547	AWUE01024532.1	35627	G	AA	GG	AA	GA	--	AA	AA	GG	GA	GA	GA	GA	GA	AA	GG	GA	GA	AA	GA	GA	GA	GA	GA	GA	AA	AA	GA	--	GA	AA	AA	AA	GA	GG	GA	GG	GA	GA	AA	AA	GA	GA	GA	AA	GA	GA
mk2548	AWUE01024532.1	59046	C	TT	CC	TT	CT	CC	TT	TT	CC	CT	CT	CT	CT	CT	TT	CC	CT	CT	TT	CT	CT	CT	CT	CT	CT	TT	TT	CT	CT	CT	TT	TT	TT	CT	CC	CT	CC	--	CT	TT	TT	CT	CT	CT	--	CT	CT
mk2549	AWUE01024532.1	78536	T	AA	TT	AA	TA	TT	AA	AA	TT	TA	TA	TA	TA	TA	AA	TT	TA	TA	AA	TA	TA	TA	TA	TA	TA	AA	AA	TA	TA	TA	AA	AA	AA	TA	TT	TA	TT	TA	TA	AA	AA	TA	TA	TA	--	TA	TA
mk2551	AWUE01024532.1	104692	G	TT	GG	TT	GT	GG	TT	TT	GG	GT	GT	GT	GT	GT	TT	GG	GT	GT	TT	GT	GT	GT	GT	GT	GT	TT	TT	GT	GT	GT	TT	TT	TT	GT	GG	GT	GG	GT	GT	TT	TT	GT	GT	GT	--	GT	GT
mk2552	AWUE01024532.1	108983	T	AA	TT	AA	TA	TT	AA	AA	TT	TA	TA	TA	TA	TA	--	TT	TA	TA	--	TA	TA	TA	TA	TA	TA	AA	AA	TA	TA	TA	AA	AA	AA	TA	TT	TA	TT	TA	TA	--	--	TA	TA	TA	AA	TA	TA
mk2553	AWUE01024532.1	112783	G	TT	GG	TT	GT	GG	TT	TT	GG	GT	GT	GT	GT	GT	TT	GG	GT	GT	TT	GT	GT	GT	GT	GT	GT	TT	TT	GT	GT	GT	TT	TT	TT	GT	GG	GT	GG	--	GT	TT	TT	GT	GT	GT	TT	GT	GT
mk2554	AWUE01024532.1	112945	T	AA	TT	AA	TA	TT	AA	AA	TT	TA	TA	TA	TA	TA	--	TT	TA	TA	AA	TA	TA	TA	TA	TA	TA	AA	AA	TA	TA	TA	AA	AA	AA	TA	TT	TA	TT	--	TA	AA	AA	TA	TA	TA	AA	TA	TA
mk2555	AWUE01024532.1	112949	C	TT	CC	TT	CT	CC	TT	TT	CC	CT	CT	CT	CT	CT	TT	CC	CT	CT	TT	CT	CT	CT	CT	CT	CT	TT	TT	CT	CT	CT	TT	TT	TT	CT	CC	CT	CC	--	CT	TT	TT	CT	CT	CT	TT	CT	CT
mk2556	AWUE01024532.1	112953	G	TT	GG	TT	GT	GG	TT	TT	GG	GT	GT	GT	GT	GT	--	GG	GT	GT	TT	GT	GT	GT	GT	GT	GT	TT	TT	GT	GT	GT	TT	TT	TT	GT	GG	GT	GG	--	GT	TT	TT	GT	GT	GT	TT	GT	GT
mk2559	AWUE01013233.1	19092	G	GG	AA	GA	GA	AA	AA	GA	GA	AA	GG	GA	GG	GA	AA	GA	GA	--	--	GA	GA	GG	--	GA	GA	--	GG	--	GA	--	GG	--	GG	GA	--	GA	GA	GA	GA	GA	GA	AA	--	GA	--	GA	AA
mk2560	AWUE01013233.1	19115	A	AA	GG	AG	AG	GG	GG	AG	AG	GG	AA	AG	AA	AG	GG	AG	AG	--	--	AG	AG	AA	--	AG	AG	--	AA	AG	AG	--	AA	--	AA	AG	--	AG	AG	AG	AG	AG	AG	GG	--	AG	GG	AG	GG
mk2561	AWUE01013233.1	19125	C	CC	AA	CA	CA	AA	AA	CA	CA	AA	CC	CA	CC	CA	AA	CA	CA	--	--	CA	CA	CC	--	CA	CA	--	CC	CA	CA	--	CC	--	CC	CA	--	CA	CA	CA	CA	CA	CA	AA	--	CA	AA	CA	AA
mk2562	AWUE01013233.1	29907	C	CC	TT	CT	CT	--	TT	CT	CT	TT	CC	CT	CC	CT	CT	CT	CT	CT	TT	CT	CT	CC	TT	CT	CT	CC	CC	CT	CT	TT	CC	CC	CC	CT	CC	CT	CT	CT	CT	CT	CT	TT	--	CT	TT	CT	TT
mk2563	AWUE01013233.1	29959	G	GG	AA	GA	GA	--	AA	GA	GA	AA	GG	GA	GG	GA	GA	GA	GA	GA	AA	GA	GA	GG	AA	GA	GA	GG	GG	GA	GA	AA	GG	GG	GG	GA	GG	GA	GA	GA	GA	GA	GA	AA	--	GA	AA	GA	AA
mk2564	AWUE01013333.1	32900	A	AA	CC	--	--	CC	--	AA	CC	AC	AC	AC	AC	AC	--	CC	AA	AC	AA	AC	AC	--	AC	AC	AC	AA	--	AC	AC	AC	--	AA	AA	AC	--	AC	--	AC	--	AA	AA	AC	AC	AC	--	--	AC
mk2565	AWUE01013333.1	32901	A	AA	GG	--	--	GG	--	AA	GG	AG	AG	AG	AG	AG	--	GG	AA	AG	AA	AG	AG	--	AG	AG	AG	AA	--	AG	AG	AG	--	AA	AA	AG	--	AG	--	AG	--	AA	AA	AG	AG	AG	--	--	AG
mk2566	AWUE01014833.1	8240	G	GG	CC	CC	GG	GC	GG	CC	GC	CC	GG	GC	GC	GC	GG	GC	CC	GC	GC	GC	CC	GG	GC	GG	GC	GC	CC	GC	GC	GC	GC	GC	GC	GC	CC	GC	GG	GC	GC	GC	--	GC	CC	GG	GC	GC	GC
mk2567	AWUE01014833.1	14112	C	CC	GG	--	--	CG	--	GG	CG	--	--	CG	CG	CG	CC	CG	GG	--	--	CG	--	--	CG	CC	--	CG	GG	CG	--	--	CG	CG	CG	CG	GG	CG	CC	CG	CG	CG	CC	--	--	CC	CG	CG	CG
mk2568	AWUE01014833.1	26920	G	GG	AA	AA	GG	GA	GG	AA	GA	AA	GG	GA	GA	GA	GG	GA	AA	GA	GA	GA	AA	GG	GA	GG	GA	GA	AA	GA	GA	GA	GA	GA	GA	GA	AA	GA	GG	GA	GA	GA	GG	GA	AA	GG	GA	GA	GA
mk2569	AWUE01014833.1	26927	G	GG	AA	AA	GG	GA	GG	AA	GA	AA	GG	GA	GA	GA	GG	GA	AA	GA	GA	GA	AA	GG	GA	GG	GA	GA	AA	GA	GA	GA	GA	GA	GA	GA	AA	GA	GG	GA	GA	GA	GG	GA	AA	GG	GA	GA	GA
mk2570	AWUE01014833.1	27427	G	GG	AA	AA	GG	--	GG	AA	GA	AA	GG	GA	GA	GA	GG	GA	AA	GA	GA	GA	AA	GG	GA	GG	GA	GA	AA	GA	GA	GA	GA	GA	GA	GA	AA	GA	GG	GA	GA	GA	GG	GA	AA	GG	GA	GA	GA
mk2571	AWUE01014833.1	27516	C	CC	TT	TT	CC	--	CC	TT	CT	TT	CC	CT	CT	CT	CC	CT	TT	CT	CT	CT	TT	CC	CT	CC	CT	--	TT	CT	CT	CT	CT	CT	CT	CT	TT	CT	CC	CT	CT	CT	CC	CT	TT	CC	CT	CT	CT
mk2572	AWUE01015033.1	4189	A	AA	TT	AT	AT	TT	TT	AT	AT	TT	AA	AT	AA	AT	AT	AT	AT	AT	TT	AT	AT	AA	TT	AT	AT	AA	AA	AT	AT	TT	AA	AA	AA	AT	AA	AT	AT	AT	AT	AT	AT	AT	TT	AT	--	AT	TT
mk2574	AWUE01015033.1	11659	C	CC	GG	CG	CG	GG	GG	CG	CG	GG	CC	CG	CC	CG	CG	CG	CG	CG	GG	CG	CG	CC	GG	CG	CG	CC	CC	CG	CG	GG	CC	CC	CC	CG	CC	CG	CG	CG	CG	CG	CG	CG	GG	CG	GG	--	GG
mk2575	AWUE01015033.1	15160	G	GG	CC	GC	GC	CC	CC	GC	GC	CC	GG	GC	GG	GC	GC	GC	GC	GC	CC	GC	GC	GG	CC	GC	GC	GG	GG	GC	GC	CC	GG	--	GG	GC	GG	GC	GC	GC	GC	GC	GC	GC	CC	GC	CC	GC	CC
mk2576	AWUE01015033.1	31886	T	TT	CC	TC	TC	CC	CC	TC	TC	CC	TT	TC	TT	TC	TC	TC	TC	TC	CC	TC	TC	TT	CC	TC	TC	TT	TT	--	TC	CC	TT	TT	TT	TC	TT	TC	TC	TC	TC	TC	TC	TC	CC	TC	CC	TC	CC
mk2578	AWUE01015033.1	59998	C	CC	GG	CG	CG	GG	GG	CG	CG	GG	CC	CG	CC	CG	CG	CG	CG	CG	GG	CG	CG	CC	GG	CG	CG	CC	CC	CG	CG	GG	CC	CC	CC	CG	CC	CG	CG	CG	CG	CG	CG	CG	GG	CG	GG	CG	GG
mk2579	AWUE01015033.1	60142	C	AA	CC	CA	CA	CC	CC	CA	CA	CC	AA	CA	AA	CA	CA	CA	CA	CA	CC	CA	CA	AA	CC	CA	CA	AA	AA	CA	CA	CC	AA	AA	AA	CA	AA	CA	CA	CA	CA	CA	CA	CA	CC	CA	CC	CA	CC
mk2582	AWUE01017433.1	10315	C	TT	CC	TT	CT	CC	TT	TT	CC	CT	CT	CT	CT	CT	TT	CC	CT	CT	TT	CT	CT	CT	CT	CT	CT	TT	TT	CT	CT	CT	TT	TT	TT	CT	CC	CT	CC	CT	CT	TT	TT	CT	CT	CT	--	CT	CT
mk2584	AWUE01017433.1	10478	A	GG	AA	GG	AG	AA	GG	GG	AA	AG	AG	AG	AG	AG	GG	AA	AG	AG	GG	AG	AG	AG	AG	AG	AG	GG	GG	AG	AG	AG	GG	GG	GG	AG	AA	AG	AA	AG	AG	GG	GG	AG	AG	AG	--	AG	AG
mk2585	AWUE01017433.1	17324	C	GG	CC	GG	CG	CC	GG	GG	CC	CG	CG	CG	CG	CG	--	CC	CG	CG	GG	CG	CG	CG	CG	CG	CG	GG	GG	CG	CG	CG	GG	GG	GG	CG	CC	CG	CC	CG	CG	GG	GG	CG	CG	CG	GG	CG	CG
mk2587	AWUE01017433.1	17442	C	TT	CC	TT	CT	CC	TT	TT	CC	CT	CT	CT	CT	CT	--	CC	CT	CT	TT	CT	CT	CT	CT	CT	CT	TT	TT	CT	CT	CT	TT	TT	TT	CT	CC	CT	CC	CT	CT	TT	TT	CT	CT	CT	TT	CT	CT
mk2588	AWUE01017433.1	24822	A	CC	AA	CC	AC	AA	CC	CC	AA	AC	AC	--	AC	AC	CC	AA	AC	AC	CC	AC	AC	AC	AC	AC	AC	CC	--	AC	AC	--	CC	CC	CC	AC	AA	AC	AA	AC	AC	CC	CC	AC	AC	AC	CC	AC	AC
mk2590	AWUE01020233.1	104265	T	TT	AA	TA	TA	TA	TA	AA	--	TT	TT	TA	TA	TA	TA	AA	TA	TA	TA	--	TT	TA	TA	AA	--	--	AA	--	AA	TA	TT	AA	TA	TA	TA	TT	AA	AA	TT	TT	TT	TA	AA	AA	TA	TA	AA
mk2591	AWUE01020233.1	104367	A	AA	TT	AT	AT	AT	AT	TT	--	AA	AA	AT	AT	AT	AT	TT	AT	AT	AT	TT	AA	AT	AT	TT	--	--	TT	--	TT	AT	AA	TT	AT	AT	AT	AA	TT	TT	AA	AA	AA	AT	TT	TT	AT	AT	TT
mk2592	AWUE01020233.1	104496	T	TT	AA	TA	TA	TA	TA	AA	--	TT	TT	TA	TA	TA	TA	AA	TA	TA	TA	AA	TT	TA	TA	AA	--	--	AA	--	AA	TA	TT	AA	TA	TA	TA	TT	AA	AA	TT	TT	TT	TA	AA	AA	TA	TA	AA
mk2593	AWUE01020933.1	6081	G	CC	GG	GC	GC	GC	GC	GG	GC	CC	CC	GC	GG	GC	GC	GG	GC	GC	GC	GG	CC	GC	GC	GG	GG	GG	GC	CC	GG	GC	CC	GG	GC	GC	GC	CC	GG	GG	GC	GC	GC	CC	GG	GC	GC	GC	GG
mk2594	AWUE01020933.1	6272	C	TT	CC	CT	CT	CT	CT	CC	CT	TT	TT	CT	CC	CT	CT	CC	CT	CT	CT	CC	TT	CT	CT	CC	CC	CC	CT	TT	CC	CT	TT	CC	CT	CT	CT	TT	CC	CC	CT	CT	CT	TT	CC	CT	CT	CT	CC
mk2595	AWUE01022033.1	4183	A	GG	AA	AG	AA	AG	AG	GG	AG	AG	AG	AG	GG	--	AG	AG	GG	AA	AG	GG	AA	GG	AG	AG	AG	AA	AG	--	AG	AG	AG	AG	AG	GG	AA	AA	AA	AG	AG	AG	AG	GG	AG	GG	GG	GG	AG
mk2599	AWUE01022633.1	8779	G	GG	AA	GA	GA	AA	AA	GA	GA	AA	GG	GA	GG	GA	GA	GA	GA	GA	AA	GA	GA	GG	AA	GA	GA	GG	GG	GA	GA	AA	GG	GG	GG	GA	GG	GA	GA	GA	GA	GA	GA	AA	AA	GA	AA	GA	AA
mk2601	AWUE01022633.1	9354	T	TT	CC	TC	TC	CC	CC	TC	TC	CC	TT	TC	TT	TC	TC	TC	TC	TC	CC	TC	TC	TT	CC	TC	TC	TT	TT	TC	TC	CC	TT	TT	TT	TC	TT	TC	TC	TC	TC	TC	TC	CC	CC	TC	CC	TC	CC
mk2602	AWUE01022633.1	9430	A	AA	GG	AG	AG	GG	GG	AG	AG	GG	AA	AG	AA	AG	AG	AG	AG	AG	GG	AG	--	AA	GG	AG	AG	AA	AA	AG	AG	GG	AA	AA	AA	AG	AA	AG	AG	AG	AG	AG	AG	GG	GG	AG	GG	AG	GG
mk2603	AWUE01022633.1	9473	C	CC	TT	CT	CT	TT	TT	CT	CT	TT	CC	CT	CC	CT	CT	CT	CT	CT	TT	CT	CT	CC	TT	CT	CT	CC	CC	CT	CT	TT	CC	CC	CC	CT	CC	CT	CT	CT	CT	CT	CT	TT	TT	CT	TT	CT	TT
mk2604	AWUE01022633.1	12098	T	TT	CC	TC	TC	CC	CC	TC	TC	CC	TT	TC	--	--	--	TC	TC	TC	CC	TC	TC	TT	CC	TC	TC	--	--	TC	TC	CC	--	TT	TT	TC	--	TC	TC	TC	TC	TC	TC	--	--	TC	CC	TT	CC
mk2605	AWUE01022633.1	12139	A	AA	GG	AG	AG	--	GG	AG	AG	GG	AA	AG	--	--	--	AG	AG	AG	GG	AG	AG	AA	GG	AG	AG	--	--	AG	AG	GG	--	AA	AA	AG	--	AG	AG	AG	AG	AG	AG	GG	--	AG	GG	AA	GG
mk2607	AWUE01022633.1	13262	T	TT	CC	TC	TC	CC	CC	TC	TC	--	--	TC	TT	TC	--	--	TC	--	CC	TC	TC	TT	CC	--	TC	TT	TT	--	TC	CC	TT	--	TT	TC	--	TC	TC	TC	TC	TC	TC	CC	--	TC	--	TC	CC
mk2608	AWUE01022633.1	24612	T	TT	CC	TC	TC	CC	CC	TC	TC	CC	TT	TC	TT	TC	TC	TC	TC	TC	CC	TC	TC	TT	CC	TC	TC	TT	TT	TC	TC	CC	TT	TT	TT	TC	TT	TC	TC	TC	TC	TC	TC	CC	CC	TC	CC	TC	CC
mk2609	AWUE01022633.1	24645	T	TT	CC	TC	TC	CC	CC	TC	TC	CC	TT	TC	TT	TC	TC	TC	TC	TC	CC	TC	TC	TT	CC	TC	TC	TT	TT	TC	TC	CC	TT	TT	TT	TC	TT	TC	TC	TC	TC	TC	TC	CC	CC	TC	CC	TC	CC
mk2610	AWUE01022633.1	49078	A	AA	GG	AG	AG	GG	GG	AG	AG	GG	AA	AG	AA	AG	AG	AG	AG	AG	GG	AG	AG	AA	GG	AG	AG	AA	AA	AG	AG	GG	AA	AA	AA	AG	AA	AG	AG	AG	AG	AG	AG	GG	GG	AG	GG	AG	GG
mk2611	AWUE01022633.1	50440	T	TT	GG	TG	TG	GG	GG	TG	TG	GG	TT	TG	TT	TG	TG	TG	TG	TG	GG	TG	TG	TT	GG	TG	TG	TT	TT	--	TG	GG	TT	TT	TT	TG	TT	TG	TG	TG	TG	--	TG	GG	GG	TG	GG	TG	GG
mk2612	AWUE01022633.1	66425	T	TT	CC	TC	TC	CC	CC	TC	TC	CC	TT	TC	--	TC	TC	--	TC	TC	CC	TC	TC	TT	CC	TC	TC	--	TT	TC	TC	CC	TT	--	TT	TC	TT	TC	TC	TC	TC	TC	TC	CC	CC	TC	--	TC	CC
mk2613	AWUE01022633.1	66434	C	GG	CC	CG	CG	CC	CC	CG	CG	CC	GG	CG	--	CG	CG	CG	CG	CG	CC	CG	CG	GG	CC	CG	CG	--	GG	CG	CG	CC	GG	GG	GG	CG	GG	CG	CG	CG	CG	CG	CG	CC	CC	CG	--	CG	CC
mk2614	AWUE01022633.1	66443	C	CC	TT	CT	CT	TT	TT	CT	CT	TT	CC	CT	--	CT	CT	CT	CT	CT	TT	CT	CT	CC	TT	CT	CT	--	CC	CT	CT	TT	CC	CC	CC	CT	CC	CT	CT	CT	CT	CT	--	TT	TT	CT	--	CT	TT
mk2615	AWUE01022933.1	2340	C	CC	TT	CT	CT	--	TT	CT	CT	TT	CC	CT	--	CT	CT	CT	CT	CT	TT	CT	CT	CC	TT	CT	CT	CC	CC	CT	CT	TT	CC	CC	CC	CT	CC	CT	CT	CT	CT	CT	CT	TT	TT	CT	--	CT	TT
mk2616	AWUE01022933.1	3577	G	GG	AA	GA	GA	AA	AA	GA	GA	AA	GG	GA	GG	GA	GA	GA	GA	GA	AA	GA	GA	GG	AA	GA	GA	GG	GG	GA	GA	AA	GG	GG	GG	GA	GG	GA	GA	GA	GA	GA	GA	AA	AA	GA	AA	GA	AA
mk2617	AWUE01022933.1	3594	G	GG	AA	GA	GA	AA	AA	GA	GA	AA	GG	GA	GG	GA	GA	GA	GA	GA	AA	GA	GA	GG	AA	GA	GA	GG	GG	GA	GA	AA	GG	GG	GG	GA	GG	GA	GA	GA	GA	GA	GA	AA	AA	GA	AA	GA	AA
mk2620	AWUE01022933.1	16047	G	GG	AA	GA	GA	AA	AA	GA	GA	--	GG	GA	GG	GA	GA	GA	GA	GG	AA	GA	GA	GG	AA	GA	GA	--	GG	GA	GA	AA	GG	GG	--	GA	GG	GA	GA	GA	GA	GA	GA	--	--	AA	--	GA	--
mk2621	AWUE01022933.1	16096	G	GG	AA	GA	GA	AA	AA	GA	GA	--	--	GA	GG	GA	GA	--	GA	GG	AA	GA	GA	GG	AA	GA	GA	--	GG	GA	GA	AA	GG	GG	--	GA	--	GA	GA	GA	GA	GA	GA	--	--	AA	--	GA	AA
mk2622	AWUE01022933.1	16110	T	TT	AA	TA	TA	AA	AA	TA	TA	--	--	TA	TT	TA	TA	--	TA	TT	AA	TA	TA	TT	AA	TA	TA	--	TT	TA	TA	AA	TT	TT	--	TA	TT	TA	TA	TA	TA	TA	--	--	--	--	--	TA	AA
mk2625	AWUE01022933.1	51603	T	TT	CC	TC	TC	CC	CC	TC	TC	CC	TT	TC	TT	TC	TC	TC	TC	TC	CC	TC	TC	TT	CC	TC	TC	TT	TT	TC	TC	CC	TT	TT	TT	TC	TT	TC	TC	TC	--	TC	TC	CC	CC	TC	CC	TC	CC
mk2626	AWUE01022933.1	59630	A	AA	GG	AG	AG	GG	GG	AG	AG	GG	AA	AG	AA	AG	AG	AG	AG	AG	GG	AG	AG	AA	GG	AG	AG	AA	AA	AG	AG	GG	AA	AA	AA	AG	AA	AG	AG	AG	AG	AG	AG	GG	GG	AG	GG	AG	GG
mk2627	AWUE01022933.1	61165	A	AA	GG	AG	AG	GG	GG	AG	AG	GG	AA	AG	AA	AG	AG	AG	AG	AG	GG	AG	AG	AA	GG	AG	AG	AA	AA	AG	AG	GG	AA	AA	AA	AG	AA	AG	AG	AG	AG	AG	AG	GG	GG	AG	GG	AG	GG
mk2628	AWUE01022933.1	61194	G	GG	AA	GA	GA	AA	AA	GA	GA	AA	GG	GA	GG	GA	GA	GA	GA	GA	AA	GA	GA	GG	AA	GA	GA	GG	GG	GA	GA	AA	GG	GG	GG	GA	GG	GA	GA	GA	GA	GA	GA	AA	AA	GA	--	GA	AA
mk2629	AWUE01022933.1	61818	A	AA	CC	AC	AC	CC	CC	AC	AC	CC	AA	AC	AA	AC	--	AC	AC	AC	CC	AC	AC	AA	CC	AC	AC	AA	AA	AC	AC	CC	AA	AA	AA	AC	AA	AC	AC	AC	AC	--	AC	CC	CC	AC	--	AC	CC
mk2630	AWUE01023333.1	12813	T	CC	TT	--	TC	TT	CC	--	--	TC	TC	TC	--	TC	--	TT	TC	--	--	TC	TC	--	TC	TC	TC	CC	--	--	TC	TC	--	--	CC	TC	--	TC	--	TC	TC	--	--	TC	TC	TT	CC	--	TC
mk2631	AWUE01000334.1	1354	C	CC	TT	CT	CT	TT	TT	CT	CT	TT	CC	CT	CC	CT	CT	CT	CT	CT	TT	CT	CT	CC	TT	CT	CT	CC	--	CT	CT	TT	CC	CC	CC	CT	CC	CT	CT	CT	CT	CT	CT	TT	TT	CT	TT	CT	TT
mk2633	AWUE01014834.1	4323	G	GG	AA	AA	GG	GA	GG	AA	GA	AA	GG	GA	GA	GA	GG	GA	AA	GA	GA	GA	AA	GG	GA	GG	GA	GA	AA	GA	GA	GA	GA	GA	GA	GA	AA	GA	GG	GA	GA	GA	GG	GA	AA	GG	GA	GA	GA
mk2635	AWUE01014834.1	16091	T	TT	GG	GG	TT	TG	TT	GG	TG	GG	TT	TG	TG	TG	TT	TG	GG	TG	TG	TG	GG	TT	TG	TT	TG	TG	GG	TG	TG	TG	TG	TG	TG	TG	GG	TG	TT	TG	TG	TG	TT	TG	GG	TT	--	TG	TG
mk2636	AWUE01014834.1	20286	G	GG	AA	AA	GG	GA	GG	AA	GA	AA	GG	GA	GA	GA	GG	GA	AA	GA	GA	GA	AA	GG	GA	GG	GA	--	AA	GA	GA	GA	GA	GA	GA	GA	AA	GA	GG	GA	GA	GA	--	GA	AA	GG	GA	GA	GA
mk2643	AWUE01015434.1	8596	G	GG	CC	GC	GC	GC	GC	GC	GG	GG	GG	GG	GC	CC	CC	GG	GC	GC	GC	GC	GC	GC	GG	GG	GG	GC	GC	CC	GG	CC	GG	GC	CC	GC	CC	--	CC	GC	GG	GC	GC	GC	CC	GC	--	GC	GG
mk2644	AWUE01015434.1	8747	G	GG	AA	GA	GA	GA	GA	GA	GG	GG	GG	GG	GA	AA	AA	GG	GA	GA	GA	GA	GA	GA	GG	GG	GG	GA	GA	AA	GG	AA	GG	GA	AA	GA	AA	--	AA	GA	GG	GA	GA	GA	AA	GA	GG	GA	GG
mk2645	AWUE01015434.1	8810	T	TT	CC	TC	TC	TC	TC	TC	TT	TT	TT	TT	TC	CC	CC	TT	TC	TC	TC	TC	TC	TC	TT	TT	TT	TC	TC	CC	TT	CC	TT	TC	CC	TC	CC	--	CC	TC	TT	TC	TC	TC	CC	TC	--	TC	TT
mk2646	AWUE01015434.1	13070	C	CC	TT	CT	CT	CT	CT	CT	--	--	CC	--	CT	TT	--	CC	CT	CT	CT	CT	CT	--	CC	--	CC	CT	--	TT	CC	TT	CC	CT	TT	CT	TT	CT	--	--	--	CT	CT	CT	--	CT	--	CT	--
mk2649	AWUE01015434.1	38732	T	TT	GG	TG	TG	TG	TG	--	TT	TT	TT	TT	TG	GG	GG	TT	TG	TG	TG	TG	TG	TG	TT	--	TT	--	TG	GG	TT	GG	TT	TG	GG	TG	GG	TG	GG	TG	TT	TG	TG	TG	GG	TG	TG	TG	TT
mk2651	AWUE01015434.1	53461	T	TT	AA	TA	TA	TA	TA	--	TT	TT	TT	TT	TA	AA	AA	--	TA	TA	TA	TA	TA	TA	TT	TT	TT	TA	TA	AA	TT	AA	TT	TA	AA	TA	AA	TA	AA	TA	TT	TA	TA	TA	AA	TA	--	TA	TT
mk2652	AWUE01015434.1	82264	G	GG	AA	GA	GA	GA	GA	GA	GG	GG	GG	GG	GA	AA	--	GG	GA	GA	GA	GA	GA	GA	GG	GG	--	GA	GA	AA	--	--	GG	GA	AA	--	AA	GA	--	GA	--	--	GA	GA	--	GA	GA	GA	--
mk2653	AWUE01015434.1	82268	C	CC	GG	CG	CG	CG	CG	CG	CC	CC	CC	CC	CG	GG	--	CC	CG	CG	CG	CG	CG	CG	CC	CC	--	CG	CG	GG	--	--	CC	CG	GG	--	--	CG	--	CG	--	--	CG	CG	--	CG	CG	CG	--
mk2654	AWUE01015434.1	90558	A	AA	CC	--	AC	AC	AC	AC	AA	--	AA	--	AC	CC	CC	--	AC	AC	AC	AC	AC	--	AA	AA	--	AC	AC	CC	AA	CC	AA	AC	--	AC	CC	AC	--	AC	AA	AC	AC	AC	CC	AC	AC	AC	AA
mk2655	AWUE01015434.1	98435	C	CC	TT	CT	CT	CT	CT	CT	CC	CC	CC	CC	CT	TT	TT	CC	CT	CT	CT	CT	CT	CT	CC	CC	CC	CT	CT	TT	CC	TT	CC	CT	TT	CT	TT	CT	TT	CT	CC	CT	CT	CT	TT	CT	CT	CT	CC
mk2656	AWUE01015434.1	101494	T	TT	AA	TA	TA	TA	TA	--	TT	TT	TT	TT	TA	--	AA	--	TA	TA	TA	TA	TA	TA	TT	--	TT	TA	--	AA	TT	AA	TT	TA	AA	TA	--	TA	AA	--	TT	TA	--	TA	AA	TA	--	TA	TT
mk2657	AWUE01015434.1	101530	T	TT	GG	TG	TG	TG	TG	--	TT	TT	TT	TT	TG	--	GG	--	TG	TG	TG	TG	TG	TG	TT	--	TT	TG	--	GG	TT	GG	TT	TG	GG	TG	--	TG	GG	--	TT	TG	TG	TG	GG	TG	--	--	TT
mk2658	AWUE01015434.1	101557	T	TT	AA	TA	TA	TA	TA	--	TT	TT	TT	TT	TA	--	AA	--	TA	TA	TA	TA	TA	TA	TT	--	TT	TA	--	AA	TT	AA	TT	TA	AA	TA	--	TA	AA	--	TT	TA	TA	TA	AA	TA	--	TA	TT
mk2659	AWUE01015434.1	101559	G	GG	CC	GC	GC	GC	GC	--	GG	GG	GG	GG	GC	--	CC	--	GC	GC	GC	GC	GC	GC	GG	--	GG	GC	--	CC	GG	CC	GG	GC	CC	GC	--	GC	CC	--	GG	GC	GC	GC	CC	GC	--	GC	GG
mk2660	AWUE01015434.1	101566	C	CC	TT	CT	CT	CT	CT	--	CC	CC	CC	CC	CT	--	TT	--	CT	CT	CT	CT	CT	CT	CC	--	CC	CT	--	TT	CC	TT	CC	CT	TT	CT	--	CT	TT	--	CC	CT	CT	CT	TT	CT	--	CT	CC
mk2661	AWUE01015434.1	101570	A	AA	GG	AG	AG	AG	AG	--	AA	AA	AA	AA	AG	--	GG	--	AG	AG	AG	AG	AG	--	AA	--	AA	AG	--	GG	AA	GG	AA	AG	GG	AG	--	AG	GG	--	AA	AG	AG	AG	GG	AG	--	AG	AA
mk2662	AWUE01015434.1	101614	T	TT	CC	TC	TC	TC	TC	--	TT	TT	TT	TT	TC	--	CC	--	TC	TC	TC	TC	TC	TC	TT	--	TT	TC	--	CC	TT	CC	TT	TC	CC	TC	--	TC	CC	--	TT	TC	TC	TC	CC	TC	--	TC	TT
mk2663	AWUE01015434.1	101622	T	TT	AA	TA	TA	TA	TA	--	TT	TT	TT	TT	TA	--	AA	--	TA	TA	TA	TA	TA	TA	TT	--	TT	TA	--	AA	TT	AA	TT	TA	AA	TA	--	TA	AA	--	TT	TA	TA	TA	AA	TA	--	TA	TT
mk2664	AWUE01015434.1	101632	T	TT	AA	TA	TA	TA	TA	--	TT	TT	TT	TT	TA	--	AA	--	TA	TA	TA	TA	TA	TA	TT	--	TT	TA	--	AA	TT	AA	TT	TA	AA	TA	--	TA	AA	--	TT	TA	TA	TA	AA	TA	--	TA	TT
mk2665	AWUE01015434.1	101662	G	GG	AA	GA	GA	GA	GA	--	GG	GG	GG	GG	GA	--	AA	--	GA	GA	GA	GA	GA	GA	GG	--	GG	GA	--	AA	GG	AA	GG	GA	AA	GA	--	GA	AA	--	GG	GA	GA	GA	AA	GA	--	GA	GG
mk2666	AWUE01015434.1	101670	C	CC	TT	CT	CT	CT	CT	--	CC	CC	CC	CC	CT	--	TT	--	CT	CT	CT	CT	CT	CT	CC	--	CC	CT	--	TT	CC	TT	CC	CT	TT	CT	--	CT	TT	--	CC	CT	CT	CT	TT	CT	--	CT	CC
mk2667	AWUE01015434.1	101719	A	AA	GG	AG	AG	AG	AG	--	AA	AA	AA	AA	AG	--	GG	--	AG	AG	AG	AG	AG	AG	AA	--	AA	AG	--	GG	AA	GG	AA	AG	GG	AG	--	AG	GG	--	AA	AG	AG	AG	GG	AG	--	AG	AA
mk2668	AWUE01015434.1	102647	A	AA	GG	AG	AG	AG	AG	AG	AA	AA	AA	--	AG	GG	GG	AA	AG	AG	AG	AG	AG	AG	AA	AA	AA	AG	AG	--	AA	GG	--	AG	GG	AG	GG	AG	GG	GG	AA	AG	AG	AG	--	AG	AG	AG	AA
mk2669	AWUE01015434.1	102654	T	TT	GG	TG	TG	TG	TG	TG	TT	TT	TT	--	--	GG	GG	--	TG	TG	TG	TG	TG	TG	TT	TT	TT	TG	--	--	TT	GG	--	TG	GG	TG	GG	TG	GG	GG	TT	TG	TG	TG	--	--	TG	TG	TT
mk2670	AWUE01015434.1	110158	C	CC	GG	CG	CG	CG	CG	CG	CC	CC	CC	CC	CG	GG	GG	CC	CG	CG	CG	CG	CG	CG	CC	CC	CC	CG	CG	GG	CC	GG	CC	CG	GG	CG	GG	CG	GG	CG	CC	CG	CG	CG	GG	CG	CG	CG	CC
mk2671	AWUE01015434.1	110327	T	TT	AA	TA	TA	TA	TA	TA	TT	TT	TT	TT	TA	AA	AA	TT	TA	TA	TA	TA	TA	TA	TT	TT	TT	TA	TA	AA	TT	AA	TT	TA	AA	TA	AA	TA	AA	TA	TT	TA	TA	TA	AA	TA	TA	TA	TT
mk2675	AWUE01015434.1	111680	G	GG	AA	GA	GA	GA	GA	GA	GG	GG	GG	GG	GA	AA	AA	GG	GA	GA	GA	--	GA	GA	GG	GG	GG	GA	GA	AA	GG	AA	GG	GA	AA	GA	AA	GA	AA	GA	GG	GA	GA	GA	AA	GA	GA	GA	GG
mk2677	AWUE01015434.1	111744	A	AA	CC	AC	AC	AC	AC	AC	AA	AA	AA	AA	AC	CC	--	AA	AC	AC	AC	AC	AC	AC	AA	AA	AA	AC	AC	CC	AA	CC	AA	AC	CC	AC	CC	AC	CC	AC	AA	AC	AC	AC	CC	AC	AC	AC	AA
mk2678	AWUE01015434.1	115794	C	CC	TT	CT	CT	CT	CT	CT	CC	--	CC	CC	CT	TT	TT	CC	CT	CT	CT	CT	CT	CT	CC	CC	CC	CT	CT	TT	CC	TT	CC	--	TT	CT	TT	CT	TT	--	CC	CT	CT	CT	TT	CT	CT	CT	CC
mk2680	AWUE01015434.1	123640	C	CC	TT	CT	--	CT	--	CT	--	CC	CC	CC	CT	TT	--	CC	CT	CT	CT	CT	CT	CT	CC	CC	CC	CT	CC	TT	--	--	CC	CT	--	CT	--	CT	--	CT	CC	CT	--	CT	--	CT	CT	CT	CC
mk2684	AWUE01015734.1	19016	T	CC	TT	TC	TT	--	TC	--	TC	TC	TC	--	--	TT	TC	TC	CC	--	TC	CC	TT	--	TC	TC	--	--	TC	--	TT	TC	TC	CC	TC	CC	--	TT	TT	TC	TC	TC	TC	CC	TC	CC	TC	CC	TC
mk2685	AWUE01015734.1	19141	A	GG	AA	AG	AA	--	AG	--	AG	AG	AG	--	--	AA	--	AG	GG	AA	AG	GG	AA	--	AG	AG	AG	AA	AG	--	AA	AG	AG	GG	AG	GG	--	AA	AA	AG	AG	AG	AG	GG	AG	GG	AG	GG	AG
mk2686	AWUE01015734.1	19167	A	GG	AA	AG	AA	--	AG	--	AG	AG	AG	--	--	AA	AG	AG	GG	AA	AG	GG	AA	--	AG	AG	AG	AA	AG	--	AA	AG	AG	GG	AG	GG	--	AA	AA	AG	AG	AG	AG	GG	AG	GG	AG	GG	AG
mk2687	AWUE01015734.1	30763	G	AA	GG	GA	GG	GA	GA	AA	GA	GA	GA	GG	AA	GG	GA	GA	--	GG	GA	AA	GG	AA	GA	GA	GA	GG	GA	GG	GG	GA	GA	AA	GA	AA	GG	GG	GG	GA	GA	GA	GA	--	GA	AA	GA	AA	GA
mk2694	AWUE01015934.1	3115	T	CC	TT	CC	TC	TT	CC	CC	TT	TC	TC	TC	TC	TC	CC	TT	TC	TC	CC	TC	TC	TC	TC	TC	TC	CC	CC	TC	TC	TC	CC	CC	CC	TC	TT	TC	TT	TC	TC	CC	CC	TC	TC	TC	CC	TC	TC
mk2695	AWUE01015934.1	5616	G	CC	GG	CC	GC	GG	CC	CC	GG	GC	GC	GC	GC	GC	CC	GG	GC	GC	CC	GC	GC	GC	GC	GC	GC	CC	--	GC	GC	GC	CC	CC	CC	GC	GG	GC	GG	GC	GC	CC	CC	GC	--	GC	CC	--	GC
mk2696	AWUE01016034.1	3348	T	AA	TT	AA	TA	TT	AA	AA	TT	TA	TA	TA	TA	TA	--	TT	TA	TA	AA	TA	TA	TA	TA	TA	TA	AA	--	TA	TA	TA	AA	AA	AA	TA	TT	TA	TT	TA	TA	AA	AA	TA	TA	TA	AA	TA	TA
mk2697	AWUE01016034.1	5347	C	GG	CC	GG	CG	CC	GG	GG	CC	CG	CG	CG	CG	CG	GG	CC	CG	CG	GG	CG	CG	CG	CG	CG	CG	GG	GG	CG	CG	CG	GG	GG	GG	CG	CC	CG	CC	CG	CG	GG	GG	CG	CG	CG	GG	CG	CG
mk2698	AWUE01016034.1	5449	A	TT	AA	TT	AT	AA	TT	TT	AA	AT	AT	AT	AT	AT	TT	AA	AT	AT	TT	AT	AT	AT	AT	AT	AT	TT	TT	AT	AT	AT	TT	TT	TT	AT	AA	AT	AA	AT	AT	TT	TT	AT	AT	AT	TT	AT	AT
mk2699	AWUE01016034.1	5532	G	TT	GG	TT	GT	GG	TT	TT	GG	GT	GT	GT	GT	GT	TT	GG	GT	GT	TT	GT	GT	GT	GT	GT	GT	TT	TT	GT	GT	GT	TT	TT	TT	GT	GG	GT	GG	GT	GT	TT	TT	GT	GT	GT	TT	GT	GT
mk2701	AWUE01017834.1	7405	G	GG	AA	AA	GG	GA	GG	AA	GA	AA	GG	GA	GA	GA	GA	GA	AA	GA	GG	GA	GA	GG	GG	GG	GA	GA	AA	GA	GG	GA	GA	GA	GA	AA	--	GA	GG	GA	GA	GA	GG	GA	AA	GA	--	GA	GA
mk2702	AWUE01017834.1	7472	A	AA	GG	GG	AA	AG	AA	GG	AG	GG	AA	AG	AG	AG	AG	AG	GG	AG	AA	AG	AG	AA	AA	AA	AG	AG	--	AG	AA	AG	AG	AG	AG	GG	--	AG	AA	AG	AG	AG	AA	AG	GG	AG	--	AG	AG
mk2703	AWUE01020134.1	24050	C	TT	CC	--	CT	CC	TT	TT	--	CT	CT	--	--	CT	TT	--	CT	CT	TT	CT	CT	CT	CT	CT	CT	TT	--	CT	CT	--	TT	--	TT	CT	--	CT	--	CT	CT	TT	TT	CT	--	CT	TT	CT	CT
mk2704	AWUE01020934.1	3478	C	TT	CC	CT	CT	CT	CT	CC	CT	--	TT	CT	CC	CT	CT	CC	CT	CT	CT	CC	TT	CT	CT	CC	CC	CC	CT	--	CC	CT	TT	CC	CT	CT	CT	TT	CC	CC	CT	CT	CT	TT	CC	CT	CT	CT	CC
mk2705	AWUE01020934.1	3645	G	CC	GG	GC	GC	GC	GC	GG	GC	CC	CC	GC	GG	GC	GC	GG	GC	GC	GC	GG	CC	GC	GC	GG	GG	GG	GC	--	GG	GC	CC	GG	GC	GC	GC	CC	GG	GG	GC	GC	GC	CC	GG	GC	GC	GC	GG
mk2706	AWUE01020934.1	4479	T	GG	TT	TG	TG	TG	TG	TT	TG	GG	GG	TG	TT	TG	TG	TT	TG	TG	TG	TT	GG	TG	TG	TT	TT	TT	TG	GG	TT	TG	GG	TT	TG	TG	TG	GG	TT	TT	TG	TG	TG	GG	TT	TG	TG	TG	TT
mk2707	AWUE01020934.1	4497	T	CC	TT	TC	TC	TC	TC	TT	TC	CC	CC	TC	TT	TC	TC	TT	TC	TC	TC	TT	CC	TC	TC	TT	TT	TT	TC	CC	TT	TC	CC	TT	TC	TC	TC	CC	TT	TT	TC	TC	TC	CC	TT	TC	TC	TC	TT
mk2708	AWUE01020934.1	4498	T	CC	TT	TC	TC	TC	TC	TT	TC	CC	CC	TC	TT	TC	TC	TT	TC	TC	TC	TT	CC	TC	TC	TT	TT	TT	TC	CC	TT	TC	CC	TT	TC	TC	TC	CC	TT	TT	TC	TC	TC	CC	TT	TC	TC	TC	TT
mk2709	AWUE01020934.1	11340	T	CC	TT	TC	TC	TC	TC	TT	TC	CC	CC	TC	TT	TC	TC	TT	TC	TC	TC	TT	CC	TC	TC	TT	TT	TT	TC	CC	TT	TC	CC	TT	TC	TC	TC	CC	TT	TT	TT	TC	TC	CC	TT	TC	TC	TC	TT
mk2710	AWUE01020934.1	11472	G	AA	GG	GA	GA	GA	GA	GG	GA	AA	AA	GA	GG	--	GA	--	GA	GA	GA	GG	AA	GA	GA	--	GG	GG	GA	AA	GG	GA	AA	GG	GA	GA	GA	AA	GG	GG	--	GA	GA	AA	--	GA	GA	GA	--
mk2711	AWUE01022934.1	7634	C	CC	TT	CT	CT	TT	TT	CT	CT	TT	CC	CT	CC	CT	CT	CT	CT	CT	TT	CT	CT	CC	TT	CT	CT	CC	CC	CT	CT	TT	CC	CC	CC	CT	CC	CT	CT	CT	CT	CT	CT	TT	TT	CT	TT	CT	TT
mk2712	AWUE01022934.1	7817	C	CC	TT	CT	CT	TT	TT	CT	CT	TT	CC	CT	CC	CT	CT	CT	CT	CT	TT	CT	CT	CC	TT	CT	CT	CC	CC	CT	CT	TT	CC	CC	CC	CT	CC	CT	CT	CT	CT	CT	CT	TT	TT	CT	TT	CT	TT
mk2713	AWUE01022934.1	7833	G	GG	TT	GT	GT	TT	TT	GT	GT	TT	GG	GT	GG	GT	GT	GT	GT	GT	TT	GT	GT	GG	TT	GT	GT	GG	GG	GT	GT	TT	GG	GG	GG	GT	GG	GT	GT	GT	GT	GT	GT	TT	TT	GT	TT	GT	TT
mk2714	AWUE01022934.1	12638	T	TT	CC	TC	TC	CC	CC	TC	TC	--	TT	TC	TT	TC	TC	TC	TC	TC	CC	TC	TC	TT	CC	TC	TC	TT	TT	TC	TC	CC	TT	--	TT	TC	TT	TC	TC	TC	TC	TC	TC	CC	CC	TC	--	TC	CC
mk2717	AWUE01022934.1	27660	G	GG	AA	GA	GA	AA	AA	GG	GA	--	GG	GA	GG	GA	GA	GA	GA	GA	AA	GA	GA	GG	AA	GA	GA	GG	GG	GA	GA	AA	GG	--	GG	GA	GG	GA	GA	--	GA	GA	--	AA	AA	GA	--	GA	AA
mk2718	AWUE01022934.1	54595	A	AA	GG	AG	AG	--	GG	AG	AG	GG	AA	AG	AA	AG	AG	AG	AG	AG	GG	AG	AG	AA	GG	AG	AG	AA	AA	AG	AG	GG	AA	AA	AA	AG	AA	AG	AG	AG	AG	AG	AG	GG	GG	AG	GG	AG	GG
mk2719	AWUE01022934.1	54603	C	CC	TT	CT	CT	--	TT	CT	CT	TT	CC	CT	--	CT	CT	CT	CT	CT	TT	CT	CT	CC	TT	CT	CT	CC	CC	CT	CT	TT	CC	CC	CC	CT	--	CT	CT	CT	CT	CT	CT	TT	TT	CT	TT	CT	TT
mk2721	AWUE01022934.1	67623	A	AA	TT	AT	AT	TT	TT	AT	AT	TT	AA	AT	AA	AT	AT	AT	AT	AT	TT	AT	AT	AA	TT	AT	AT	AA	AA	AT	AT	TT	AA	AA	AA	AT	AA	AT	AT	AT	AT	AT	AT	TT	TT	AT	TT	AT	TT
mk2723	AWUE01010935.1	3474	G	CC	GG	--	--	GG	CC	CC	GG	GC	GC	GC	GC	GC	CC	--	GC	GC	CC	GC	GC	GC	GC	GC	GC	CC	CC	GC	GC	GC	--	CC	--	--	--	GC	--	--	GC	--	--	GC	--	GC	--	GC	GC
mk2726	AWUE01012135.1	7121	T	CC	TT	TC	--	TT	TT	TC	TC	TT	--	TC	CC	TC	TC	TC	TC	TC	TT	TC	TC	--	TT	TC	TC	CC	--	TC	TC	--	--	CC	--	TC	CC	TC	--	TC	TC	TC	TC	--	--	TC	--	TC	TT
mk2727	AWUE01012135.1	7137	G	GG	TT	GT	--	TT	TT	GT	GT	--	--	GT	GG	GT	GT	GT	GT	GT	TT	GT	GT	--	TT	GT	GT	GG	--	GT	GT	--	--	GG	--	GT	GG	GT	--	GT	GT	GT	GT	--	--	GT	--	GT	TT
mk2728	AWUE01012135.1	13719	A	AA	GG	AG	AG	--	GG	AG	--	GG	AA	AG	--	AG	--	AG	AG	AG	--	AG	AG	--	GG	AG	AG	AA	AA	AG	AG	GG	AA	AA	AA	AG	AA	AG	AG	AG	AG	AG	AG	GG	GG	AG	GG	AG	GG
mk2731	AWUE01012535.1	3733	C	CC	TT	CT	CT	TT	TT	CT	CT	TT	CC	CT	CC	CT	CT	CT	CT	CT	TT	CT	CT	CC	TT	CT	CT	CC	CC	CT	CT	TT	CC	CC	CC	CT	CC	CT	CT	CT	CT	CT	CT	TT	TT	CT	TT	CT	TT
mk2732	AWUE01012535.1	3786	A	AA	GG	AG	AG	GG	GG	AG	AG	GG	AA	AG	AA	AG	AG	AG	AG	AG	GG	AG	AG	AA	GG	AG	AG	AA	AA	AG	AG	GG	AA	AA	AA	AG	AA	AG	AG	AG	AG	AG	AG	GG	GG	AG	GG	AG	GG
mk2735	AWUE01013835.1	9647	A	AA	GG	AG	AG	GG	GG	AG	AG	GG	AA	AG	AA	AG	AG	AG	AG	AG	--	AG	AG	AA	GG	AG	AG	AA	AA	AG	AG	GG	AA	AA	AA	AG	AA	AG	AG	AG	AG	AG	AG	GG	GG	AG	--	AG	GG
mk2736	AWUE01014835.1	7456	T	TT	AA	AA	TT	TA	TT	AA	TA	AA	TT	TA	TA	TA	TT	TA	AA	TA	TA	TA	AA	TT	TA	TT	TA	TA	AA	TA	TA	TA	TA	TA	TA	TA	AA	TA	TT	TA	TA	TA	TT	TA	AA	TT	TA	TA	TA
mk2741	AWUE01015535.1	32953	G	CC	GG	GC	CC	GG	CC	GC	GC	GC	GC	GG	GC	CC	GC	CC	GC	GC	CC	CC	GC	GG	GG	CC	GC	GG	GC	GC	GC	CC	GC	GG	GG	GC	GC	GC	GC	GC	CC	GC	GG	GC	GC	GC	--	GG	GC
mk2742	AWUE01015535.1	37726	T	AA	TT	TA	AA	TT	AA	--	TA	TA	TA	TT	TA	AA	TA	--	TA	--	AA	AA	TA	TT	TT	AA	TA	--	--	--	--	--	TA	--	TT	TA	TA	TA	TA	TA	AA	TA	TT	TA	TA	TA	AA	TT	--
mk2743	AWUE01015535.1	37813	G	CC	GG	GC	CC	GG	CC	--	GC	GC	GC	GG	GC	CC	GC	--	GC	--	CC	CC	GC	GG	GG	CC	GC	--	--	--	--	--	GC	--	GG	GC	GC	GC	GC	GC	CC	GC	GG	GC	GC	GC	CC	GG	--
mk2744	AWUE01015535.1	37946	C	AA	CC	CA	AA	CC	AA	--	CA	CA	CA	CC	CA	AA	CA	--	CA	--	AA	AA	CA	CC	CC	AA	CA	--	--	--	--	--	CA	--	CC	CA	CA	CA	CA	CA	AA	CA	CC	CA	CA	CA	AA	CC	--
mk2745	AWUE01015535.1	59124	T	GG	TT	TG	--	--	GG	TG	TG	TG	TG	TT	TG	GG	TG	GG	TG	TG	GG	GG	TG	TT	TT	GG	TG	TT	TG	TG	TG	GG	TG	TT	TT	TG	TG	TG	TG	TG	GG	TG	TT	TG	TG	TG	--	TT	TG
mk2746	AWUE01015535.1	67052	C	TT	CC	CT	TT	CC	TT	CT	CT	CT	CT	CC	CT	TT	CT	TT	CT	CT	TT	TT	CT	CC	CC	TT	CT	CC	CT	CT	CT	TT	CT	CC	CC	CT	CT	CT	CT	CT	TT	CT	CC	CT	CT	CT	TT	CC	CT
mk2747	AWUE01015535.1	67106	G	AA	GG	GA	AA	GG	AA	GA	GA	GA	GA	GG	GA	AA	GA	--	GA	GA	AA	AA	GA	GG	GG	AA	GA	GG	GA	GA	GA	AA	GA	GG	GG	GA	GA	GA	GA	GA	AA	GA	GG	GA	GA	GA	AA	GG	GA
mk2748	AWUE01015535.1	67982	T	CC	TT	--	CC	TT	--	--	TC	TC	TC	TT	TC	CC	TC	--	TC	TC	CC	CC	--	TT	--	TC	TC	TT	TC	TC	TC	CC	TC	TT	--	TC	--	TC	TC	TC	CC	TC	TT	TC	TC	TC	CC	TT	TC
mk2749	AWUE01015535.1	68611	A	GG	AA	AG	GG	AA	GG	AG	AG	AG	AG	AA	AG	GG	AG	GG	AG	AG	GG	GG	AG	AA	AA	AG	AG	AA	AG	AG	AG	GG	AG	AA	AA	AG	AG	AG	AG	AG	GG	AG	AA	AG	AG	AG	GG	AA	AG
mk2754	AWUE01015535.1	70048	A	GG	AA	AG	GG	--	GG	AG	AG	AG	AG	--	AG	GG	--	GG	AG	--	GG	GG	AG	AA	AA	AG	AG	--	AG	AG	AG	--	AG	AA	--	AG	AG	AG	AG	AG	GG	AG	AA	AG	AG	AG	GG	--	AG
mk2755	AWUE01015535.1	70053	C	TT	CC	CT	TT	--	TT	CT	CT	CT	CT	--	CT	TT	--	TT	CT	--	TT	TT	CT	CC	CC	CT	CT	--	CT	CT	CT	--	CT	CC	CC	CT	CT	CT	CT	CT	TT	CT	CC	CT	CT	CT	TT	--	CT
mk2756	AWUE01015535.1	70125	T	CC	TT	TC	CC	--	CC	TC	TC	TC	TC	--	TC	CC	--	CC	TC	--	CC	CC	TC	TT	TT	TC	TC	--	TC	TC	TC	--	TC	TT	TT	TC	TC	TC	TC	TC	--	TC	TT	TC	TC	TC	CC	--	TC
mk2757	AWUE01015535.1	70141	T	CC	TT	TC	CC	--	--	TC	TC	TC	TC	--	TC	CC	--	CC	TC	--	--	CC	TC	TT	TT	TC	TC	--	TC	TC	TC	--	TC	TT	--	TC	TC	TC	TC	TC	CC	TC	TT	TC	TC	TC	CC	--	TC
mk2758	AWUE01015535.1	70171	T	CC	TT	TC	CC	--	--	TC	TC	TC	TC	--	TC	CC	--	CC	TC	--	CC	CC	TC	TT	TT	TC	TC	--	TC	TC	TC	--	TC	TT	TT	TC	TC	TC	TC	TC	CC	TC	TT	TC	TC	TC	CC	--	TC
mk2759	AWUE01015535.1	110188	A	GG	AA	AG	GG	AA	GG	AG	AG	AG	AG	AA	AG	--	--	GG	AG	AG	GG	GG	AG	AA	AA	AG	AG	AA	AG	AG	AG	GG	AG	AA	AA	AG	AG	AG	AG	AG	GG	--	AA	AG	AG	AG	GG	AA	AG
mk2760	AWUE01015535.1	110391	C	TT	CC	CT	TT	CC	TT	CT	CT	CT	CT	CC	CT	--	--	TT	CT	CT	TT	TT	CT	CC	CC	CT	CT	CC	CT	CT	CT	TT	CT	CC	--	CT	CT	CT	CT	CT	TT	--	CC	CT	CT	CT	TT	CC	CT
mk2761	AWUE01015535.1	112932	C	TT	CC	CT	TT	CC	TT	CT	CT	CT	CT	CC	CT	TT	CT	TT	CT	CT	TT	TT	CT	CC	CC	CT	CT	CC	CT	CT	CT	TT	CT	CC	CC	CT	CT	CT	CT	CT	TT	CT	CC	CT	CT	CT	TT	CC	CT
mk2762	AWUE01015535.1	112933	G	AA	GG	GA	AA	GG	AA	GA	GA	GA	GA	GG	GA	AA	GA	AA	GA	GA	AA	AA	GA	GG	GG	GA	GA	GG	GA	GA	GA	AA	GA	GG	GG	GA	GA	GA	GA	GA	AA	GA	GG	GA	GA	GA	AA	GG	GA
mk2763	AWUE01015535.1	112945	G	AA	GG	GA	AA	GG	AA	GA	GA	GA	GA	GG	GA	AA	GA	AA	GA	GA	AA	AA	GA	GG	GG	GA	GA	GG	GA	GA	GA	AA	GA	GG	GG	GA	GA	GA	GA	GA	AA	GA	GG	GA	GA	GA	AA	GG	GA
mk2764	AWUE01015535.1	112982	C	TT	CC	CT	TT	CC	TT	CT	CT	CT	CT	CC	CT	TT	CT	TT	CT	CT	TT	TT	CT	CC	CC	CT	CT	CC	CT	CT	CT	TT	CT	CC	CC	CT	CT	CT	CT	CT	TT	CT	CC	CT	CT	CT	TT	CC	CT
mk2765	AWUE01015535.1	113129	T	CC	TT	TC	CC	TT	CC	TC	TC	TC	TC	TT	TC	CC	TC	CC	TC	TC	CC	CC	TC	TT	TT	TC	TC	TT	TC	TC	TC	CC	TC	TT	TT	TC	TC	TC	TC	TC	CC	TC	TT	TC	TC	TC	CC	TT	TC
mk2766	AWUE01015535.1	118464	C	TT	CC	CT	--	CC	TT	CT	CT	--	CT	CC	CT	TT	CT	TT	CT	CT	TT	TT	CT	CC	CC	CT	CT	CC	CT	CT	CT	TT	CT	CC	CC	--	CT	CT	CT	CT	TT	CT	CC	CT	CT	CT	--	CC	CT
mk2768	AWUE01015535.1	118695	T	GG	TT	TG	--	TT	GG	TG	TG	--	TG	TT	TG	GG	TG	GG	TG	TG	GG	GG	TG	TT	TT	TG	TG	TT	TG	TG	TG	GG	TG	TT	TT	--	TG	TG	TG	--	GG	TG	TT	TG	TG	TG	--	TT	TG
mk2770	AWUE01017835.1	6774	A	AA	CC	CC	AA	AC	AA	CC	AC	CC	AA	AC	AC	AC	AC	AC	CC	AC	AC	AC	AC	AA	AC	AA	AC	AC	CC	AC	--	AC	AC	AC	AC	CC	CC	AC	AA	AC	AC	AC	AA	AC	--	AC	AC	AC	AC
mk2771	AWUE01017835.1	6786	A	AA	GG	GG	AA	AG	AA	GG	AG	GG	AA	AG	AG	AG	AG	AG	GG	AG	AG	AG	AG	AA	AG	AA	AG	AG	GG	AG	--	AG	AG	AG	AG	GG	GG	AG	AA	AG	AG	AG	AA	AG	GG	AG	AG	AG	AG
mk2773	AWUE01017835.1	11559	T	TT	AA	AA	--	TA	TT	AA	TA	AA	TT	TA	TA	TA	TA	TA	AA	TA	TA	TA	TA	--	TA	TT	TA	TA	AA	TA	TA	TA	TA	TA	TA	--	AA	TA	TT	TA	TA	TA	TT	TA	AA	TA	TT	TA	TA
mk2774	AWUE01017835.1	11631	A	AA	TT	TT	--	AT	AA	TT	AT	TT	AA	AT	AT	AT	AT	AT	TT	AT	AT	AT	AT	AA	AT	AA	AT	AT	TT	AT	AT	AT	AT	AT	AT	--	TT	AT	AA	AT	AT	AT	AA	AT	TT	AT	--	AT	AT
mk2775	AWUE01017835.1	11670	A	AA	GG	GG	--	AG	AA	GG	AG	GG	AA	AG	AG	AG	AG	AG	GG	AG	AG	AG	AG	AA	AG	AA	AG	AG	GG	AG	AG	AG	AG	AG	AG	--	GG	AG	AA	AG	AG	AG	AA	AG	GG	AG	--	AG	AG
mk2777	AWUE01020235.1	1825	T	TT	CC	TC	TC	TC	TC	CC	TC	TT	TT	TC	TC	TC	CC	--	TC	TC	TC	CC	TT	TC	TC	CC	CC	CC	CC	TT	--	--	--	CC	TC	TC	TC	TT	CC	--	TC	TT	TT	TC	CC	CC	--	TC	CC
mk2778	AWUE01020235.1	1916	A	AA	CC	AC	AC	AC	AC	--	AC	AA	AA	AC	AC	AC	AC	CC	AC	AC	AC	CC	AA	AC	AC	CC	CC	CC	CC	AA	CC	AC	AA	CC	AC	AC	AC	AA	CC	CC	AC	AA	AA	AC	CC	CC	AC	AC	CC
mk2779	AWUE01020235.1	1943	T	TT	CC	TC	TC	TC	TC	CC	TC	TT	TT	TC	TC	TC	TC	CC	TC	TC	TC	CC	TT	TC	TC	CC	CC	CC	CC	TT	CC	TC	TT	CC	TC	TC	TC	TT	CC	CC	TC	TT	TT	TC	--	CC	TC	TC	CC
mk2780	AWUE01020235.1	1958	A	AA	GG	AG	AG	AG	AG	GG	AG	AA	AA	AG	AG	AG	AG	GG	AG	AG	AG	GG	AA	AG	AG	GG	GG	GG	GG	AA	GG	AG	AA	GG	AG	AG	AG	AA	GG	GG	AG	AA	AA	AG	GG	GG	AG	AG	GG
mk2781	AWUE01020235.1	1976	A	AA	TT	AT	AT	AT	AT	TT	AT	AA	AA	AT	AT	AT	AT	TT	AT	AT	AT	TT	AA	AT	AT	TT	TT	TT	TT	AA	TT	AT	AA	TT	AT	AT	AT	AA	TT	TT	AT	AA	AA	AT	TT	TT	AT	AT	TT
mk2783	AWUE01020235.1	2170	A	AA	CC	AC	AC	AC	AC	CC	AC	AA	AA	AC	AC	AC	AC	CC	AC	AC	AC	CC	AA	AC	AC	CC	CC	CC	CC	AA	CC	AC	AA	CC	AC	AC	AC	AA	CC	CC	AC	AA	AA	AC	CC	CC	AC	AC	CC
mk2784	AWUE01020235.1	6162	A	AA	GG	AG	AG	AG	AG	GG	AG	AA	AA	AG	AG	AG	AG	GG	AG	AG	AG	GG	AA	AG	AG	GG	GG	GG	GG	AA	GG	AG	AA	GG	AG	AG	AG	AA	GG	GG	AG	AA	AA	AG	GG	GG	AG	AG	GG
mk2785	AWUE01020235.1	6268	T	TT	GG	TG	TG	TG	TG	GG	TG	TT	TT	TG	TG	TG	TG	GG	TG	TG	TG	GG	TT	TG	TG	GG	GG	GG	GG	TT	GG	TG	TT	GG	TG	TG	TG	TT	GG	GG	TG	TT	TT	TG	GG	GG	TG	TG	GG
mk2786	AWUE01020235.1	6608	G	GG	AA	--	GA	GA	GA	AA	GA	GG	GG	GA	GA	GA	GA	--	GA	GA	GA	AA	GG	GA	GA	AA	--	AA	AA	--	AA	GA	GG	AA	GA	GA	GA	GG	--	--	GA	GG	--	GA	AA	AA	GA	GA	AA
mk2787	AWUE01022935.1	4995	G	GG	AA	GA	GA	AA	AA	GA	GA	AA	GG	GA	GG	GA	--	GA	GA	GA	AA	GA	GA	--	AA	GA	GA	--	GG	GA	GA	AA	GG	GG	GG	GA	GG	GA	GA	GA	GA	GA	GA	AA	AA	GA	AA	GA	AA
mk2788	AWUE01022935.1	7877	T	TT	CC	TC	TC	CC	CC	TC	TC	CC	TT	TC	TT	TC	TC	TC	TC	TC	CC	TC	TC	TT	CC	TC	TC	TT	TT	TC	TC	CC	TT	TT	TT	TC	TT	TC	TC	TC	TC	TC	TC	CC	CC	TC	CC	TC	CC
mk2789	AWUE01024735.1	10953	G	GG	AA	GG	AA	AA	GG	GG	AA	GA	GA	GA	GA	GA	GG	AA	GG	GA	GG	GA	GA	GA	GA	GA	GA	GG	GG	GA	GA	GA	GG	GG	GG	GA	AA	GA	AA	GA	GA	GG	--	GA	GA	GA	GG	GA	GA
mk2790	AWUE01024735.1	17173	T	TT	CC	TT	CC	CC	TT	TT	CC	TC	TC	TC	TC	TC	TT	CC	TT	TC	TT	TC	TC	TC	TC	TC	TC	TT	TT	TC	TC	TC	TT	TT	TT	TC	CC	TC	CC	TC	TC	TT	--	TC	TC	TC	TT	TC	TC
mk2791	AWUE01024735.1	17230	G	GG	AA	--	AA	AA	GG	GG	AA	GA	GA	GA	GA	GA	GG	AA	GG	GA	GG	GA	GA	GA	GA	GA	GA	GG	GG	GA	GA	GA	GG	GG	GG	GA	AA	GA	AA	GA	GA	GG	--	GA	GA	GA	GG	GA	GA
mk2796	AWUE01012336.1	9176	T	CC	TT	--	TC	TT	CC	CC	TT	TC	TC	TC	TC	TC	--	TT	TC	TC	CC	TC	TC	TC	--	TC	TC	CC	CC	TC	TC	TC	--	CC	CC	--	TT	TC	TT	--	TC	CC	CC	TC	TC	TC	--	TC	TC
mk2797	AWUE01012336.1	9267	C	TT	CC	--	CT	CC	TT	TT	--	CT	CT	CT	CT	CT	--	CC	CT	CT	TT	CT	CT	CT	--	CT	CT	TT	TT	CT	CT	CT	--	TT	TT	--	CC	--	CC	--	CT	TT	TT	CT	CT	CT	--	CT	CT
mk2799	AWUE01012336.1	17081	C	TT	CC	TT	CT	CC	TT	TT	CC	CT	CT	CT	CT	CT	TT	CC	CT	CT	TT	CT	CT	CT	CT	CT	CT	TT	TT	CT	CT	CT	--	TT	TT	CT	CC	CT	CC	CT	CT	TT	TT	CT	CT	CT	TT	CT	CT
mk2800	AWUE01012336.1	24417	A	GG	AA	GG	AG	AA	GG	GG	AA	AG	AG	AG	AG	AG	GG	AA	AG	AG	GG	AG	AG	AG	AG	AG	AG	GG	GG	AG	AG	AG	GG	GG	GG	AG	AA	AG	AA	AG	AG	GG	GG	AG	AG	AG	GG	AG	AG
mk2802	AWUE01012336.1	30459	A	GG	AA	GG	AG	AA	GG	--	AA	AG	AG	AG	AG	AG	--	AA	AG	AG	GG	AG	AG	AG	--	--	AG	GG	GG	AG	AG	AG	GG	GG	GG	AG	AA	AG	AA	--	AG	GG	GG	AG	AG	AG	--	AG	AG
mk2803	AWUE01012336.1	30485	G	AA	GG	AA	GA	GG	AA	--	GG	GA	GA	GA	GA	GA	--	GG	GA	GA	AA	GA	GA	GA	--	GA	--	AA	AA	GA	GA	GA	AA	AA	AA	GA	GG	GA	GG	--	GA	AA	AA	GA	GA	GA	--	GA	GA
mk2806	AWUE01012336.1	44929	T	CC	TT	CC	TC	TT	CC	CC	TT	TC	TC	TC	TC	TC	--	TT	TC	TC	CC	TC	TC	--	TC	TC	TC	--	CC	TC	TC	TC	CC	CC	CC	TC	TT	TC	TT	TC	TC	CC	CC	TC	TC	TC	CC	TC	TC
mk2807	AWUE01012336.1	44963	C	AA	CC	AA	CA	--	AA	AA	CC	CA	CA	CA	CA	CA	AA	CC	CA	CA	AA	CA	CA	--	CA	CA	CA	--	AA	CA	CA	CA	AA	AA	AA	CA	CC	CA	CC	CA	CA	AA	AA	CA	CA	CA	AA	CA	CA
mk2808	AWUE01012336.1	45073	C	AA	CC	AA	CA	CC	AA	--	CC	CA	CA	CA	CA	CA	AA	CC	CA	CA	AA	CA	CA	AA	CA	CA	CA	AA	AA	CA	CA	CA	--	AA	AA	CA	CC	CA	CC	CA	CA	AA	AA	CA	CA	CA	AA	CA	CA
mk2810	AWUE01012536.1	21993	C	CC	TT	CT	CT	--	TT	CT	--	TT	CC	CT	CC	CT	CT	CT	CT	CT	TT	CT	CT	CC	TT	CT	CT	--	CC	--	CT	--	CC	CC	CC	CT	CC	CT	CT	CT	CT	CT	CT	TT	--	CT	TT	--	TT
mk2811	AWUE01012536.1	27659	A	AA	GG	AG	AG	GG	GG	AG	AG	GG	AA	AG	AA	AG	--	AG	AG	AG	GG	AG	AG	AA	GG	AG	AG	AA	AA	AG	AG	GG	AA	AA	AA	AG	AA	AG	AG	AG	AG	AG	AG	GG	GG	GG	GG	AG	GG
mk2812	AWUE01012536.1	27733	G	GG	AA	GA	GA	AA	AA	GA	GA	AA	GG	GA	GG	GA	--	GA	GA	GA	AA	GA	GA	GG	AA	GA	GA	GG	GG	GA	GA	AA	GG	GG	GG	GA	GG	GA	GA	GA	GA	GA	GA	AA	AA	--	AA	GA	AA
mk2813	AWUE01012536.1	45190	C	GG	CC	CG	CG	CC	CC	CG	CG	CC	GG	CG	GG	CG	CG	CG	CG	CG	CC	CG	CG	GG	CC	CG	CG	GG	GG	CG	CG	CC	GG	GG	GG	CG	GG	CG	CG	CG	CG	CG	CG	CC	CC	CG	CC	CG	CC
mk2816	AWUE01012536.1	63646	T	TT	CC	TC	TC	CC	--	TC	TC	CC	TT	TC	TT	TC	TC	TC	--	TC	CC	TC	TC	TT	CC	TC	--	TT	TT	--	TC	CC	TT	--	TT	TC	TT	TC	TC	TC	TC	TC	TC	--	CC	TC	CC	TC	CC
mk2822	AWUE01012536.1	97132	C	CC	TT	CT	CT	TT	TT	CT	CT	TT	CC	CT	CC	CT	--	CT	CT	CT	TT	CT	CT	--	TT	CT	CT	CC	CC	CT	CT	TT	CC	CC	CC	CT	CC	CT	CT	CT	CT	CT	CT	TT	TT	CT	TT	CT	TT
mk2823	AWUE01013836.1	3295	T	TT	CC	TC	TC	CC	CC	TC	TC	--	TT	TC	TT	TC	TC	TC	TC	TC	CC	TC	TC	TT	CC	TC	TC	TT	TT	TC	--	CC	TT	TT	TT	TC	TT	TC	TC	TC	TC	TC	TC	CC	CC	TC	--	TC	CC
mk2824	AWUE01013836.1	3331	C	CC	TT	CT	CT	TT	TT	CT	CT	--	CC	CT	CC	CT	CT	CT	CT	CT	TT	CT	CT	CC	TT	CT	CT	CC	CC	CT	--	TT	CC	CC	CC	CT	CC	CT	CT	CT	CT	--	CT	TT	TT	CT	--	CT	TT
mk2825	AWUE01013836.1	12819	G	GG	AA	GA	GA	AA	AA	GA	GA	AA	GG	GA	GG	GA	GA	GA	GA	GA	AA	GA	GA	GG	AA	GA	GA	GG	GG	GA	--	AA	GG	GG	--	GA	GG	GA	GA	GA	GA	GA	GA	AA	--	GA	AA	GA	AA
mk2826	AWUE01013836.1	12974	T	TT	CC	TC	TC	CC	CC	TC	TC	CC	TT	TC	TT	TC	TC	TC	TC	TC	CC	TC	TC	TT	CC	TC	TC	TT	TT	TC	--	CC	TT	TT	TT	TC	TT	TC	TC	TC	TC	TC	TC	CC	--	TC	CC	TC	CC
mk2831	AWUE01013836.1	18507	T	TT	AA	TA	TA	AA	AA	TA	TA	AA	TT	TA	TT	TA	TA	TA	TA	TA	AA	TA	TA	TT	AA	TA	TA	--	TT	TA	TA	AA	TT	TT	TT	TA	TT	TA	TA	TA	TA	TA	TA	AA	AA	TA	AA	TA	AA
mk2834	AWUE01013836.1	18510	T	TT	AA	TA	TA	AA	AA	TA	TA	AA	TT	TA	TT	TA	TA	TA	TA	TA	AA	TA	TA	TT	AA	TA	TA	--	TT	TA	TA	AA	TT	TT	TT	TA	TT	TA	TA	TA	TA	TA	TA	AA	AA	TA	AA	TA	AA
mk2835	AWUE01013836.1	18547	T	TT	AA	TA	TA	AA	AA	TA	TA	AA	TT	TA	TT	TA	TA	TA	TA	TA	AA	TA	TA	TT	AA	TA	TA	--	TT	TA	TA	AA	TT	TT	TT	TA	TT	TA	TA	TA	TA	TA	TA	AA	AA	TA	AA	TA	AA
mk2836	AWUE01013836.1	18626	T	TT	CC	TC	TC	CC	CC	TC	TC	CC	TT	TC	TT	TC	TC	TC	TC	TC	CC	TC	TC	TT	CC	TC	TC	--	TT	TC	TC	CC	TT	TT	TT	TC	TT	TC	TC	TC	TC	TC	TC	CC	CC	TC	CC	TC	CC
mk2837	AWUE01013836.1	18699	G	GG	TT	GT	GT	TT	TT	GT	GT	TT	GG	GT	GG	GT	GT	GT	GT	GT	TT	GT	GT	GG	TT	GT	GT	--	GG	GT	GT	TT	GG	GG	GG	GT	GG	GT	GT	GT	GT	GT	GT	TT	TT	GT	TT	GT	TT
mk2838	AWUE01013836.1	31741	G	GG	AA	GA	GA	AA	AA	GA	GA	AA	GG	GA	GG	GA	GA	GA	GA	GA	AA	GA	GA	--	AA	GA	GA	GG	GG	GA	GA	AA	GG	GG	GG	GA	GG	GA	GA	GA	GA	GA	GA	AA	--	GA	AA	GA	AA
mk2839	AWUE01013836.1	33499	C	CC	GG	CG	CG	GG	GG	CG	CG	GG	CC	CG	CC	CG	--	CG	CG	CG	GG	CG	CG	CC	GG	CG	CG	CC	CC	CG	CG	GG	CC	CC	CC	CG	CC	CG	CG	CG	CG	CG	CG	GG	GG	CG	GG	CG	GG
mk2843	AWUE01013836.1	72383	T	TT	AA	TA	TA	AA	AA	TA	TA	AA	TT	TA	TT	TA	TA	TA	TA	TA	AA	TA	TA	TT	AA	TT	TA	TT	TT	TA	TA	AA	TT	TT	TT	TA	TT	TA	TA	TA	TA	TA	TA	AA	AA	TA	AA	TA	AA
mk2845	AWUE01014036.1	2421	A	AA	TT	AT	AT	--	TT	AT	AT	TT	AA	AT	AA	AT	--	AT	AT	AT	--	AT	AT	AA	TT	AT	AT	AA	AA	AT	AT	TT	--	--	AA	AT	--	AT	AT	AT	AT	AT	AT	TT	--	AT	TT	AT	TT
mk2846	AWUE01014036.1	2548	G	GG	TT	GT	GT	--	TT	GT	GT	TT	GG	GT	GG	GT	--	GT	GT	GT	TT	GT	GT	GG	TT	GT	GT	GG	GG	GT	GT	TT	--	--	GG	GT	GG	GT	GT	GT	GT	GT	GT	TT	--	GT	TT	GT	TT
mk2847	AWUE01014036.1	2564	T	TT	GG	TG	TG	--	GG	TG	TG	GG	TT	TG	TT	TG	--	TG	TG	TG	GG	TG	TG	--	GG	TG	TG	TT	TT	TG	TG	GG	--	--	TT	TG	TT	TG	TG	TG	TG	TG	TG	GG	--	TG	GG	TG	GG
mk2848	AWUE01014036.1	10051	A	AA	TT	AT	--	TT	TT	AT	AT	--	AA	AT	AA	AT	AT	--	AT	AT	TT	AT	AT	AA	TT	AT	AT	AA	--	--	AT	TT	AA	AA	--	AT	AA	AT	--	AT	AT	AT	AT	--	--	AT	--	AT	TT
mk2849	AWUE01014436.1	8861	C	TT	CC	TT	CT	CC	TT	TT	CC	--	CT	CT	CT	CT	TT	--	CT	CT	TT	CT	CT	CT	CT	CT	CT	TT	TT	CT	CT	CT	TT	TT	TT	CT	CC	CT	CC	--	CT	TT	TT	CT	CT	CT	--	CT	CT
mk2850	AWUE01014436.1	14379	G	TT	GG	TT	GT	--	TT	TT	GG	GT	GT	GT	GT	GT	TT	GG	GT	GT	TT	GT	GT	GT	GT	GT	GT	--	--	GT	GT	--	TT	--	TT	--	--	GT	GG	GT	GT	--	TT	GT	GT	GT	TT	GT	GT
mk2851	AWUE01014436.1	15729	G	AA	GG	AA	GA	GG	AA	--	GG	GA	GA	GA	GA	GA	--	GG	GA	GA	AA	GA	GA	GA	GA	GA	GA	AA	AA	GA	GA	GA	AA	AA	AA	GA	GG	GA	GG	GA	GA	--	AA	GA	GA	GA	AA	GA	GA
mk2852	AWUE01015036.1	1338	C	CC	TT	CT	CT	--	TT	CT	CT	TT	CC	CT	--	CT	--	CT	CT	CT	TT	CT	CT	CC	TT	CT	CT	CC	CC	CT	CT	TT	CC	CC	CC	CT	CC	CT	CT	CT	CT	CT	CT	CT	--	CT	TT	CT	TT
mk2853	AWUE01015036.1	15029	A	AA	TT	AT	AT	TT	TT	AT	AT	TT	AA	AT	AA	AT	AT	AT	AT	AT	TT	AT	AT	AA	TT	AT	AT	--	AA	AT	AA	TT	AA	AA	AA	AT	AA	AT	AT	AT	AT	AT	AT	AT	TT	AT	TT	--	TT
mk2854	AWUE01015036.1	15047	A	AA	GG	AG	AG	GG	GG	AG	AG	GG	AA	AG	AA	AG	AG	AG	AG	AG	GG	AG	AG	AA	GG	AG	AG	--	AA	AG	AA	GG	AA	AA	AA	AG	AA	AG	AG	AG	AG	AG	AG	AG	GG	AG	GG	--	GG
mk2855	AWUE01015036.1	16108	A	GG	AA	AG	AG	--	AA	AG	AG	AA	GG	AG	--	AG	AG	AG	AG	AG	AA	AG	AG	GG	AA	AG	AG	--	GG	AG	AG	--	GG	GG	GG	AG	GG	AG	AG	AG	AG	AG	AG	AG	AA	AG	AA	AG	AA
mk2856	AWUE01015036.1	22155	G	GG	CC	GC	GC	CC	CC	GC	GC	CC	GG	GC	GG	GC	GC	GC	GC	GC	CC	GC	GC	GG	CC	GC	GC	GG	GG	GC	GC	CC	GG	GG	GG	GC	GG	GC	GC	GC	GC	GC	GC	GC	CC	GC	CC	GC	CC
mk2857	AWUE01015036.1	24895	C	CC	TT	CT	--	TT	TT	CT	--	--	CC	CT	CC	CT	CT	CT	CT	--	TT	CT	CT	CC	TT	CT	CT	--	CC	CT	CT	TT	CC	--	CC	CT	CC	CT	CT	--	CT	CT	--	CT	--	CT	--	CT	TT
mk2858	AWUE01015036.1	28637	A	AA	GG	AG	AG	GG	GG	AG	AG	GG	AA	AG	AA	AG	AG	AG	AG	AG	GG	AG	AG	AA	GG	AG	AG	AA	AA	AG	AG	--	--	AA	AA	AG	--	AG	AG	AG	AG	AG	AG	AG	GG	AG	GG	AG	GG
mk2863	AWUE01015036.1	44580	C	CC	TT	CT	CT	TT	TT	CT	CT	TT	CC	CT	CC	CT	CT	CT	CT	CT	TT	CT	CT	CC	TT	CT	CT	CC	CC	CT	CT	--	CC	CC	CC	CT	CC	CT	CT	CT	CT	CT	CT	CT	TT	--	TT	CT	TT
mk2864	AWUE01015036.1	44720	G	GG	AA	GA	GA	AA	AA	GA	GA	AA	GG	GA	GG	GA	GA	GA	GA	GA	AA	GA	GA	GG	AA	GA	GA	GG	GG	GA	GA	--	GG	GG	GG	GA	GG	GA	GA	GA	GA	GA	GA	GA	AA	--	AA	GA	AA
mk2865	AWUE01015036.1	46757	C	CC	TT	CT	CT	--	TT	CT	CT	TT	CC	CT	--	CT	CT	CT	CT	CT	TT	CT	CT	CC	TT	CT	CT	CC	--	CT	CT	--	CC	CC	CC	CT	CC	CT	CT	CT	CT	CT	CT	CT	--	CT	TT	CT	--
mk2868	AWUE01015036.1	64933	T	TT	CC	TC	TC	CC	CC	TC	TC	CC	TT	TC	TT	TC	TC	TC	TC	TC	CC	TC	TC	TT	CC	TC	TC	TT	TT	TC	TC	CC	TT	TT	--	TC	TT	TC	TC	TC	TC	TC	TC	TC	CC	TC	CC	TC	CC
mk2869	AWUE01015036.1	64939	C	CC	TT	CT	CT	TT	TT	CT	CT	TT	CC	CT	CC	CT	CT	CT	CT	CT	TT	CT	CT	CC	TT	CT	CT	CT	CC	CT	CT	TT	CC	CC	CC	CT	CC	CT	CT	CT	CT	CT	CT	CT	TT	CT	TT	CT	TT
mk2888	AWUE01015536.1	28599	C	TT	CC	CT	TT	CC	TT	CT	CT	CT	CT	CC	CT	TT	CT	TT	CT	CT	TT	TT	CT	CC	CC	--	CT	CC	CT	CT	CT	TT	CT	CC	CC	CT	CT	CT	CT	CT	TT	CT	CC	CT	CT	CT	TT	CC	CT
mk2890	AWUE01015536.1	36018	T	CC	TT	TC	CC	TT	CC	TC	TC	TC	TC	TT	TC	CC	TC	CC	TC	TC	CC	CC	TC	TT	TT	TC	TC	TT	TC	TC	TC	CC	TC	TT	TT	TC	TC	TC	TC	TC	--	TC	TT	TC	TC	TC	CC	TT	TC
mk2898	AWUE01017436.1	1444	C	TT	CC	TT	CT	CC	TT	TT	CC	CT	CT	CT	CT	CT	--	CC	CT	CT	TT	CT	CT	CT	--	CT	CT	TT	TT	CT	CT	CT	TT	TT	TT	CT	CC	CT	CC	CT	CT	TT	TT	CT	CT	CT	--	CT	CT
mk2899	AWUE01017436.1	1475	T	AA	TT	AA	TA	TT	AA	AA	TT	TA	TA	TA	TA	TA	--	TT	TA	TA	AA	TA	TA	TA	--	TA	TA	AA	AA	TA	TA	TA	AA	AA	AA	TA	TT	TA	TT	TA	TA	AA	AA	TA	TA	TA	--	TA	TA
mk2900	AWUE01017436.1	1496	G	CC	GG	CC	GC	GG	CC	CC	GG	GC	GC	GC	GC	GC	--	GG	GC	GC	CC	GC	GC	GC	--	GC	GC	CC	CC	GC	GC	GC	CC	CC	CC	GC	GG	GC	GG	GC	GC	CC	CC	GC	GC	GC	--	GC	GC
mk2901	AWUE01017436.1	1591	C	TT	CC	TT	CT	CC	TT	TT	CC	CT	CT	CT	CT	CT	--	CC	CT	CT	TT	CT	CT	CT	--	CT	CT	TT	TT	CT	CT	CT	TT	TT	TT	CT	CC	CT	CC	CT	CT	TT	TT	CT	CT	CT	--	CT	CT
mk2903	AWUE01017836.1	18672	A	AA	GG	GG	AA	AG	AA	GG	AG	GG	AA	AG	AG	AG	AG	--	GG	AG	AG	AG	AG	AA	AG	AA	AG	AG	--	AG	AG	AG	AG	AG	AG	GG	GG	AG	AA	AG	AG	AG	AA	AG	GG	AG	AG	AG	AG
mk2904	AWUE01017836.1	27244	G	GG	AA	AA	GG	GA	GG	AA	GA	AA	GG	GA	GA	GA	GA	GA	AA	GA	GA	GA	GA	GG	GA	GG	GA	GA	AA	GA	GA	GA	GA	GA	GA	AA	AA	GA	GG	GA	GA	GA	GG	GA	AA	GA	GA	GA	GA
mk2905	AWUE01017836.1	29880	G	GG	AA	--	GG	GA	GG	AA	--	--	GG	GA	GA	GA	GA	GA	AA	GA	GA	GA	GA	--	GA	GG	GA	GA	AA	GA	GA	GA	GA	GA	GA	--	AA	GA	GG	GA	GA	GA	--	GA	AA	GA	GA	GA	GA
mk2907	AWUE01017836.1	39975	C	GG	CC	CC	GG	CG	GG	--	CG	CC	GG	CG	CG	CG	--	CG	CC	CG	CG	CG	CG	--	CG	GG	CG	CG	--	CG	CG	--	CG	CG	CG	CC	--	CG	GG	CG	CG	CG	GG	CG	--	CG	CG	--	--
mk2908	AWUE01017836.1	40051	C	TT	CC	CC	TT	CT	TT	--	CT	CC	TT	CT	CT	CT	--	CT	CC	CT	CT	CT	CT	--	CT	TT	CT	CT	--	CT	CT	--	CT	CT	CT	CC	CC	CT	TT	CT	CT	CT	TT	CT	--	CT	CT	--	--
mk2909	AWUE01017836.1	40082	T	GG	TT	TT	GG	TG	GG	--	TG	TT	GG	TG	TG	TG	--	TG	TT	TG	TG	TG	TG	--	TG	GG	TG	TG	--	TG	TG	--	TG	TG	TG	TT	TT	TG	GG	TG	TG	TG	GG	TG	--	TG	TG	--	--
mk2910	AWUE01017836.1	41945	C	AA	CC	CC	AA	CA	AA	CC	CA	CC	AA	CA	CA	CA	CA	CA	CC	CA	CA	CA	CA	--	CA	AA	CA	CA	--	CA	CA	CA	CA	CA	CA	CC	CC	CA	AA	--	--	CA	AA	CA	CC	CA	CA	CA	CA
mk2911	AWUE01018336.1	2590	G	GG	AA	GA	GG	AA	GG	GA	AA	--	AA	AA	GA	GG	GA	GG	GA	GA	GG	GG	GA	AA	AA	GG	GA	AA	GA	GA	AA	--	GA	GA	AA	GA	GA	AA	GA	GA	GA	GA	GA	GA	GA	--	--	GA	GA
mk2912	AWUE01018336.1	2605	G	GG	AA	GA	GG	AA	GG	GA	AA	--	AA	AA	GA	GG	GA	GG	GA	GA	GG	GG	GA	AA	AA	GG	GA	AA	GA	GA	AA	--	GA	GA	AA	GA	GA	AA	GA	GA	GA	GA	GA	GA	GA	--	--	GA	GA
mk2913	AWUE01018336.1	8626	T	TT	AA	TA	TT	--	TT	TA	AA	TA	AA	AA	TA	TT	TA	TT	TA	TA	TT	TT	TA	AA	AA	TT	TA	AA	TA	TA	AA	TT	TA	TA	AA	TA	TA	AA	TA	TA	TA	TA	TA	TA	TA	TA	TT	TA	TA
mk2914	AWUE01018336.1	8673	C	CC	TT	CT	CC	--	CC	CT	TT	CT	TT	TT	CT	CC	CT	CC	CT	CT	CC	CC	CT	TT	TT	CC	CT	TT	CT	CT	TT	CC	CT	CT	TT	CT	CT	TT	CT	CT	CT	CT	CT	CT	CT	CT	CC	CT	CT
mk2915	AWUE01018336.1	8790	T	TT	CC	TC	TT	--	TT	TC	CC	TC	CC	CC	TC	TT	TC	TT	TC	TC	TT	TT	TC	CC	CC	TT	TC	CC	TC	TC	CC	TT	TC	TC	CC	TC	TC	CC	TC	TC	TC	TC	TC	TC	TC	TC	TT	TC	TC
mk2916	AWUE01018336.1	8791	A	AA	GG	AG	AA	--	AA	AG	GG	AG	GG	GG	AG	AA	AG	--	AG	AG	AA	AA	AG	GG	GG	AA	AG	GG	AG	AG	GG	AA	AG	AG	GG	AG	AG	GG	AG	AG	AG	AG	AG	AG	AG	AG	AA	AG	AG
mk2917	AWUE01018336.1	8829	G	GG	AA	GA	GG	--	GG	GA	AA	GA	AA	AA	GA	GG	GA	GG	GA	GA	GG	GG	GA	AA	AA	GG	GA	AA	GA	GA	AA	GG	GA	GA	AA	GA	GA	AA	GA	GA	GA	GA	GA	GA	GA	GA	GG	GA	GA
mk2918	AWUE01018336.1	8830	C	CC	GG	CG	CC	--	CC	CG	GG	CG	GG	GG	CG	CC	CG	--	CG	CG	CC	CC	CG	GG	GG	CC	CG	GG	CG	CG	GG	CC	CG	CG	GG	CG	CG	GG	CG	CG	CG	CG	CG	CG	CG	CG	CC	CG	CG
mk2919	AWUE01018336.1	18920	C	CC	GG	CG	--	GG	CC	CG	GG	--	--	GG	CG	CC	CG	--	CG	CG	CC	CC	CG	GG	GG	CC	CG	GG	CG	CG	--	CC	CG	--	--	CC	CG	GG	CG	CG	CG	CG	CG	CG	CG	CG	--	CG	--
mk2920	AWUE01018336.1	20009	C	CC	GG	CG	CC	GG	CC	CG	GG	--	GG	GG	CG	CC	CG	--	CG	CG	CC	CC	CG	GG	GG	CC	CG	GG	CG	CG	GG	CC	CG	CG	GG	CG	CG	GG	CG	CG	--	CG	CG	CG	CG	CG	CC	CG	CG
mk2921	AWUE01018336.1	20746	C	CC	TT	CT	CC	TT	CC	CT	TT	CT	TT	TT	CT	CC	CT	CC	CT	CT	CC	CC	CT	TT	TT	CC	CT	TT	CT	CT	TT	CC	CT	CT	TT	CT	CT	TT	CT	CT	CT	CT	CT	CT	CT	CT	CC	CT	CT
mk2922	AWUE01018336.1	20803	A	AA	TT	AT	AA	TT	AA	AT	TT	AT	TT	TT	AT	AA	AT	AA	AT	AT	AA	AA	AT	TT	TT	AA	AT	TT	AT	AT	TT	AA	AT	AT	TT	AT	AT	TT	AT	AT	AT	AT	AT	AT	AT	AT	AA	AT	AT
mk2924	AWUE01018336.1	21041	A	AA	CC	AC	AA	CC	AA	AC	CC	AC	CC	CC	AC	AA	AC	AA	AC	AC	AA	AA	AC	CC	CC	AA	AC	CC	AC	AC	CC	--	AC	AC	CC	AC	AC	CC	AC	AC	AC	AC	--	AC	--	AC	AA	AC	AC
mk2926	AWUE01018736.1	2883	A	AA	CC	AC	AC	CC	CC	AC	AC	CC	AA	AC	AA	AC	AC	AC	AC	AC	CC	AC	AC	AA	CC	AC	AC	AA	AA	AC	AC	CC	AA	AA	AA	AC	AA	AC	AC	AC	AC	AC	AC	CC	CC	AC	CC	AC	CC
mk2927	AWUE01018736.1	7697	T	TT	CC	TC	TC	CC	CC	TC	--	CC	TT	TC	TT	TC	--	TC	TC	TC	CC	TC	TC	TT	--	--	TC	TT	TT	TC	TC	--	TT	TT	TT	TC	TT	TC	TC	TC	TC	TC	TC	CC	--	TC	CC	TC	CC
mk2930	AWUE01018736.1	7796	C	CC	TT	CT	CT	TT	TT	CT	--	TT	CC	CT	CC	CT	--	CT	CT	CT	TT	CT	CT	CC	--	--	CT	CC	CC	CT	CT	--	CC	CC	CC	CT	CC	CT	CT	CT	CT	CT	CT	TT	--	CT	TT	CT	TT
mk2931	AWUE01022036.1	24397	T	CC	TT	CC	TC	TT	CC	CC	TT	--	TC	TC	TC	TC	CC	--	TC	TC	CC	TC	TC	TC	TC	TC	TC	CC	CC	TC	TC	TC	CC	--	CC	TC	TT	TC	TT	TC	TC	CC	CC	TC	TC	TC	--	TC	TC
mk2933	AWUE01022036.1	24494	A	TT	AA	TT	AT	AA	TT	TT	AA	--	AT	AT	AT	AT	TT	--	AT	AT	TT	AT	AT	AT	AT	AT	AT	TT	--	AT	AT	AT	TT	--	--	AT	AA	AT	AA	AT	AT	TT	TT	AT	AT	AT	--	AT	AT
mk2934	AWUE01022036.1	24514	A	CC	AA	CC	AC	AA	CC	CC	AA	--	AC	AC	AC	AC	CC	--	AC	AC	CC	AC	AC	AC	AC	AC	AC	CC	CC	AC	AC	AC	CC	--	--	AC	AA	AC	AA	AC	AC	CC	CC	AC	AC	AC	--	AC	AC
mk2935	AWUE01022036.1	24533	A	GG	AA	GG	AG	AA	GG	GG	AA	--	AG	AG	AG	AG	GG	--	AG	AG	GG	AG	AG	AG	AG	AG	AG	GG	GG	AG	AG	AG	GG	--	GG	AG	AA	AG	AA	--	AG	GG	GG	AG	AG	AG	--	AG	AG
mk2936	AWUE01022036.1	24543	G	AA	GG	AA	GA	GG	AA	AA	GG	--	GA	GA	GA	GA	AA	--	GA	GA	AA	GA	GA	GA	GA	--	GA	AA	--	GA	GA	GA	AA	--	--	GA	GG	GA	GG	GA	GA	AA	AA	GA	GA	GA	--	GA	GA
mk2937	AWUE01022036.1	24559	T	CC	TT	CC	TC	TT	CC	CC	TT	--	TC	TC	TC	TC	CC	--	TC	TC	CC	TC	TC	TC	TC	TC	TC	CC	--	TC	TC	TC	CC	--	CC	TC	TT	TC	TT	--	TC	CC	CC	TC	TC	TC	--	TC	TC
mk2938	AWUE01022036.1	24586	G	TT	GG	TT	GT	GG	TT	TT	GG	--	GT	GT	GT	GT	TT	--	GT	GT	TT	GT	GT	GT	GT	GT	GT	TT	--	GT	GT	GT	TT	--	TT	GT	GG	GT	GG	GT	GT	TT	TT	GT	GT	GT	--	GT	GT
mk2939	AWUE01022036.1	24592	G	AA	GG	AA	GA	GG	AA	AA	GG	--	GA	GA	GA	GA	--	--	GA	GA	AA	GA	GA	GA	GA	GA	GA	AA	--	GA	GA	GA	AA	--	--	GA	GG	GA	GG	GA	GA	AA	AA	GA	GA	GA	--	GA	GA
mk2942	AWUE01022036.1	52480	C	GG	CC	GG	CG	CC	GG	GG	CC	CG	CG	CG	CG	CG	GG	CC	CG	CG	GG	CG	CG	CG	CG	CG	CG	GG	GG	CG	CG	CG	GG	GG	GG	CG	CC	CG	CC	CG	CG	GG	GG	CG	CG	CG	GG	CG	CG
mk2945	AWUE01022036.1	60507	G	TT	GG	TT	GT	--	TT	--	GG	GT	GT	GT	GT	GT	--	--	GT	GT	TT	GT	GT	GT	GT	GG	GT	--	--	--	GT	GT	TT	TT	--	GT	GG	GT	--	GT	GT	TT	TT	GT	GT	GT	TT	--	GT
mk2946	AWUE01022036.1	60603	T	CC	TT	CC	TC	--	--	--	TT	TC	TC	TC	TC	TC	--	--	TC	TC	CC	TC	TC	TC	TC	--	TC	--	--	--	TC	TC	CC	CC	--	TC	TT	TC	--	TC	TC	CC	CC	TC	TC	TC	CC	--	--
mk2947	AWUE01022036.1	60605	G	AA	GG	AA	GA	--	--	--	GG	GA	GA	--	GA	GA	--	--	GA	GA	AA	GA	GA	GA	GA	--	GA	--	--	--	--	GA	--	AA	--	GA	GG	GA	--	GA	GA	--	--	GA	GA	--	AA	--	--
mk2948	AWUE01022036.1	60610	A	GG	AA	GG	AG	--	--	--	AA	AG	AG	AG	AG	AG	--	--	AG	AG	GG	AG	AG	AG	AG	--	AG	--	--	AG	AG	AG	--	GG	--	AG	AA	AG	--	AG	AG	GG	GG	AG	AG	AG	GG	--	AA
mk2949	AWUE01022036.1	60613	G	AA	GG	AA	GA	--	--	--	GG	GA	GA	GA	GA	GA	--	--	GA	GA	AA	GA	GA	GA	GA	--	GA	--	--	GA	GA	GA	AA	AA	--	GA	--	GA	--	GA	GA	AA	AA	GA	GA	GA	AA	--	GA
mk2950	AWUE01022036.1	60625	T	CC	TT	CC	TC	--	--	--	TT	TC	TC	TC	TC	TC	--	--	TC	TC	CC	TC	TC	TC	TC	--	TC	--	--	TC	TC	TC	--	CC	--	TC	--	TC	--	TC	TC	CC	CC	--	TC	TC	CC	--	TC
mk2951	AWUE01022036.1	60641	C	AA	CC	AA	CA	--	AA	--	CC	CA	CA	CA	CA	CA	--	--	CA	CA	AA	CA	CA	CA	CA	CC	CA	--	--	CA	CA	CA	AA	AA	--	CA	CC	CA	--	CA	CA	AA	AA	CA	CA	CA	AA	--	CA
mk2952	AWUE01022036.1	60666	C	GG	CC	GG	CG	--	GG	--	CC	CG	CG	CG	CG	CG	--	--	CG	CG	GG	CG	CG	CG	CG	CC	CG	--	--	CG	CG	CG	--	GG	--	CG	CC	CG	--	CG	CG	GG	GG	CG	CG	CG	GG	--	CG
mk2953	AWUE01022036.1	60687	C	AA	CC	AA	CA	--	AA	--	CC	CA	CA	CA	CA	CA	--	--	CA	CA	AA	CA	CA	CA	CA	CC	CA	--	--	CA	CA	CA	AA	AA	--	CA	CC	CA	--	CA	CA	AA	AA	CA	CA	CA	AA	--	CA
mk2956	AWUE01023636.1	13319	A	GG	AA	GG	AG	AA	GG	GG	AA	AG	AG	AG	AG	AG	GG	AA	AG	AG	GG	AG	AG	AG	AG	AG	AG	GG	GG	AG	AG	AG	GG	GG	GG	AG	AA	--	AA	--	AG	--	--	AG	AG	AG	GG	AG	AG
mk2960	AWUE01023636.1	33534	T	CC	TT	CC	TC	TT	--	CC	TT	TC	TC	TC	TC	TC	--	--	TC	TC	CC	TC	TC	CC	TC	--	TC	CC	--	TC	--	TC	CC	CC	CC	TC	--	TC	TT	TC	TC	--	--	TC	TC	--	CC	TC	TC
mk2961	AWUE01023636.1	36671	A	CC	AA	CC	AC	AA	CC	CC	AA	AC	AC	AC	AC	AC	CC	--	AC	AC	CC	AC	AC	AC	AC	--	AC	CC	--	AC	AC	AC	CC	CC	CC	AC	AA	AC	AA	AC	--	CC	CC	AC	AC	AC	--	AC	AC
mk2965	AWUE01012137.1	35551	G	TT	GG	TT	GG	GG	TT	TT	GG	GT	GT	GT	GT	GT	--	GG	GT	GT	TT	GT	GT	GT	GT	GT	GT	TT	TT	GT	GT	GT	TT	TT	TT	GT	GG	GT	GG	GT	GT	TT	TT	GT	GT	GT	TT	GT	GT
mk2966	AWUE01012137.1	40522	A	TT	AA	TT	AA	AA	TT	TT	AA	AT	AT	AT	AT	AT	TT	AA	AT	AT	TT	AT	AT	AT	AT	AT	AT	TT	TT	AT	AT	AT	TT	TT	TT	AT	AA	AT	AA	AT	AT	TT	TT	AT	AT	AT	--	AT	AT
mk2967	AWUE01012137.1	46752	C	GG	CC	GG	CC	CC	GG	GG	CC	CG	CG	CG	CG	CG	GG	CC	CG	CG	GG	CG	CG	CG	CG	CG	CG	GG	GG	CG	CG	CG	GG	GG	GG	CG	CC	CG	CC	CG	CG	GG	GG	CG	CG	CG	GG	CG	CG
mk2969	AWUE01012537.1	1535	T	AA	TT	TA	TA	TT	TT	TA	TA	TT	AA	TA	AA	TA	AA	TA	TA	TA	TT	TA	TA	--	TT	TA	TA	AA	--	TA	TA	--	AA	AA	AA	TA	AA	TA	TA	TA	TA	TA	TA	TT	--	TA	TT	--	TT
mk2971	AWUE01013737.1	6173	G	GG	AA	GA	GA	AA	AA	GA	GA	AA	GG	GA	GG	GA	GA	GA	GA	GA	AA	GA	GA	GG	AA	--	GA	GG	GG	GA	GA	--	GG	GG	GG	GA	GG	GA	GA	GA	GA	GA	GA	AA	AA	GA	AA	GA	AA
mk2972	AWUE01013737.1	6608	T	TT	GG	TG	--	GG	GG	TG	TG	GG	TT	TG	TT	TG	TG	TG	TG	TG	GG	TG	TG	TT	GG	TG	TG	TT	TT	TG	TG	GG	TT	TT	TT	TG	TT	TG	TG	TG	TG	TG	TG	GG	GG	TG	--	--	GG
mk2974	AWUE01013737.1	16018	T	TT	CC	TC	TC	CC	CC	TC	TC	CC	TT	TC	TT	TC	TC	TC	TC	TC	CC	TC	TC	TT	CC	TC	TC	TT	TT	TC	TC	CC	TT	TT	TT	TC	TT	TC	TC	TC	TC	TC	TC	CC	CC	TC	--	TC	CC
mk2975	AWUE01013737.1	16215	C	CC	TT	CT	CT	TT	TT	CT	CT	TT	CC	CT	CC	CT	CT	CT	CT	CT	TT	CT	CT	CC	TT	CT	CT	CC	CC	CT	CT	TT	CC	CC	CC	CT	CC	CT	CT	CT	CT	CT	CT	TT	TT	CT	--	CT	TT
mk2977	AWUE01013737.1	29465	G	GG	AA	GA	GA	AA	AA	GA	GA	AA	GG	GA	GG	GA	GA	GA	GA	GA	AA	GA	GA	GG	AA	GA	GA	GG	GG	GA	GA	AA	GG	--	GG	GA	GG	GA	GA	GA	GA	GA	GA	AA	--	GA	--	GA	--
mk2978	AWUE01013737.1	29508	T	TT	AA	TA	TA	AA	AA	TA	TA	AA	TT	TA	TT	TA	TA	TA	TA	TA	AA	TA	--	TT	AA	TA	TA	TT	TT	TA	TA	AA	TT	--	TT	TA	TT	TA	TA	TA	TA	TA	TA	AA	AA	TA	--	TA	--
mk2979	AWUE01013737.1	29629	G	GG	AA	GA	GA	AA	AA	GA	GA	AA	GG	GA	--	GA	GA	GA	GA	GA	AA	GA	GA	GG	AA	GA	GA	GG	GG	GA	GA	AA	GG	--	GG	GA	GG	--	GA	GA	GA	GA	GA	AA	AA	GA	--	GA	--
mk2985	AWUE01013837.1	5594	G	GG	AA	GA	GA	AA	AA	GA	GA	AA	GG	GA	GG	GA	--	GA	GA	GA	AA	GA	GA	GG	AA	GA	GA	GG	GG	GA	GA	AA	GG	GG	GG	GA	GG	GA	GA	GA	GA	GA	--	AA	AA	GA	AA	GA	AA
mk2986	AWUE01013837.1	11773	C	CC	TT	CT	CT	TT	--	CT	CT	TT	CC	CT	CC	CT	CT	CT	CT	CT	TT	CT	CT	CC	--	CT	CT	CC	--	CT	CT	TT	CC	CC	CC	CT	CC	CT	--	CT	CT	CT	CT	--	--	CT	TT	CT	TT
mk2988	AWUE01013837.1	11904	C	TT	CC	CT	CT	CC	--	CT	CT	CC	TT	CT	TT	CT	CT	CT	CT	CT	CC	CT	CT	TT	--	CT	CT	TT	--	CT	CT	CC	TT	--	TT	CT	TT	CT	--	--	CT	CT	CT	--	--	CT	CC	CT	CC
mk2989	AWUE01013837.1	13677	G	GG	TT	GT	GT	TT	TT	GT	GT	TT	GG	--	GG	GT	GT	GT	GT	GT	TT	GT	GT	GG	TT	GT	GT	GG	GG	GT	GT	TT	GG	GG	GG	GT	GG	GT	GT	GT	GT	GT	GT	TT	TT	GT	TT	GT	TT
mk2990	AWUE01014437.1	1396	A	GG	AA	GG	AG	AA	GG	GG	AA	AG	AG	AG	AG	AG	GG	AA	AG	AG	GG	AG	AG	AG	AG	AG	AG	--	GG	AG	AG	AG	GG	--	GG	AG	AA	AG	AA	AG	AG	GG	GG	AG	AG	AG	GG	AG	AG
mk2991	AWUE01014437.1	1530	T	GG	TT	GG	TG	TT	GG	GG	TT	TG	TG	TG	TG	TG	GG	TT	TG	TG	GG	TG	TG	TG	TG	TG	TG	--	GG	TG	TG	TG	GG	--	GG	TG	TT	TG	TT	TG	TG	GG	GG	TG	TG	TG	GG	TG	TG
mk3015	AWUE01015537.1	21096	C	AA	CC	CA	AA	CC	AA	CA	CA	CA	CA	CC	CA	AA	CA	AA	CA	CA	AA	AA	CA	CC	CC	CA	CA	CC	AA	CA	CA	AA	CA	CC	CC	CA	CA	CA	CA	CA	AA	CA	CC	CA	CA	CA	AA	CC	CA
mk3016	AWUE01015537.1	22077	T	AA	TT	TA	AA	TT	AA	TA	TA	TA	--	TT	TA	AA	TA	AA	TA	TA	AA	AA	TA	TT	TT	TA	TA	TT	AA	TA	TA	AA	TA	TT	TT	TA	TA	TA	TA	TA	AA	TA	TT	TA	TA	TA	--	TT	TA
mk3017	AWUE01015537.1	22079	T	AA	TT	TA	AA	TT	AA	TA	TA	TA	--	TT	TA	AA	TA	AA	TA	TA	AA	AA	TA	TT	TT	TA	TA	TT	AA	TA	TA	AA	TA	TT	TT	TA	TA	TA	TA	TA	AA	TA	TT	TA	TA	TA	--	TT	TA
mk3018	AWUE01015537.1	26489	T	AA	TT	TA	AA	TT	AA	TA	TA	TA	TA	TT	TA	AA	TA	AA	TA	TA	AA	AA	TA	TT	TT	TA	TA	TT	AA	TA	TA	AA	TA	TT	TT	TA	TA	TA	TA	TA	AA	TA	TT	TA	TA	TA	AA	TT	TA
mk3019	AWUE01015537.1	31333	C	TT	CC	CT	TT	CC	--	CT	CT	CT	CT	CC	CT	TT	CT	--	CT	CT	TT	TT	CT	--	CC	CT	CT	--	--	CT	CT	TT	CT	CC	CC	CT	CT	CT	CT	--	TT	CT	CC	CT	CT	CT	TT	CC	--
mk3020	AWUE01015537.1	38679	A	GG	AA	AG	GG	--	GG	AG	AG	AG	AG	AA	AG	GG	AG	GG	AG	AG	GG	GG	AG	AA	AA	AG	AG	AA	--	AG	AG	--	AG	AA	AA	AG	AG	AG	AG	AG	GG	AG	AA	AG	AG	AG	GG	AA	AG
mk3029	AWUE01016037.1	6553	T	GG	TT	--	--	TT	GG	--	--	TG	TG	TG	TG	TG	--	--	TG	TG	GG	TG	TG	TG	TG	TG	--	--	GG	TG	TG	TG	GG	GG	--	TG	TT	--	--	TG	TG	--	GG	TG	TG	TG	--	TG	--
mk3030	AWUE01016037.1	6614	G	AA	GG	--	--	GG	AA	--	--	GA	GA	GA	GA	GA	--	--	GA	GA	AA	GA	GA	GA	GA	GA	--	--	AA	GA	GA	GA	AA	AA	--	GA	GG	--	--	GA	GA	--	AA	GA	GA	GA	--	GA	--
mk3043	AWUE01017737.1	17824	G	GG	AA	GA	GA	AA	AA	GA	GA	AA	GG	GA	GG	GA	GA	GA	GA	GA	--	GA	GA	GG	AA	GA	GA	GG	GG	GA	GA	AA	GG	GG	GG	GA	GG	GA	GA	GA	GA	GA	GA	AA	AA	GA	AA	GA	--
mk3044	AWUE01017737.1	17870	G	GG	AA	GA	GA	AA	AA	GA	GA	AA	GG	GA	GG	GA	GA	GA	GA	GA	--	GA	GA	GG	AA	GA	GA	GG	GG	GA	GA	AA	GG	GG	GG	GA	GG	GA	GA	GA	GA	GA	GA	--	--	GA	AA	GA	AA
mk3045	AWUE01017737.1	17879	T	TT	AA	TA	TA	AA	AA	TA	TA	AA	TT	TA	TT	TA	TA	TA	TA	TA	AA	TA	TA	TT	AA	TA	TA	TT	TT	TA	TA	AA	TT	TT	TT	TA	TT	TA	TA	TA	TA	TA	TA	AA	AA	TA	AA	TA	AA
mk3046	AWUE01017737.1	17881	T	TT	CC	TC	TC	CC	CC	TC	TC	CC	TT	TC	TT	TC	TC	TC	TC	TC	CC	TC	TC	TT	CC	TC	TC	TT	--	TC	TC	CC	TT	TT	TT	TC	TT	TC	TC	TC	TC	TC	TC	CC	CC	TC	CC	--	--
mk3047	AWUE01017737.1	17953	C	CC	TT	CT	CT	TT	TT	CT	CT	TT	CC	CT	--	CT	CT	CT	CT	CT	TT	CT	CT	CC	TT	CT	CT	CC	CC	CT	CT	TT	CC	CC	CC	CT	CC	CT	CT	CT	CT	CT	CT	TT	TT	CT	TT	CT	TT
mk3049	AWUE01017737.1	23500	T	TT	AA	TA	TA	AA	AA	TA	TA	AA	TT	TA	TT	TA	TA	TA	TA	TA	AA	TA	TA	TT	AA	TA	TA	TT	TT	TA	TA	AA	TT	TT	TT	TA	TT	TA	TA	TA	TA	TA	TA	AA	AA	TA	AA	TA	AA
mk3050	AWUE01017737.1	23608	G	GG	AA	GA	GA	AA	AA	GA	GA	AA	GG	GA	GG	GA	GA	GA	GA	GA	AA	GA	GA	GG	AA	GA	GA	GG	GG	GA	GA	AA	GG	GG	GG	GA	GG	GA	GA	GA	GA	GA	GA	AA	AA	--	AA	GA	AA
mk3051	AWUE01017737.1	45584	G	AA	GG	GA	GA	GG	GG	GA	GA	GG	AA	GA	AA	GA	GA	GA	GA	GA	GG	GA	GA	AA	GG	GA	GA	AA	AA	GA	GA	GG	AA	AA	AA	GA	AA	GA	GA	GA	GA	GA	GA	GG	GG	GA	GG	GA	GG
mk3055	AWUE01017737.1	58122	T	TT	CC	TC	TC	CC	CC	TC	TC	CC	TT	TC	TT	TC	--	TC	TC	TC	CC	TC	TC	TT	CC	TC	TC	TT	TT	TC	TC	CC	TT	TT	TT	TC	TT	TC	TC	TC	TC	TC	--	CC	CC	TC	CC	TC	CC
mk3056	AWUE01017737.1	64118	G	GG	CC	GC	GC	CC	CC	GC	GC	CC	GG	GC	GG	GC	GC	GC	GC	GC	CC	GC	GC	GG	CC	GC	GC	GG	GG	GC	GC	CC	GG	GG	GG	GC	GG	GC	GC	GC	GC	GC	GC	CC	--	GC	CC	GC	CC
mk3057	AWUE01017737.1	64435	C	CC	AA	CA	CA	--	AA	CA	CA	AA	CC	CA	CC	CA	--	CA	--	CA	AA	CA	CA	CC	AA	CA	CA	CC	--	CA	CA	--	--	CC	--	CA	--	CA	CA	CA	CA	CA	CA	AA	--	CA	AA	CA	AA
mk3058	AWUE01017837.1	5616	T	AA	TT	TT	AA	TA	AA	--	TA	TT	AA	TA	TA	TA	TA	TA	TT	TA	TA	TA	TA	AA	TA	AA	TA	TA	TT	TA	TA	TA	TA	TA	TA	TT	TT	TA	AA	TA	TA	TA	AA	TA	TT	TA	TA	TA	TA
mk3059	AWUE01017837.1	5779	T	GG	TT	TT	GG	TG	GG	--	TG	TT	GG	TG	TG	TG	TG	TG	TT	TG	TG	TG	TG	GG	TG	GG	TG	TG	TT	TG	TG	TG	TG	TG	TG	TT	TT	TG	GG	TG	TG	TG	GG	TG	TT	TG	TG	TG	TG
mk3061	AWUE01018737.1	9402	A	AA	GG	AG	AG	GG	GG	AG	AG	GG	AA	AG	AA	AG	--	AG	AG	AG	GG	AG	AG	AA	GG	AG	AG	AA	AA	AG	AG	GG	AA	AA	--	AG	--	AG	AG	AG	AG	AG	AG	--	GG	AG	GG	AG	GG
mk3062	AWUE01018737.1	11525	C	CC	GG	--	--	--	GG	CG	CG	GG	CC	CG	CC	CG	--	CG	CG	CG	GG	CG	CG	CC	--	CG	CG	--	--	CG	CG	--	CC	CC	CC	--	CC	CG	CG	CG	--	--	CG	GG	--	CG	GG	CG	GG
mk3063	AWUE01018737.1	14823	A	AA	CC	AC	AC	CC	CC	AC	AC	CC	AA	AC	AA	AC	AC	AC	AC	AC	CC	AC	AC	AA	CC	AC	AC	AA	AA	AC	AC	--	AA	AA	AA	AC	AA	AC	AC	AC	AC	AC	AC	CC	CC	AC	CC	--	CC
mk3066	AWUE01020237.1	3222	A	AA	GG	AG	AG	AG	AG	GG	AG	--	AA	--	AG	AG	AG	--	--	AG	AG	GG	AA	AG	AG	GG	--	GG	GG	--	GG	AG	AA	--	AG	AG	AG	AA	GG	--	AG	--	AA	AG	GG	GG	AG	AG	--
mk3067	AWUE01020237.1	3341	G	GG	CC	GC	GC	GC	GC	CC	GC	--	GG	--	GC	GC	GC	--	--	GC	GC	CC	GG	GC	GC	CC	--	CC	CC	--	CC	GC	GG	--	--	GC	GC	GG	CC	--	GC	--	GG	GC	CC	CC	GC	GC	--
mk3068	AWUE01020637.1	8973	C	TT	CC	CT	CT	CC	CC	CT	CT	CC	TT	CT	TT	CT	CT	CT	CT	CT	CC	CT	CT	TT	CC	CT	CT	TT	TT	CT	CT	CC	TT	TT	TT	CT	--	CT	CT	--	CT	CT	CT	CT	--	CT	--	CT	CC
mk3069	AWUE01020637.1	9132	C	CC	TT	CT	CT	TT	TT	CT	CT	TT	CC	CT	CC	CT	CT	CT	CT	CT	TT	CT	CT	CC	TT	CT	CT	CC	CC	CT	CT	TT	CC	CC	CC	CT	--	CT	CT	--	CT	CT	CT	CT	--	CT	--	CT	TT
mk3072	AWUE01020937.1	5033	C	AA	CC	CA	CA	CA	CA	CC	CA	AA	AA	CA	CC	CA	CA	CC	CA	CA	CA	CC	AA	CA	CA	CC	CC	CC	CA	AA	CC	CA	AA	CC	CA	CA	AA	AA	CC	CC	CA	CA	CA	AA	CC	CA	--	CA	CC
mk3074	AWUE01020937.1	5185	G	TT	GG	GT	GT	GT	GT	GG	GT	TT	TT	GT	GG	GT	GT	GG	GT	GT	GT	GG	TT	GT	GT	GG	GG	GG	GT	TT	GG	GT	TT	GG	GT	GT	TT	TT	GG	GG	GT	GT	GT	TT	GG	GT	GT	GT	GG
mk3076	AWUE01021337.1	4059	T	AA	TT	AA	TA	TT	AA	AA	TT	TA	TA	TA	TA	TA	AA	TT	TA	TA	AA	TA	TA	TA	TA	TA	TA	AA	AA	TA	TA	TA	AA	AA	AA	TA	TT	TA	TT	TA	TA	AA	AA	TA	TA	TA	AA	TA	TA
mk3077	AWUE01021337.1	4312	G	AA	GG	AA	GA	GG	AA	AA	GG	GA	GA	GA	GA	GA	AA	GG	GA	GA	AA	GA	GA	GA	GA	GA	GA	AA	AA	GA	GA	GA	AA	AA	AA	GA	GG	GA	GG	GA	GA	AA	AA	GA	GA	GA	AA	GA	GA
mk3078	AWUE01021337.1	7637	T	GG	TT	--	TG	--	--	--	TT	TG	TG	TG	TG	TG	--	TT	TG	TG	GG	TG	TG	TG	TG	TG	TG	GG	--	TG	--	TG	GG	--	GG	TG	TT	TG	TT	TG	TG	GG	GG	TG	TG	TG	GG	TG	TG
mk3079	AWUE01021337.1	7660	A	GG	AA	--	AG	--	--	--	AA	AG	AG	AG	AG	AG	--	AA	AG	AG	GG	AG	AG	AG	AG	AG	AG	GG	GG	AG	--	AG	GG	--	GG	AG	AA	AG	--	AG	AG	GG	GG	AG	AG	AG	GG	AG	AG
mk3080	AWUE01022137.1	229	T	TT	AA	TA	TA	AA	AA	TA	TA	AA	TT	TA	TT	TA	TA	TA	TA	TA	AA	TA	TA	TT	AA	--	TA	--	TT	TA	TA	--	TT	TT	TT	TA	TT	TA	TA	TA	TA	TA	TA	AA	AA	TA	--	TA	AA
mk3081	AWUE01023637.1	2056	C	TT	CC	TT	CT	CC	TT	TT	CC	CT	CT	CT	CT	CT	--	CC	CT	CT	--	CT	CT	CT	CT	CT	CT	--	--	CT	CT	CT	TT	TT	TT	CT	CC	CT	CC	CT	CT	TT	TT	CT	CT	CT	--	--	CT
mk3082	AWUE01023637.1	2217	T	CC	TT	CC	TC	TT	CC	CC	TT	TC	TC	TC	TC	TC	--	TT	TC	TC	--	TC	TC	TC	TC	TC	TC	--	--	TC	TC	TC	CC	--	CC	TC	--	TC	TT	TC	TC	CC	CC	TC	TC	TC	CC	--	TC
mk3083	AWUE01023637.1	2229	G	TT	GG	TT	GT	GG	TT	TT	GG	GT	GT	GT	GT	GT	--	GG	GT	GT	--	GT	GT	GT	GT	GT	GT	--	--	GT	GT	GT	TT	TT	TT	GT	--	GT	GG	GT	GT	TT	TT	GT	GT	GT	TT	--	--
mk3084	AWUE01023937.1	634	C	CC	TT	CT	CT	TT	TT	CT	CT	TT	CC	CT	CC	CT	CT	CT	CT	CT	TT	CT	CT	CC	TT	CT	CT	CC	CC	CT	CT	--	CC	--	--	CT	CC	CT	CT	CT	CT	CT	CT	TT	TT	CT	TT	CT	TT
mk3085	AWUE01023937.1	659	G	GG	AA	GA	GA	AA	AA	GA	GA	AA	GG	GA	GG	GA	GA	GA	GA	GA	AA	GA	GA	GG	AA	GA	GA	GG	GG	GA	GA	--	GG	--	--	GA	GG	GA	GA	GA	GA	GA	GA	AA	AA	GA	AA	GA	AA
mk3088	AWUE01024037.1	6895	T	GG	TT	GG	TG	--	GG	GG	TT	TG	TG	TG	TG	TG	--	TT	--	--	GG	TG	TG	TG	TG	TG	TG	GG	GG	TG	TG	--	GG	--	GG	TG	TT	--	TT	TG	TG	GG	GG	TG	TG	TG	--	TG	TG
mk3089	AWUE01013738.1	6087	C	CC	TT	CT	CT	TT	TT	CT	CT	TT	CC	CT	CC	CT	CT	CT	CT	CT	TT	CT	CT	CC	TT	CT	CT	CC	CC	CT	CT	TT	CC	CC	CC	CT	CC	CT	CT	CT	CT	CT	CT	TT	--	CT	--	CT	TT
mk3090	AWUE01013738.1	19150	G	GG	CC	--	GC	CC	--	GC	GC	--	GG	GC	GG	GC	--	--	GC	GC	CC	GC	GC	--	CC	GC	GC	--	--	GC	GC	--	GG	GG	--	GC	--	GC	--	GC	GC	--	GC	--	--	GC	CC	--	CC
mk3092	AWUE01015038.1	2680	T	TT	CC	TC	TC	CC	CC	TC	TC	CC	TT	TC	TT	TC	TC	TC	TC	TC	CC	TC	TC	TT	CC	TC	TC	TT	TT	--	TC	CC	TT	TT	TT	TC	TT	TC	TC	TC	TC	TC	TC	TC	CC	TC	CC	TC	CC
mk3093	AWUE01015038.1	2720	T	TT	CC	TC	TC	CC	CC	TC	TC	CC	TT	TC	TT	TC	TC	TC	TC	TC	CC	TC	TC	TT	CC	TC	TC	TT	TT	--	TC	CC	TT	TT	TT	TC	TT	TC	TC	TC	TC	TC	TC	TC	CC	TC	CC	TC	CC
mk3094	AWUE01015038.1	8528	C	CC	TT	CT	CT	TT	TT	CT	CT	TT	CC	CT	CC	CT	CT	CT	CT	CT	TT	CT	CT	CC	TT	CT	CT	CC	CC	CT	CT	TT	CC	CC	CC	CT	CC	CT	CT	CT	CT	CT	CT	CT	TT	CT	--	CT	TT
mk3095	AWUE01015038.1	8622	C	CC	TT	CT	CT	TT	TT	CT	CT	TT	CC	CT	CC	CT	CT	CT	CT	CT	TT	CT	CT	CC	TT	CT	CT	CC	CC	CT	CT	TT	CC	CC	CC	CT	CC	CT	CT	CT	CT	CT	CT	CT	TT	CT	--	CT	TT
mk3096	AWUE01015038.1	10215	T	TT	CC	TC	TC	CC	CC	TC	TC	--	TT	TC	TT	TC	TC	TC	TC	TC	CC	TC	TC	TT	CC	TC	TC	TT	TT	TC	TC	CC	TT	TT	TT	TC	TT	TC	TC	TC	TC	TC	TC	TC	CC	TC	--	TC	CC
mk3098	AWUE01015038.1	10358	T	CC	TT	TC	TC	TT	TT	TC	TC	--	CC	TC	CC	TC	TC	TC	TC	TC	TT	TC	TC	CC	TT	TC	TC	CC	CC	TC	TC	TT	CC	CC	CC	TC	CC	TC	TC	TC	TC	TC	TC	TC	TT	TC	--	TC	TT
mk3099	AWUE01015038.1	19093	A	AA	TT	AT	AT	TT	TT	AT	AT	TT	AA	AT	AA	AT	AT	AT	AT	AT	TT	AT	AT	AA	TT	AT	AT	AA	AA	AT	AT	TT	AA	AA	AA	AT	AA	AT	AT	AT	AT	AT	AT	AT	TT	AT	TT	AT	TT
mk3100	AWUE01015038.1	20525	C	CC	AA	CA	CA	--	--	CA	--	AA	CC	CA	CC	CA	CA	--	CA	CA	AA	CA	CA	--	AA	CA	CA	--	--	CA	CA	--	CC	CC	CC	CA	CC	CA	CA	CA	CA	CA	CA	CA	--	CA	AA	--	--
mk3101	AWUE01015038.1	20539	C	CC	TT	CT	CT	--	--	CT	--	TT	CC	CT	CC	CT	CT	--	CT	CT	TT	CT	CT	--	TT	CT	CT	--	--	CT	CT	TT	CC	CC	CC	CT	CC	CT	CT	CT	CT	CT	CT	CT	TT	CT	TT	--	--
mk3102	AWUE01015038.1	20549	T	TT	CC	TC	TC	--	--	--	--	CC	TT	TC	--	TC	TC	--	TC	TC	CC	TC	TC	--	CC	TC	TC	--	--	TC	TC	CC	TT	--	TT	TC	--	TC	TC	--	TC	TC	TC	TC	CC	TC	CC	--	--
mk3103	AWUE01015038.1	20591	A	AA	GG	AG	AG	--	--	AG	--	GG	AA	AG	AA	AG	AG	--	AG	AG	GG	AG	AG	--	GG	AG	AG	--	--	AG	AG	GG	AA	AA	AA	AG	AA	AG	AG	AG	AG	AG	AG	AG	GG	AG	GG	--	--
mk3104	AWUE01015038.1	20603	C	CC	GG	CG	CG	--	--	CG	--	GG	CC	CG	--	CG	CG	--	CG	CG	GG	CG	CG	--	GG	CG	CG	--	--	CG	CG	GG	CC	--	CC	CG	CC	CG	CG	CG	CG	CG	CG	CG	GG	CG	GG	--	--
mk3106	AWUE01015038.1	20639	G	GG	AA	GA	GA	--	--	GA	--	AA	GG	GA	GG	GA	GA	--	GA	GA	AA	GA	GA	--	AA	GA	GA	--	--	GA	GA	AA	GG	GG	GG	GA	GG	GA	GA	GA	--	GA	GA	GA	AA	GA	AA	--	--
mk3109	AWUE01015038.1	20777	C	CC	TT	CT	CT	TT	TT	CT	CT	TT	CC	CT	CC	CT	CT	CT	CT	CT	TT	CT	CT	CC	TT	CT	CT	CC	CC	CT	CT	TT	CC	CC	CC	CT	CC	CT	CT	CT	CT	CT	CT	CT	TT	CT	TT	CT	--
mk3110	AWUE01015038.1	20844	T	TT	AA	TA	TA	AA	AA	TA	TA	AA	TT	TA	TT	TA	TA	TA	TA	TA	AA	TA	TA	TT	AA	TA	TA	TT	TT	TA	TA	AA	TT	TT	TT	TA	TT	TA	TA	TA	TA	TA	TA	TA	AA	TA	AA	TA	AA
mk3111	AWUE01015038.1	26513	C	CC	TT	CT	CT	TT	TT	CT	CT	TT	CC	CT	--	CT	CT	CT	CT	--	TT	CT	CT	CC	TT	CT	CT	CC	CC	CT	CT	TT	CC	CC	--	CT	CC	CT	CT	CT	CT	CT	CT	CT	--	CT	TT	CT	TT
mk3113	AWUE01015038.1	26631	C	CC	TT	CT	CT	TT	TT	CT	CT	TT	CC	CT	--	CT	CT	CT	CT	CT	TT	CT	CT	CC	TT	CT	CT	CC	CC	CT	CT	TT	CC	CC	--	CT	CC	CT	CT	CT	CT	CT	CT	CT	TT	CT	TT	CT	TT
mk3115	AWUE01015038.1	27942	G	GG	AA	GA	GA	AA	AA	GA	GA	AA	GG	GA	GG	GA	GA	GA	GA	GA	--	GA	GA	GG	AA	GA	GA	GG	GG	GA	GA	AA	--	GG	GG	GA	--	GA	GA	GA	GA	GA	GA	GA	--	GA	AA	GA	AA
mk3116	AWUE01015438.1	42080	A	AA	TT	AT	AT	AT	AT	AT	AA	AA	AA	AA	AT	TT	TT	AA	AT	AT	AT	AT	--	AT	AA	AA	AA	AT	AT	TT	AA	TT	AA	AT	TT	AT	TT	AT	TT	AT	AA	AT	AT	AT	TT	AT	AT	AT	AA
mk3118	AWUE01015538.1	1466	C	TT	CC	CT	--	CC	--	CT	CT	CT	CT	CC	CT	TT	--	--	CT	CT	TT	TT	CT	--	CC	--	CT	--	TT	CT	CT	TT	CT	--	CC	CT	CT	CT	CT	--	TT	CT	CT	CT	CT	CT	--	CC	CT
mk3119	AWUE01015538.1	1686	A	TT	AA	AT	--	AA	--	AT	AT	AT	AT	AA	AT	TT	AT	--	AT	AT	TT	TT	AT	--	AA	--	--	--	TT	AT	AT	TT	AT	--	AA	AT	AT	AT	AT	--	TT	AT	--	AT	AT	AT	--	AA	AT
mk3121	AWUE01016038.1	21742	T	CC	TT	CC	TC	TT	CC	CC	TT	TC	TC	TC	TC	TC	CC	TT	TC	TC	CC	TC	TC	TC	TC	TC	TC	CC	CC	TC	TC	TC	CC	CC	CC	TC	TT	TC	TT	TC	TC	CC	CC	TC	TC	TC	CC	TC	TC
mk3122	AWUE01016038.1	23891	C	TT	CC	TT	CT	CC	TT	--	--	CT	CT	CT	CT	CT	--	--	--	CT	--	CT	--	CT	CT	CT	CT	TT	TT	CT	CT	--	TT	--	TT	CT	CC	CT	CC	CT	--	--	TT	CT	--	CT	TT	TT	CT
mk3123	AWUE01016038.1	28543	G	TT	GG	TT	GT	GG	TT	TT	GG	GT	GT	GT	GT	GT	TT	GG	GT	GT	TT	GT	GT	GT	GT	GT	GT	TT	TT	GT	GT	GT	TT	TT	TT	GT	GG	GT	GG	GT	GT	TT	TT	GT	GT	GT	--	GT	GT
mk3126	AWUE01017838.1	9459	T	GG	TT	--	--	TG	--	TT	TG	--	--	TG	TG	TG	TG	TG	TT	TG	TG	TG	TG	--	TG	--	TG	TG	TT	TG	TG	TG	TG	TG	TG	--	--	TG	--	--	--	TG	GG	TG	--	TG	--	TG	TG
mk3127	AWUE01017838.1	9653	C	TT	CC	--	--	CT	--	CC	CT	--	--	CT	CT	CT	CT	CT	CC	CT	CT	CT	CT	--	CT	--	CT	CT	CC	CT	CT	CT	CT	CT	CT	--	--	CT	--	--	--	CT	TT	CT	--	CT	--	CT	CT
mk3133	AWUE01018338.1	6621	G	GG	AA	GA	GG	AA	GG	GA	AA	GA	AA	AA	GA	GG	GA	--	GA	GA	GG	GG	GA	AA	AA	--	GA	AA	--	GA	AA	GG	GA	GA	AA	GA	GA	AA	GA	GA	GA	GA	GA	GA	GA	GA	--	GA	GA
mk3134	AWUE01018338.1	21153	G	GG	AA	GA	--	AA	--	GA	AA	GA	AA	--	--	--	GA	--	GA	GA	GG	GG	GA	AA	AA	GG	GA	--	GA	--	--	--	--	GA	--	GA	GA	--	GA	GA	GA	GA	GA	GA	--	GA	GG	--	GA
mk3135	AWUE01018338.1	21163	A	AA	CC	AC	--	CC	--	AC	CC	AC	CC	--	--	--	AC	--	AC	AC	AA	AA	AC	CC	CC	AA	AC	--	AC	--	--	--	--	AC	--	AC	AC	--	AC	AC	AC	AC	AC	AC	--	AC	AA	--	AC
mk3137	AWUE01018338.1	21212	A	AA	CC	AC	--	CC	--	AC	CC	AC	CC	--	--	--	AC	--	AC	AC	AA	AA	AC	CC	CC	AA	AC	--	AC	--	--	--	--	AC	--	AC	AC	--	AC	AC	AC	AC	AC	AC	--	AC	AA	--	AC
mk3138	AWUE01018338.1	21249	C	CC	TT	CT	--	TT	--	CT	TT	CT	TT	--	--	--	CT	--	CT	CT	CC	CC	CT	TT	TT	CC	CT	--	CT	--	--	--	CC	CT	--	CT	CT	--	CT	CT	CT	CT	CT	CT	--	CT	CC	--	CT
mk3142	AWUE01018338.1	22432	C	CC	AA	CA	CC	AA	CC	CA	AA	CA	AA	AA	CA	CC	CA	CC	CA	CA	CC	CC	CA	AA	AA	CC	CA	AA	CA	CA	AA	CC	CA	CA	AA	CA	CA	AA	CA	CA	CA	CA	CA	CA	CA	CA	--	CA	CA
mk3143	AWUE01018338.1	22447	A	AA	GG	AG	AA	GG	AA	AG	GG	AG	GG	GG	AG	AA	AG	AA	AG	AG	AA	AA	AG	GG	GG	AA	AG	GG	AG	AG	GG	AA	AG	AG	GG	AG	AG	GG	AG	AG	AG	AG	AG	AG	AG	AG	--	AG	AG
mk3144	AWUE01018338.1	23252	T	TT	AA	TA	TT	AA	TT	TA	AA	TA	AA	AA	TA	TT	--	TT	TA	TA	TT	TT	TA	AA	AA	TT	TA	AA	TA	TA	AA	TT	TA	TA	AA	TA	TA	AA	TA	TA	TA	TA	TA	TA	TA	TA	TT	TA	TA
mk3151	AWUE01018738.1	7144	A	AA	CC	AC	AC	CC	CC	AC	AC	CC	AA	AC	AA	AC	AC	AC	AC	AC	CC	AC	AC	AA	CC	AC	AC	AA	--	AC	AC	CC	AA	AA	AA	AC	AA	AC	AC	AC	AC	AC	AC	CC	CC	AC	--	AC	CC
mk3152	AWUE01018738.1	13700	C	CC	TT	CT	CT	TT	TT	CT	CT	TT	CC	CT	CC	CT	CT	CT	CT	CT	TT	CT	CT	CC	TT	CT	CT	CC	CC	CT	CT	TT	CC	CC	CC	CT	CC	--	CT	CT	CT	CT	CT	TT	TT	CT	--	CT	TT
mk3154	AWUE01018738.1	20952	C	CC	TT	CT	CT	--	TT	CT	CT	TT	CC	CT	CC	CT	CT	CT	CT	CT	TT	CT	CT	CC	TT	CT	CT	--	CC	CT	CT	TT	CC	CC	CC	CT	CC	CT	CT	CT	CT	CT	CT	--	--	CT	TT	CT	--
mk3155	AWUE01018738.1	21037	A	AA	GG	AG	AG	--	GG	AG	AG	GG	AA	AG	AA	--	AG	AG	AG	AG	GG	AG	AG	AA	GG	AG	AG	--	AA	AG	AG	GG	AA	AA	AA	AG	AA	AG	AG	AG	AG	AG	AG	GG	--	AG	GG	AG	--
mk3156	AWUE01018738.1	29175	G	GG	AA	GA	GA	--	AA	GA	GA	AA	GG	GA	GG	GA	GA	GA	GA	GA	AA	GA	GA	GG	AA	GA	GA	GG	GG	GA	GA	AA	GG	GG	--	GA	GG	GA	GA	GA	GA	--	GA	AA	--	GA	AA	GA	AA
mk3157	AWUE01018738.1	48237	A	AA	GG	AG	AG	--	GG	--	AG	GG	AA	AG	AA	AG	--	AG	AG	AG	GG	AG	AG	AA	GG	AG	AG	AA	AA	AG	AG	GG	AA	AA	AA	AG	AA	AG	AG	AG	AG	AG	AG	GG	--	AG	GG	AG	GG
mk3158	AWUE01018738.1	55238	C	CC	TT	CT	CT	--	TT	CT	CT	TT	CC	--	CC	CT	CT	CT	CT	CT	TT	CT	CT	CC	TT	CT	CT	CC	CC	CT	CT	TT	CC	CC	CC	CT	CC	CT	CT	CT	CT	CT	CT	TT	TT	CT	TT	--	TT
mk3159	AWUE01020238.1	2703	A	AA	GG	AG	AG	AG	AG	GG	AG	AA	AA	AG	AG	AG	AG	GG	AG	AG	AG	GG	AA	AG	AG	GG	GG	GG	GG	AA	GG	AG	AA	GG	AG	AG	AG	AA	GG	GG	AG	AA	AA	AG	GG	GG	AG	AG	GG
mk3160	AWUE01020238.1	13936	G	GG	AA	GA	GA	GA	GA	AA	GA	GG	GG	GA	GA	GA	GA	AA	GA	GA	GA	AA	GG	GA	GA	AA	AA	--	AA	GG	--	GA	GG	AA	GA	GA	GA	GG	AA	AA	GA	--	GG	GA	AA	--	GA	--	AA
mk3161	AWUE01020238.1	24547	T	TT	AA	TA	TA	TA	TA	AA	TA	TT	TT	TA	TA	TA	--	AA	TA	TA	TA	AA	TT	TA	TA	AA	AA	AA	AA	TT	AA	TA	TT	AA	TA	TA	TA	TT	AA	AA	TA	TT	TT	TA	AA	AA	TA	TA	AA
mk3163	AWUE01020238.1	24674	A	AA	TT	AT	AT	AT	AT	TT	AT	AA	AA	AT	AT	AT	--	TT	AT	AT	AT	TT	AA	AT	AT	TT	TT	TT	TT	AA	TT	AT	AA	TT	AT	AT	AT	AA	TT	TT	AT	AA	AA	AT	TT	TT	AT	AT	TT
mk3165	AWUE01020238.1	33376	G	GG	AA	GA	GA	GA	GA	AA	GA	GG	GG	GA	GA	GA	GA	AA	GA	GA	GA	AA	GG	GA	GA	AA	AA	AA	AA	GG	AA	GA	GG	AA	--	--	GA	GG	AA	AA	GA	GG	GG	GA	AA	AA	GA	GA	AA
mk3167	AWUE01020238.1	45093	T	TT	AA	TA	TA	TA	TA	AA	TA	TT	TT	TA	TA	TA	TA	AA	TA	TA	TA	AA	TT	TA	TA	AA	AA	AA	AA	TT	AA	TA	TT	AA	TA	TA	TA	TT	AA	AA	TA	TT	TT	TA	AA	AA	TA	TA	AA
mk3168	AWUE01020238.1	49662	T	TT	GG	TG	TG	TG	TG	GG	TG	TT	TT	TG	TG	TG	TG	GG	TG	TG	TG	GG	TT	TG	TG	GG	GG	GG	GG	TT	GG	TG	TT	GG	TG	TG	TG	TT	GG	--	TG	TT	TT	TG	GG	GG	TG	TG	GG
mk3169	AWUE01021838.1	2980	A	AA	GG	AG	AG	GG	GG	AG	AG	GG	AA	AG	AA	AG	AG	AG	AG	AG	GG	AG	AG	AA	GG	AG	AG	AA	AA	AG	AG	GG	AA	AA	AA	AG	AA	AG	AG	AG	AG	AG	AG	GG	GG	AG	GG	AG	GG
mk3170	AWUE01021838.1	5162	C	CC	TT	CT	CT	TT	TT	CT	CT	TT	CC	CT	CC	CT	CT	CT	CT	CT	TT	CT	--	CC	TT	CT	CT	CC	CC	--	--	TT	CC	CC	CC	CT	CC	CT	CT	CT	CT	TT	CT	TT	TT	CT	TT	CT	--
mk3173	AWUE01022038.1	4142	C	TT	CC	TT	CT	CC	TT	--	CC	CT	CT	CT	CT	CT	--	CC	CT	CT	TT	CT	CT	CT	CT	CT	CT	TT	TT	CT	CT	CT	TT	TT	TT	CT	CC	CT	CC	CT	CT	--	TT	CT	CT	CT	TT	CT	CT
mk3174	AWUE01022038.1	4155	T	CC	TT	CC	TC	TT	CC	CC	TT	TC	TC	TC	TC	TC	CC	TT	TC	TC	CC	TC	TC	TC	TC	TC	TC	CC	CC	TC	TC	TC	CC	CC	CC	TC	TT	TC	TT	TC	TC	--	CC	TC	TC	TC	CC	TC	TC
mk3181	AWUE01022038.1	4372	G	CC	GG	--	--	GG	CC	CC	GG	--	GC	GC	GC	GC	CC	GG	GC	GC	--	GC	GC	GC	GC	GC	GC	CC	CC	GC	GC	GC	CC	--	CC	GC	GG	GC	GG	GC	GC	--	CC	GC	GC	GC	CC	GC	GC
mk3182	AWUE01022038.1	4459	C	GG	CC	--	CG	CC	GG	GG	CC	--	CG	CG	CG	CG	GG	CC	CG	CG	--	CG	CG	CG	CG	CG	CG	GG	GG	CG	CG	CG	GG	--	GG	CG	CC	CG	CC	CG	CG	--	GG	CG	CG	CG	GG	CG	CG
mk3186	AWUE01022038.1	28526	T	CC	TT	CC	TC	TT	CC	CC	TT	TC	TC	TC	TC	TC	CC	TT	TC	TC	CC	TC	TC	TC	TC	TC	TC	CC	CC	TC	TC	TC	CC	--	CC	TC	TT	TC	TT	TC	TC	CC	CC	TC	TC	TC	CC	TC	TC
mk3187	AWUE01022038.1	28559	G	AA	GG	AA	GA	GG	AA	AA	GG	GA	GA	GA	GA	GA	AA	GG	GA	GA	AA	GA	GA	GA	GA	GA	GA	AA	AA	GA	GA	GA	AA	--	AA	GA	GG	GA	GG	GA	GA	AA	AA	GA	GA	GA	--	GA	GA
mk3188	AWUE01022038.1	28567	C	GG	CC	GG	CG	CC	GG	GG	CC	CG	CG	CG	CG	CG	GG	--	CG	CG	GG	CG	CG	CG	CG	CG	CG	GG	GG	CG	CG	CG	GG	--	GG	CG	CC	CG	CC	CG	CG	GG	GG	CG	CG	CG	GG	CG	CG
mk3189	AWUE01022038.1	28605	G	AA	GG	AA	GA	GG	AA	AA	GG	GA	GA	GA	GA	GA	AA	--	GA	GA	AA	GA	GA	GA	GA	GA	GA	AA	AA	GA	GA	GA	AA	--	AA	GA	GG	GA	GG	GA	GA	AA	AA	GA	GA	GA	--	GA	GA
mk3190	AWUE01022038.1	28662	C	TT	CC	TT	CT	CC	TT	TT	CC	CT	CT	CT	CT	CT	TT	--	CT	CT	TT	CT	CT	CT	CT	CT	CT	TT	TT	CT	CT	CT	TT	--	TT	CT	CC	CT	CC	CT	CT	TT	TT	CT	CT	CT	--	CT	CT
mk3193	AWUE01022038.1	30466	G	AA	GG	AA	GA	GG	AA	AA	GG	GA	GA	GA	GA	GA	AA	GG	GA	GA	AA	GA	GA	GA	GA	GA	GA	AA	AA	GA	GA	GA	AA	AA	AA	GA	GG	GA	GG	GA	GA	AA	AA	GA	GA	GA	AA	GA	GA
mk3195	AWUE01022038.1	30604	T	AA	TT	AA	TA	TT	AA	AA	TT	TA	TA	TA	TA	TA	AA	TT	TA	TA	AA	TA	TA	TA	TA	TA	TA	AA	AA	TA	TA	TA	AA	AA	AA	TA	TT	TA	TT	TA	TA	AA	AA	TA	TA	TA	AA	TA	TA
mk3201	AWUE01022038.1	42203	G	AA	GG	AA	GA	--	AA	--	GG	GA	GA	GA	GA	GA	--	GG	GA	GA	AA	GA	GA	GA	GA	GA	GA	AA	AA	GA	GA	GA	AA	AA	--	GA	--	GA	GG	GA	GA	--	AA	GA	GA	GA	--	GA	GA
mk3202	AWUE01022038.1	42318	G	AA	GG	AA	GA	--	AA	AA	GG	GA	GA	GA	GA	GA	--	GG	GA	GA	AA	GA	GA	GA	GA	GA	GA	AA	AA	GA	GA	GA	AA	AA	--	GA	--	GA	GG	GA	GA	AA	AA	GA	GA	GA	--	GA	GA
mk3203	AWUE01022038.1	42329	G	AA	GG	AA	GA	--	AA	AA	GG	GA	GA	GA	GA	GA	--	GG	GA	GA	AA	GA	GA	GA	GA	GA	GA	AA	AA	GA	GA	GA	AA	AA	--	GA	--	GA	GG	GA	GA	AA	AA	GA	GA	GA	--	GA	GA
mk3207	AWUE01022038.1	80377	A	TT	AA	TT	AT	--	TT	TT	AA	AT	AT	AT	AT	AT	--	AA	AT	AT	TT	AT	AT	AT	AT	AT	AT	TT	--	AT	AT	AT	--	TT	TT	--	--	AT	AA	AA	AT	TT	TT	AT	AT	AT	--	AT	AT
mk3208	AWUE01022038.1	80383	T	CC	TT	CC	TC	--	CC	CC	TT	TC	TC	TC	TC	TC	--	TT	TC	TC	CC	TC	TC	TC	TC	--	TC	CC	--	TC	TC	TC	CC	CC	CC	TC	--	TC	TT	TT	TC	CC	CC	TC	TC	TC	--	TC	TC
mk3209	AWUE01022038.1	94539	T	CC	TT	CC	TC	TT	CC	CC	TT	TC	TC	TC	TC	TC	--	TT	TC	TC	CC	TC	TC	TC	TC	--	TC	CC	CC	TC	TC	TC	--	CC	CC	TC	TT	TC	TT	TC	TC	--	CC	TC	--	TC	CC	TC	TC
mk3210	AWUE01022038.1	94547	G	AA	GG	AA	GA	GG	AA	AA	GG	GA	GA	GA	GA	GA	--	GG	GA	GA	AA	GA	GA	GA	GA	--	GA	AA	AA	GA	GA	GA	--	AA	AA	GA	GG	GA	GG	GA	GA	--	AA	GA	--	GA	AA	GA	GA
mk3212	AWUE01022038.1	95495	A	GG	AA	GG	AG	AA	GG	GG	AA	AG	AG	AG	AG	AG	--	--	AG	AG	GG	AG	AG	AG	AG	AG	AG	GG	GG	AG	AG	AG	GG	GG	GG	AG	AA	AG	AA	AG	AG	GG	GG	AG	AG	AG	GG	AG	AG
mk3214	AWUE01022038.1	95665	G	AA	GG	AA	GA	GG	AA	AA	GG	GA	GA	GA	GA	GA	--	GG	GA	GA	AA	GA	GA	GA	GA	GA	GA	AA	AA	GA	GA	GA	AA	AA	AA	GA	GG	GA	GG	GA	GA	AA	AA	GA	GA	GA	AA	GA	GA
mk3215	AWUE01022038.1	96409	G	CC	GG	CC	GC	GG	CC	CC	GG	GC	GC	GC	GC	GC	CC	GG	GC	GC	CC	GC	GC	GC	GC	GC	GC	CC	CC	GC	GC	GC	CC	CC	CC	GC	GG	GC	GG	GC	GC	CC	CC	GC	GC	GC	CC	GC	GC
mk3217	AWUE01022038.1	96827	C	AA	CC	AA	CA	CC	AA	AA	CC	CA	CA	CA	CA	CA	AA	CC	CA	CA	AA	CA	CA	CA	CA	CA	CA	AA	AA	CA	CA	--	AA	AA	AA	CA	CC	CA	CC	CA	CA	AA	AA	CA	CA	CA	AA	CA	CA
mk3218	AWUE01022038.1	97068	G	CC	GG	CC	GC	GG	CC	CC	GG	GC	GC	GC	GC	GC	CC	GG	GC	GC	CC	GC	GC	GC	GC	GC	GC	CC	CC	--	GC	--	CC	CC	CC	GC	GG	GC	GG	GC	GC	CC	CC	GC	GC	GC	CC	GC	GC
mk3220	AWUE01022038.1	98077	G	CC	GG	CC	GC	GG	CC	CC	GG	GC	GC	GC	GC	GC	CC	GG	GC	GC	CC	GC	GC	GC	GC	GC	GC	CC	CC	GC	GC	GC	CC	CC	CC	GC	GG	GC	GG	GC	GC	CC	CC	GC	GC	GC	CC	GC	GC
mk3226	AWUE01022038.1	99817	T	CC	TT	CC	TC	TT	CC	CC	TT	TC	TC	TC	TC	TC	CC	TT	TC	TC	CC	TC	TC	TC	TC	TC	TC	CC	CC	TC	TC	TC	CC	CC	CC	TC	TT	TC	TT	TC	TC	CC	CC	TC	TC	TC	CC	TC	TC
mk3228	AWUE01022038.1	106400	G	CC	GG	CC	GC	GG	CC	CC	GG	GC	GC	GC	GC	GC	CC	--	GC	GC	CC	GC	GC	GC	GC	GC	GC	CC	CC	GC	GC	GC	CC	CC	CC	GC	GG	GC	GG	GC	GC	CC	CC	GC	GC	GC	--	GC	GC
mk3229	AWUE01022038.1	106431	T	CC	TT	CC	TC	TT	CC	CC	TT	TC	TC	TC	TC	TC	CC	--	TC	TC	CC	TC	TC	TC	TC	TC	TC	CC	CC	TC	TC	TC	CC	CC	CC	TC	TT	TC	TT	--	TC	CC	CC	TC	TC	TC	--	TC	TC
mk3230	AWUE01022038.1	106542	C	TT	CC	TT	CT	CC	TT	TT	CC	CT	CT	CT	CT	CT	TT	--	CT	CT	TT	CT	CT	CT	CT	CT	CT	TT	TT	CT	CT	CT	TT	TT	TT	CT	CC	CT	CC	--	CT	TT	TT	CT	CT	CT	--	CT	CT
mk3231	AWUE01022038.1	119202	C	TT	CC	--	CT	CC	TT	TT	CC	CT	CT	CT	CT	CT	TT	CC	CT	CT	TT	CT	CT	CT	CT	CT	CT	TT	TT	CT	CT	CT	TT	TT	TT	CT	CC	CT	CC	CT	CT	TT	TT	CT	CT	CT	--	CT	--
mk3232	AWUE01022038.1	119218	A	CC	AA	CC	AC	AA	CC	CC	AA	AC	AC	AC	AC	AC	CC	AA	AC	AC	CC	AC	AC	AC	AC	AC	AC	CC	CC	AC	AC	AC	CC	CC	CC	AC	AA	AC	AA	AC	AC	CC	CC	AC	AC	AC	--	AC	--
mk3233	AWUE01022038.1	119268	G	TT	GG	TT	GT	GG	TT	TT	GG	GT	GT	GT	GT	GT	TT	GG	GT	GT	TT	GT	GT	GT	GT	GT	GT	TT	TT	GT	GT	GT	TT	TT	TT	GT	GG	GT	GG	GT	GT	TT	TT	GT	GT	GT	--	GT	--
mk3234	AWUE01022038.1	119306	C	GG	CC	GG	CG	CC	GG	GG	CC	CG	CG	CG	CG	CG	GG	CC	CG	CG	GG	CG	CG	CG	CG	CG	CG	GG	GG	CG	CG	CG	GG	GG	GG	CG	CC	CG	CC	CG	CG	GG	GG	CG	CG	CG	--	CG	--
mk3236	AWUE01022138.1	3150	A	AA	GG	AG	AG	GG	GG	AG	AG	GG	AA	AG	AA	AG	AG	--	GG	AG	GG	AG	AG	AA	GG	AG	AG	AA	AA	AG	AG	GG	AA	AA	AA	AG	AA	AG	AG	AG	AG	AG	AG	GG	--	AG	GG	--	GG
mk3237	AWUE01022138.1	3174	C	CC	TT	CT	CT	TT	TT	CT	CT	TT	CC	CT	CC	CT	CT	CC	--	CT	TT	CT	CT	CC	TT	CT	CT	CC	CC	CT	CT	TT	CC	CC	CC	CT	CC	CT	CT	CT	CT	CT	CT	TT	--	CT	TT	--	TT
mk3238	AWUE01005939.1	759	C	CC	TT	CT	CT	TT	TT	CT	CT	TT	CC	CT	CC	CT	CT	CC	CT	CT	TT	CT	CT	CC	TT	CT	CT	CC	CC	CT	CT	TT	CC	CC	CC	--	CC	CT	CT	CT	CT	CT	CT	TT	TT	CT	--	CT	TT
mk3245	AWUE01013739.1	10358	G	GG	TT	GT	GT	TT	TT	GT	GT	TT	GG	GT	GG	GT	GT	GT	GT	GT	TT	GT	GT	GG	TT	GT	GT	GG	GG	GT	GT	TT	GG	GG	GG	GT	GG	GT	GT	GT	GT	GT	GT	TT	TT	GT	TT	GT	TT
mk3246	AWUE01013739.1	16789	G	GG	AA	GA	GA	AA	AA	GA	GA	AA	GG	GA	GG	GA	GA	GA	GA	GA	AA	GA	GA	GG	AA	GA	GA	GG	GG	GA	GA	AA	GG	GG	GG	GA	GG	GA	GA	GA	GA	GA	GA	--	AA	GA	AA	GA	AA
mk3247	AWUE01013739.1	21787	G	GG	CC	GC	--	CC	CC	GC	GC	CC	GG	GG	GG	GC	GC	GC	GC	GC	CC	GC	GC	--	CC	GC	GC	--	GG	GC	GC	CC	GG	--	--	GC	--	GC	GC	GC	GC	GC	GC	CC	--	GC	CC	GC	CC
mk3248	AWUE01013739.1	21835	A	AA	GG	AG	--	GG	GG	AG	AG	GG	AA	AA	AA	AG	AG	AG	AG	AG	GG	AG	AG	--	GG	AG	AG	--	AA	AG	AG	GG	AA	--	--	AG	--	AG	AG	AG	AG	AG	AG	GG	--	AG	GG	AG	GG
mk3249	AWUE01013739.1	21916	C	CC	TT	CT	--	TT	TT	CT	CT	TT	CC	CC	CC	CT	CT	CT	CT	CT	TT	CT	CT	--	TT	CT	CT	--	CC	CT	CT	TT	CC	--	--	CT	--	CT	CT	TT	CT	CT	CT	--	--	CT	TT	CT	TT
mk3250	AWUE01013739.1	21927	T	TT	CC	TC	--	CC	CC	TC	TC	CC	TT	TT	TT	TC	TC	TC	TC	TC	CC	TC	TC	--	CC	TC	TC	--	TT	TC	TC	CC	TT	--	--	TC	--	TC	TC	--	TC	TC	TC	CC	--	TC	CC	TC	CC
mk3251	AWUE01013739.1	21992	G	GG	TT	GT	--	TT	TT	GT	GT	TT	GG	GG	GG	GT	GT	GT	GT	GT	TT	GT	GT	--	TT	GT	GT	--	GG	GT	GT	TT	GG	--	--	GT	--	GT	GT	--	GT	GT	GT	TT	--	--	TT	GT	TT
mk3252	AWUE01013739.1	23072	A	AA	GG	AA	AG	--	GG	AG	AG	GG	--	AG	AA	AG	--	--	AG	AG	GG	AG	AG	--	GG	AG	AG	AA	AA	AG	AG	--	AA	--	--	AG	--	AG	AG	AG	AG	--	--	--	--	AG	--	AG	GG
mk3253	AWUE01013939.1	21188	C	TT	CC	CT	CT	CC	CT	CC	CC	TT	TT	CT	CT	CT	TT	CC	CT	CT	TT	CC	TT	CT	CC	CC	CC	CC	CC	TT	CC	TT	TT	CC	CT	CT	TT	TT	CC	CC	CT	TT	TT	CT	--	CC	TT	CT	CC
mk3254	AWUE01014039.1	7162	C	CC	TT	CT	CT	TT	TT	CT	CT	TT	CC	CT	CC	CT	CT	CT	CT	CT	TT	CT	CT	CC	TT	CT	CT	CC	CC	CT	CT	TT	CC	CC	CC	CT	CC	CT	CT	CT	CT	--	CT	TT	TT	CT	TT	CT	TT
mk3255	AWUE01014039.1	7174	G	GG	CC	GC	GC	CC	CC	GC	GC	CC	GG	GC	GG	GC	GC	GC	GC	--	CC	GC	GC	GG	CC	GC	GC	GG	GG	GC	GC	CC	GG	GG	GG	GC	GG	GC	GC	GC	GC	--	GC	CC	CC	GC	CC	GC	CC
mk3257	AWUE01014039.1	14578	T	TT	AA	TA	--	AA	AA	--	TA	AA	TT	TA	TT	TA	TA	TA	TA	TA	AA	TA	TA	TT	AA	--	TA	TT	--	TA	TA	AA	TT	--	TT	TA	TT	TA	TA	TA	TA	TA	TA	AA	--	TA	AA	TA	AA
mk3259	AWUE01014039.1	14595	A	AA	GG	AG	AA	GG	GG	--	AG	GG	AA	AG	AA	AG	AG	AG	AG	AG	GG	AG	AG	AA	GG	--	AG	AA	--	AG	AG	GG	AA	--	AA	AG	AA	AG	AG	AG	AG	AG	AG	GG	--	AG	GG	AG	GG
mk3260	AWUE01014039.1	24030	G	GG	AA	GA	GA	AA	AA	GA	GA	AA	GG	GA	GG	GA	GA	GA	GA	GA	AA	GA	GA	GG	AA	GA	GA	GG	GG	GA	GA	AA	GG	GG	GG	GA	GG	GA	GA	GA	GA	GA	GA	AA	--	GA	AA	GA	--
mk3261	AWUE01014039.1	24033	G	AA	GG	GA	GA	GG	GG	GA	GA	GG	AA	GA	AA	GA	GA	GA	GA	GA	GG	GA	GA	AA	GG	GA	GA	AA	AA	GA	GA	GG	AA	AA	AA	GA	AA	GA	GA	GA	GA	GA	GA	GG	--	GA	GG	GA	--
mk3263	AWUE01014039.1	24394	C	CC	TT	CT	CT	--	TT	CT	CT	TT	CC	CT	CC	CT	CT	--	CT	CT	TT	CT	CT	CC	TT	CT	CT	CC	CC	CT	CT	TT	CC	CC	CC	CT	CC	CT	CT	CT	CT	CT	CT	TT	TT	CT	TT	CT	TT
mk3264	AWUE01014039.1	24450	A	TT	AA	AT	AT	--	AA	AT	AT	AA	TT	AT	TT	AT	AT	--	AT	AT	AA	AT	AT	TT	AA	AT	AT	TT	TT	AT	AT	AA	TT	TT	TT	AT	TT	AT	AT	AT	AT	AT	--	AA	AA	AT	AA	--	AA
mk3265	AWUE01014039.1	24541	A	AA	TT	AT	AT	--	TT	AT	AT	TT	AA	AT	AA	AT	AT	--	AT	AT	TT	AT	AT	AA	TT	AT	AT	AA	AA	AT	AT	TT	AA	AA	AA	AT	AA	AT	AT	AT	AT	AT	AT	TT	TT	AT	TT	--	TT
mk3266	AWUE01014039.1	26630	C	CC	AA	CA	CA	AA	AA	CA	CA	AA	CC	CA	CC	CA	--	CA	CA	CA	AA	CA	CA	CC	AA	CA	CA	CC	CC	CA	CA	--	CC	CC	CC	CA	CC	CA	CA	CA	CA	CA	CA	AA	--	CA	AA	--	AA
mk3267	AWUE01014039.1	27395	A	AA	GG	AG	AG	--	GG	AG	AG	GG	AA	AG	AA	AG	AG	AG	AG	AG	GG	AG	AG	AA	GG	AG	AG	AA	AA	AG	AG	GG	AA	AA	AA	AG	AA	AG	AG	AG	AG	AG	AG	GG	GG	AG	GG	AG	GG
mk3269	AWUE01014039.1	37781	C	CC	TT	CT	CT	TT	TT	CT	CT	TT	CC	CT	CC	CT	CT	CT	CT	CT	TT	CT	CT	CC	TT	CT	CT	CC	CC	CT	CT	TT	CC	CC	CC	CT	CC	CT	CT	CT	CT	CT	CT	TT	TT	CT	TT	CT	TT
mk3270	AWUE01014039.1	37858	A	AA	GG	AG	AG	GG	GG	AG	AG	GG	AA	AG	AA	AG	AG	AG	AG	AG	GG	AG	AG	AA	GG	AG	AG	AA	AA	AG	AG	GG	AA	AA	AA	AG	AA	AG	AG	AG	AG	AG	AG	GG	GG	AG	GG	AG	GG
mk3272	AWUE01014139.1	7785	C	CC	AA	CA	CA	AA	AA	CA	CA	AA	CC	CA	CC	--	CA	--	--	CA	AA	CA	CA	CC	AA	--	CA	CC	CC	CA	CA	AA	CC	CC	CC	CA	CC	--	CA	CA	CA	CA	CA	--	--	CA	--	CA	AA
mk3273	AWUE01014139.1	10259	G	GG	AA	GA	GA	AA	AA	GA	GA	AA	GG	GA	GG	GA	GA	GA	GA	GA	AA	GA	GA	GG	AA	GA	GA	--	GG	GA	GA	AA	GG	GG	GG	GA	GG	GA	GA	GA	GA	GA	GA	GA	--	GA	--	GA	AA
mk3275	AWUE01014139.1	17801	G	AA	GG	GA	GA	GG	GG	GA	GA	GG	AA	GA	--	GA	GA	GA	GA	--	--	GA	--	AA	GG	GA	GA	AA	--	GA	GA	--	AA	AA	AA	GA	AA	GA	GA	GA	GA	GA	GA	GA	--	--	GG	GA	--
mk3276	AWUE01014139.1	25248	A	AA	TT	AT	AT	--	TT	AT	AT	TT	AA	AT	AA	AT	AT	AT	AT	AT	TT	AT	AT	AA	TT	AT	AT	AA	AA	AT	AT	TT	AA	AA	AA	AT	AA	AT	AT	AT	AT	AT	AT	AT	--	AT	TT	AT	TT
mk3277	AWUE01014139.1	25333	A	AA	GG	AG	AG	--	GG	AG	AG	GG	AA	AG	AA	AG	AG	AG	AG	AG	GG	AG	AG	AA	GG	AG	AG	AA	AA	AG	AG	GG	AA	AA	AA	AG	AA	AG	AG	AG	AG	AG	AG	AG	GG	AG	GG	AG	GG
mk3281	AWUE01014139.1	33860	T	TT	AA	TA	TA	AA	AA	TA	TA	AA	TT	TA	TT	TA	TA	TA	TA	TA	AA	TA	TA	TT	AA	TA	TA	TT	TT	TA	TA	AA	TT	TT	TT	TA	TT	TA	TA	TA	TA	TA	TA	TA	AA	TA	AA	TA	AA
mk3282	AWUE01014139.1	33861	G	GG	AA	GA	GA	AA	AA	GA	GA	AA	GG	GA	GG	GA	GA	GA	GA	GA	AA	GA	GA	GG	AA	GA	GA	GG	GG	GA	GA	AA	GG	GG	GG	GA	GG	GA	GA	GA	GA	--	GA	GA	AA	GA	AA	GA	AA
mk3283	AWUE01015439.1	2898	A	AA	GG	AG	AG	AG	AG	AG	AA	AA	AA	AA	AG	GG	GG	AA	AG	AG	AG	AG	AG	AG	AA	AA	--	AG	AG	GG	AA	GG	AA	AG	GG	AG	GG	AG	GG	AG	AA	AG	AG	AG	GG	AG	AG	AG	AA
mk3284	AWUE01015439.1	19938	T	TT	CC	TC	TC	TC	TC	TC	TT	TT	TT	TT	TC	CC	CC	TT	TC	TC	TC	TC	TC	TC	TT	TT	TT	TC	TC	--	TT	CC	TT	TC	CC	TC	CC	TC	CC	TC	TT	TC	TC	TC	--	TC	TC	TC	TT
mk3286	AWUE01015439.1	20059	T	TT	CC	TC	TC	TC	TC	TC	TT	TT	TT	TT	TC	CC	CC	TT	TC	TC	TC	TC	TC	TC	TT	TT	TT	TC	TC	--	TT	CC	TT	TC	CC	TC	CC	TC	CC	TC	TT	TC	TC	TC	--	TC	TC	TC	TT
mk3287	AWUE01015439.1	23081	T	TT	CC	TC	TC	TC	TC	--	TT	TT	TT	TT	TC	CC	CC	TT	TC	TC	TC	TC	TC	TC	TT	--	TT	TC	TC	--	--	CC	TT	TC	--	TC	CC	--	--	TC	TT	TC	TC	TC	CC	TC	TC	TC	TT
mk3289	AWUE01015439.1	23150	T	TT	GG	TG	TG	TG	TG	--	TT	TT	TT	TT	TG	GG	GG	--	TG	TG	TG	TG	TG	TG	TT	--	TT	TG	TG	--	--	GG	TT	TG	--	TG	GG	--	--	TG	TT	TG	TG	TG	GG	TG	TG	--	TT
mk3290	AWUE01015439.1	23202	G	GG	TT	GT	GT	GT	GT	GT	GG	GG	GG	GG	GT	TT	TT	--	GT	GT	GT	GT	GT	GT	GG	--	GG	GT	GT	--	--	TT	GG	GT	--	GT	TT	--	--	GT	GG	GT	GT	GT	TT	GT	GT	GT	GG
mk3292	AWUE01015439.1	43454	A	AA	GG	AG	AG	AG	AG	AG	AA	AA	--	AA	AG	GG	GG	AA	AG	AG	AG	AG	AG	AG	AA	AG	--	AG	AG	GG	AA	GG	AA	AG	GG	AG	GG	AG	GG	AG	AA	AG	AG	--	GG	AG	AG	AG	AA
mk3295	AWUE01015539.1	8428	A	GG	AA	AG	GG	AA	GG	--	--	AG	AG	AA	AG	GG	--	GG	AG	AG	GG	GG	AG	AA	AA	--	AG	--	--	AG	AG	GG	AG	AA	AA	AG	AG	AG	AG	AG	GG	AG	AA	AG	AG	AG	GG	--	AG
mk3297	AWUE01015539.1	27168	C	TT	CC	CT	TT	CC	TT	CT	CT	CT	CT	CC	CT	TT	CT	TT	CT	CT	TT	--	CT	CC	CC	CT	CT	CC	--	CT	CT	TT	CT	CC	CC	CT	CT	CT	CT	CT	TT	CT	CC	CT	CT	CT	TT	--	CT
mk3298	AWUE01015539.1	27275	C	GG	CC	CG	GG	CC	GG	CG	CG	CG	CG	CC	CG	GG	CG	GG	CG	CG	GG	GG	CG	--	CC	CG	CG	CC	--	CG	CG	GG	CG	CC	CC	CG	CG	CG	CG	CG	GG	CG	--	CG	CG	CG	GG	--	CG
mk3301	AWUE01017839.1	9647	C	AA	CC	CC	AA	CA	AA	CC	CA	CC	AA	CA	CA	CA	CA	CA	CC	CA	CA	CA	CA	--	CA	AA	CA	CA	CC	CA	CA	CA	CA	CA	CA	CC	CC	CA	AA	CA	CA	CA	AA	CA	CC	CA	CA	CA	CA
mk3302	AWUE01018339.1	226	T	TT	CC	TC	TT	CC	TT	TC	CC	TC	CC	CC	TC	TT	TC	TT	TC	TC	TT	TT	TC	CC	CC	TT	TC	CC	TC	TC	CC	TT	TC	TC	CC	TC	TC	CC	TC	TC	TC	TC	TC	TC	TC	TC	TT	TC	TC
mk3305	AWUE01020639.1	4248	C	CC	AA	CA	CA	AA	AA	CA	CA	AA	CC	CA	--	CA	CA	CA	CA	CA	AA	CA	CA	--	AA	CA	CA	--	CC	CA	CC	AA	--	--	CC	CA	CC	CA	CA	CA	CA	CA	--	CA	AA	CA	--	CA	AA
mk3306	AWUE01020639.1	8363	C	CC	TT	CT	CT	TT	TT	CT	CT	TT	CC	CT	CC	CT	CT	CT	CT	CT	TT	CT	CT	CC	TT	CT	CT	CC	CC	CT	CT	TT	CC	CC	CC	CT	CC	CT	CT	CT	CT	CT	CT	CT	TT	CT	TT	CT	TT
mk3307	AWUE01020639.1	8382	C	CC	TT	CT	CT	TT	TT	CT	CT	TT	CC	CT	CC	CT	CT	CT	CT	CT	TT	CT	CT	CC	TT	CT	CT	CC	CC	CT	CT	TT	--	CC	CC	CT	CC	CT	CT	CT	CT	CT	CT	CT	TT	CT	TT	CT	TT
mk3308	AWUE01022039.1	4693	A	CC	AA	CC	AC	--	--	--	--	AC	AC	AC	AC	AC	--	--	AC	AC	CC	AC	AC	AC	AC	AC	AC	CC	--	AC	--	--	CC	--	CC	AC	--	AC	AA	AC	AC	--	CC	--	--	AC	CC	AC	AC
mk3309	AWUE01023639.1	12739	A	GG	AA	GG	AG	AA	GG	GG	AA	AG	AG	AG	AG	AG	--	AA	AG	AG	GG	AG	AG	AG	AG	AG	AG	GG	GG	AG	AG	AG	GG	GG	GG	AG	--	AG	AA	AG	AG	GG	GG	AG	AG	AG	GG	AG	AG
mk3310	AWUE01012540.1	11616	G	AA	GG	AA	GA	GG	AA	--	GG	GA	GA	GA	GA	GA	--	GG	GA	GA	AA	GA	GA	GA	GA	GA	GA	AA	AA	GA	GA	GA	AA	AA	AA	GA	GG	GA	--	GA	GA	AA	AA	GA	GA	GA	AA	GA	--
mk3316	AWUE01013740.1	3997	A	TT	AA	AT	--	AT	--	--	AT	AA	TT	AT	AT	AT	--	--	--	AT	AT	AT	AA	--	--	TT	AT	--	AT	AT	AT	TT	AT	AT	AT	AT	--	AT	TT	--	AT	AT	--	AT	--	TT	--	AT	AT
mk3317	AWUE01013740.1	17152	T	CC	TT	TC	CC	TC	CC	TT	TC	TT	CC	TC	--	TC	CC	TC	TT	TC	TC	TC	TT	CC	TC	CC	TC	--	TC	TC	TC	CC	TC	TC	TC	TC	TT	TC	CC	TC	TC	TC	CC	TC	TT	CC	CC	TC	TC
mk3318	AWUE01013740.1	40366	T	CC	TT	TC	--	TC	CC	TT	TC	TT	CC	TC	TC	TC	CC	TC	TT	TC	TC	TC	TT	CC	TC	CC	TC	CC	TC	TC	TC	CC	TC	--	TC	TC	TT	TC	CC	TC	TC	TC	CC	TC	TT	CC	CC	TC	TC
mk3319	AWUE01013740.1	40490	T	CC	TT	TC	--	TC	CC	TT	TC	TT	CC	TC	TC	TC	CC	TC	TT	TC	TC	TC	TT	CC	TC	CC	TC	CC	TC	TC	TC	CC	TC	--	TC	--	TT	TC	CC	TC	TC	TC	CC	TC	TT	CC	CC	--	TC
mk3325	AWUE01014040.1	18917	C	CC	AA	CA	CA	AA	AA	CA	CA	AA	CC	CA	CC	CA	CA	CA	CA	CA	AA	CA	CA	CC	AA	CA	CA	CC	CC	CA	CA	--	CC	CC	CC	CA	CC	CA	CA	CA	CA	CA	CA	AA	AA	CA	AA	CA	AA
mk3326	AWUE01014040.1	19010	A	AA	GG	AG	AG	GG	GG	AG	AG	GG	AA	AG	AA	AG	AG	AG	AG	AG	GG	AG	AG	AA	GG	AG	AG	AA	AA	AG	AG	--	AA	AA	AA	AG	AA	AG	AG	AG	AG	AG	AG	GG	GG	AG	GG	AG	GG
mk3327	AWUE01014040.1	25806	G	GG	AA	GA	GA	AA	AA	GA	GA	AA	GG	GA	--	GA	GA	GA	GA	--	--	GA	GA	GG	AA	GA	GA	--	--	GA	GA	AA	GG	GG	GG	GA	GG	GA	--	GA	GA	GA	GA	AA	--	GA	AA	GA	AA
mk3328	AWUE01014040.1	25827	C	CC	TT	CT	CT	TT	TT	CT	CT	TT	CC	CT	CC	CT	CT	CT	CT	CT	--	CT	CT	CC	--	CT	CT	--	--	CT	CT	TT	CC	CC	CC	CT	CC	CT	CT	CT	CT	CT	CT	TT	TT	CT	TT	CT	TT
mk3329	AWUE01014040.1	25830	C	CC	TT	CT	CT	TT	TT	CT	CT	TT	CC	CT	CC	CT	CT	CT	CT	CT	--	CT	CT	CC	--	CT	CT	--	--	CT	CT	TT	--	CC	CC	CT	CC	CT	--	CT	CT	CT	CT	TT	TT	CT	TT	CT	TT
mk3330	AWUE01014040.1	29233	C	CC	GG	CG	--	GG	GG	--	CG	GG	CC	CG	CC	CG	CG	CG	CG	--	GG	CG	CG	CC	GG	CG	CG	CC	CC	CG	CG	GG	CC	CC	CC	CG	--	CG	CG	CG	CG	CG	--	GG	GG	CG	GG	CG	GG
mk3331	AWUE01014840.1	105357	T	TT	AA	TA	TT	AA	TT	TA	--	TA	AA	AA	TA	TT	TA	TT	TA	TA	TT	TT	TA	AA	AA	TT	TA	AA	AA	TA	AA	TT	TA	TA	AA	AA	TA	AA	TA	TA	TA	TA	TA	TA	TA	TA	TT	TA	TA
mk3332	AWUE01014840.1	109529	T	TT	CC	TC	TT	CC	TT	TC	CC	--	CC	--	TC	--	TC	--	TC	TC	TT	TT	TC	--	CC	--	TC	--	--	--	--	--	TC	TC	CC	--	TC	CC	TC	TC	TC	TC	TC	TC	TC	TC	TT	TC	--
mk3359	AWUE01015440.1	23506	C	CC	AA	CA	CA	CA	CA	CA	CC	CC	CC	CC	CA	AA	AA	CC	CA	CA	CA	CA	CA	CA	CC	CA	CC	CA	CA	AA	CC	AA	CC	CA	AA	CA	AA	CA	AA	CA	CC	CA	CA	CA	AA	CA	CA	CA	CC
mk3360	AWUE01015440.1	23548	A	AA	TT	AT	AT	AT	AT	AT	AA	AA	AA	AA	AT	TT	TT	AA	AT	AT	AT	AT	AT	AT	AA	AT	AA	AT	AT	TT	AA	TT	AA	AT	TT	AT	TT	AT	TT	AT	AA	AT	AT	AT	TT	AT	AT	AT	AA
mk3361	AWUE01015440.1	23737	C	CC	TT	CT	CT	CT	CT	CT	CC	CC	CC	CC	CT	TT	TT	CC	CT	CT	CT	CT	CT	CT	CC	CT	CC	CT	CT	TT	CC	TT	CC	CT	TT	CT	TT	CT	TT	CT	CC	CT	CT	CT	TT	CT	CT	CT	CC
mk3362	AWUE01015440.1	27592	G	GG	AA	GA	GA	GA	GA	GA	GG	GG	GG	GG	GA	AA	AA	GG	GA	GA	GA	GA	GA	GA	GG	GA	GG	GA	GA	AA	GG	AA	GG	GA	AA	GA	AA	GA	AA	GA	GG	GA	GA	GA	--	GA	GA	GA	GG
mk3363	AWUE01015440.1	27632	C	CC	TT	CT	CT	CT	CT	CT	CC	CC	CC	CC	CT	TT	TT	CC	CT	CT	CT	CT	CT	CT	CC	CT	CC	CT	CT	TT	CC	TT	CC	CT	TT	CT	TT	CT	TT	CT	CC	CT	CT	CT	TT	CT	CT	CT	CC
mk3364	AWUE01015440.1	27658	T	TT	GG	TG	TG	TG	TG	TG	TT	TT	TT	TT	TG	GG	GG	TT	TG	TG	TG	TG	TG	TG	TT	TG	TT	TG	TG	GG	TT	GG	TT	TG	GG	TG	GG	TG	GG	TG	TT	TG	TG	TG	GG	TG	TG	TG	TT
mk3365	AWUE01015440.1	32464	G	GG	AA	GA	GA	GA	GA	GA	GG	GG	GG	GG	GA	AA	AA	GG	GA	GA	GA	GA	GA	GA	GG	GA	GG	GA	GA	AA	GG	AA	GG	GA	AA	GA	AA	GA	AA	GA	GG	GA	GA	GA	AA	GA	GA	GA	GG
mk3367	AWUE01015440.1	32637	A	AA	TT	AT	AT	AT	AT	AT	AA	AA	AA	AA	AT	TT	TT	--	AT	AT	AT	AT	AT	AT	AA	AT	AA	AT	AT	TT	AA	TT	AA	AT	TT	AT	TT	AT	TT	AT	AA	AT	AT	AT	TT	AT	AT	AT	AA
mk3368	AWUE01015440.1	32661	C	CC	TT	CT	CT	CT	CT	CT	CC	CC	CC	CC	CT	TT	TT	CC	CT	CT	CT	CT	CT	CT	CC	CT	CC	CT	CT	TT	CC	TT	CC	CT	TT	CT	TT	CT	TT	CT	CC	CT	CT	CT	TT	CT	CT	CT	CC
mk3369	AWUE01015440.1	51806	A	AA	GG	AG	AG	--	AG	--	--	AA	AA	AA	AG	--	GG	--	--	AG	AG	AG	--	AG	--	AG	--	AG	AG	GG	AA	--	AA	AG	--	--	GG	AG	GG	AG	AA	AG	--	AG	--	AG	--	AG	--
mk3370	AWUE01015440.1	51876	A	AA	GG	AG	AG	--	AG	--	--	AA	AA	AA	AG	--	GG	--	--	AG	AG	--	--	AG	--	AG	AA	AG	AG	GG	AA	--	AA	AG	--	--	GG	AG	GG	AG	AA	AG	--	AG	--	AG	--	AG	--
mk3371	AWUE01015440.1	61489	T	TT	GG	TG	TG	TG	TG	TG	TT	TT	TT	TT	--	GG	TG	TT	TG	TG	TG	TG	TG	TG	TT	TG	TT	TG	--	--	TT	GG	TT	TG	GG	TG	GG	TG	GG	--	TT	TG	TG	TG	GG	TG	TG	TG	TT
mk3372	AWUE01015440.1	61567	A	AA	TT	AT	AT	AT	AT	AT	AA	AA	AA	AA	--	TT	AT	AA	AT	AT	AT	AT	AT	AT	AA	AT	AA	AT	--	--	AA	TT	AA	AT	TT	AT	TT	AT	TT	--	AA	AT	AT	AT	TT	AT	AT	AT	AA
mk3373	AWUE01015440.1	61579	T	TT	GG	TG	TG	TG	TG	TG	TT	TT	TT	TT	--	GG	TG	TT	TG	TG	TG	TG	TG	TG	TT	TG	TT	TG	--	--	TT	GG	--	TG	GG	TG	GG	TG	GG	TT	TT	TG	TG	TG	--	TG	TG	TG	TT
mk3374	AWUE01015440.1	66688	C	CC	AA	CA	CA	CA	--	CA	CC	CC	CC	CC	CA	AA	--	CC	CA	CA	CA	CA	CA	CA	CC	CA	CC	CA	CA	AA	--	AA	CC	CA	AA	CA	AA	CA	AA	CA	--	CA	CA	CA	AA	CA	CA	CA	CC
mk3375	AWUE01015440.1	69648	T	TT	CC	TC	TC	TC	TC	TC	TT	TT	TT	TT	TC	CC	CC	TT	TC	TC	TC	TC	TC	TC	TT	TC	TT	TC	TC	CC	TT	CC	TT	TC	CC	TC	CC	TC	CC	TC	TT	TC	TC	TC	CC	TC	TC	TC	TT
mk3376	AWUE01015440.1	81935	T	TT	AA	TA	TA	TA	TA	TA	TT	TT	TT	TT	TA	AA	AA	TT	TA	TA	TA	TA	TA	TA	TT	TA	TT	--	TA	AA	TT	AA	TT	TA	AA	TA	AA	TA	AA	TA	TT	TA	TA	TA	AA	TA	TA	TA	TT
mk3377	AWUE01015440.1	88144	A	AA	GG	AG	--	AG	AG	--	AA	--	--	AA	AG	GG	GG	--	AG	AG	AG	AG	AG	AG	AA	AG	AA	AG	--	GG	AA	GG	AA	AG	GG	--	--	AG	GG	--	AA	AG	AG	AG	GG	AG	--	AG	AA
mk3378	AWUE01015540.1	6845	T	CC	TT	TC	CC	TT	CC	TC	TC	TC	TC	TT	TC	CC	TC	CC	TC	TC	CC	CC	TC	--	TT	TC	TC	--	CC	TC	TC	CC	TC	TT	TT	TC	TC	TC	TC	TC	CC	TC	TT	TC	TC	TC	CC	TT	TC
mk3379	AWUE01015540.1	6851	T	CC	TT	TC	CC	TT	CC	TC	TC	TC	TC	TT	TC	CC	TC	CC	TC	TC	CC	CC	TC	--	TT	TC	TC	--	CC	TC	TC	CC	TC	TT	TT	TC	TC	TC	TC	TC	--	TC	TT	TC	TC	TC	CC	TT	TC
mk3380	AWUE01015540.1	20906	T	CC	TT	TC	--	--	--	--	TC	TC	TC	TT	--	--	TC	CC	TC	TC	CC	CC	TC	TT	TT	--	TC	TT	CC	TC	TC	CC	--	TT	TT	TC	--	TC	TC	TC	--	TC	--	TC	TC	TC	CC	--	--
mk3381	AWUE01015540.1	33207	A	GG	AA	--	--	AA	GG	--	AG	AG	AG	AA	--	--	--	--	AG	AG	GG	GG	--	--	--	AG	AG	--	--	AG	AG	GG	AG	AA	AA	AG	--	AG	AG	AG	GG	AG	--	AG	AG	AG	GG	AA	AG
mk3382	AWUE01015540.1	36955	C	AA	CC	--	AA	CC	AA	CA	CA	CA	CA	CC	CA	AA	CA	--	CA	CA	AA	AA	CA	CC	CC	CA	CA	CC	AA	CA	CA	AA	CA	CC	CC	CA	CA	CA	CA	CA	AA	CA	CC	CA	--	CA	AA	CC	CA
mk3383	AWUE01016240.1	124553	A	AA	GG	AG	--	GG	AA	AG	AG	AG	GG	GG	AG	AA	AG	--	AG	AG	AA	AA	AA	GG	GG	AA	GG	GG	GG	AG	GG	AA	AG	AG	AG	GG	AG	GG	GG	AA	AG	AG	GG	AG	AG	AG	--	AG	GG
mk3384	AWUE01016240.1	124564	A	AA	CC	AC	--	CC	AA	AC	AC	AC	CC	CC	AC	AA	AC	--	AC	AC	AA	AA	AA	CC	CC	AA	CC	CC	CC	AC	CC	AA	AC	AC	AC	CC	AC	CC	CC	AA	AC	AC	CC	AC	AC	AC	--	AC	CC
mk3385	AWUE01016240.1	124578	T	TT	AA	TA	--	AA	TT	TA	TA	TA	AA	AA	TA	TT	TA	--	TA	TA	TT	TT	TT	AA	AA	TT	AA	AA	AA	TA	AA	TT	TA	TA	TA	AA	TA	AA	AA	TT	TA	TA	AA	TA	TA	TA	--	TA	AA
mk3386	AWUE01016240.1	124585	C	CC	AA	CA	--	AA	CC	CA	CA	CA	AA	AA	CA	CC	CA	--	CA	CA	CC	CC	CC	AA	AA	CC	AA	AA	AA	CA	AA	CC	CA	CA	CA	AA	CA	AA	AA	CC	CA	CA	AA	CA	CA	CA	--	CA	AA
mk3387	AWUE01016240.1	124588	A	AA	CC	AC	--	CC	AA	AC	AC	AC	CC	CC	AC	AA	AC	--	AC	AC	AA	AA	AA	CC	CC	AA	CC	CC	CC	AC	CC	AA	AC	AC	AC	CC	AC	CC	CC	AA	AC	AC	CC	AC	AC	AC	--	AC	CC
mk3388	AWUE01016240.1	124710	A	AA	GG	AG	--	GG	AA	AG	AG	AG	GG	GG	AG	AA	AG	--	AG	AG	AA	AA	AA	GG	GG	AA	GG	GG	GG	AG	GG	AA	AG	AG	AG	GG	AG	GG	GG	AA	AG	AG	GG	AG	AG	AG	--	AG	GG
mk3389	AWUE01016240.1	135330	A	AA	CC	AC	AA	CC	--	AC	--	AC	CC	--	--	--	--	--	--	AC	AA	AA	--	--	--	--	CC	--	--	--	--	AA	AC	AC	AC	CC	--	--	--	--	AC	AC	--	AC	AC	AC	AA	--	--
mk3390	AWUE01016240.1	142106	T	TT	CC	--	TT	CC	TT	TC	TC	TC	CC	CC	TC	TT	TC	TT	TC	--	TT	TT	TT	--	CC	TT	--	CC	--	TC	--	TT	TC	TC	TT	--	TC	--	CC	TT	TC	TC	CC	TC	TC	TC	TT	TC	--
mk3391	AWUE01016240.1	142132	G	GG	AA	--	GG	AA	GG	GA	GA	GA	AA	AA	GA	GG	GA	GG	GA	--	GG	GG	GG	--	AA	GG	--	AA	--	GA	--	GG	GA	GA	GG	--	GA	--	AA	GG	GA	GA	AA	GA	GA	GA	GG	GA	AA
mk3392	AWUE01016240.1	142162	G	GG	AA	GA	GG	AA	GG	GA	GA	GA	AA	AA	GA	GG	GA	GG	GA	--	GG	GG	GG	--	AA	GG	--	AA	--	GA	--	GG	GA	GA	GG	--	GA	--	AA	GG	GA	GA	AA	GA	GA	GA	GG	GA	AA
mk3393	AWUE01016540.1	85592	G	AA	GG	AA	GG	GA	GG	AA	GG	AA	GA	GA	AA	GG	GA	GA	AA	GG	AA	AA	GG	AA	GA	GA	GA	GG	GA	--	GA	GA	GA	AA	GA	AA	GA	GG	GA	GA	GA	GA	GA	AA	GA	GG	AA	AA	GA
mk3394	AWUE01016540.1	112408	T	CC	TT	CC	TT	TC	TT	CC	TT	CC	TC	TC	CC	TT	TC	TC	CC	TT	CC	CC	TT	CC	TC	TC	TC	TT	TC	TT	TC	TC	TC	CC	TC	CC	TC	TT	TC	TC	TC	TC	TC	CC	TC	TT	--	CC	TC
mk3395	AWUE01016540.1	114041	A	TT	AA	TT	AA	AT	AA	TT	AA	TT	AT	AT	TT	AA	AT	AT	TT	AA	TT	TT	AA	TT	AT	AT	AT	AA	AT	AA	AT	AT	AT	TT	AT	TT	AT	AA	AT	AT	AT	AT	AT	TT	AT	AA	--	TT	AT
mk3396	AWUE01016540.1	132547	T	AA	TT	AA	TT	TA	TT	AA	TT	AA	TA	TA	AA	TT	TA	TA	AA	TT	AA	AA	TT	AA	TA	TA	TA	--	--	TT	TA	TA	TA	--	TA	AA	TA	TT	TA	TA	TA	TA	TA	AA	TA	TT	--	AA	TA
mk3397	AWUE01016540.1	147957	C	TT	CC	TT	--	CT	--	TT	CC	TT	CT	CT	TT	CC	--	CT	TT	CC	TT	TT	CC	--	CT	CT	CT	--	CT	CC	CT	CT	CT	TT	CT	--	CT	--	CT	--	CT	CT	CT	TT	CT	CC	TT	TT	CT
mk3398	AWUE01016540.1	148176	A	GG	AA	GG	--	AG	--	GG	AA	GG	AG	AG	GG	AA	--	AG	GG	AA	GG	GG	AA	--	AG	AG	AG	--	AG	AA	AG	AG	AG	GG	AG	--	AG	--	AG	--	AG	AG	AG	GG	AG	AA	GG	GG	AG
mk3399	AWUE01016540.1	151980	A	GG	AA	GG	AA	AG	AA	GG	AA	GG	AG	AG	GG	AA	AG	AG	GG	--	GG	GG	AA	GG	AG	AG	AG	--	--	AA	AG	AG	AG	GG	AG	GG	AG	AA	AG	AG	AG	AG	AG	GG	AG	AA	GG	GG	AG
mk3401	AWUE01016540.1	160843	T	GG	TT	GG	TT	TG	TT	GG	TT	GG	TG	TG	GG	TT	TG	TG	GG	TT	GG	GG	TT	GG	TG	TG	TG	TT	TG	TT	TG	TG	TG	GG	TG	GG	TG	TT	TG	TG	TG	TG	TG	GG	TG	TT	GG	GG	TG
mk3408	AWUE01016540.1	168193	A	CC	AA	CC	--	AC	AA	CC	AA	CC	AC	AC	CC	AA	AC	AC	CC	--	CC	CC	AA	--	AC	AC	--	AA	AC	AA	AC	AC	AC	CC	AC	--	AC	AA	AC	AC	AC	AC	AC	CC	AC	AA	CC	CC	AC
mk3409	AWUE01016540.1	178203	C	TT	CC	TT	CC	CT	CC	TT	CC	TT	CT	CT	TT	--	--	CT	TT	CC	TT	TT	CC	TT	--	CT	CT	CC	CT	CC	CT	CT	CT	TT	CT	TT	CT	CC	CT	CT	CT	CT	CT	TT	CT	CC	TT	TT	--
mk3410	AWUE01016540.1	178205	G	TT	GG	TT	GG	GT	GG	TT	GG	TT	GT	GT	TT	--	--	GT	TT	GG	TT	TT	GG	TT	--	GT	GT	GG	GT	GG	GT	GT	GT	TT	GT	TT	GT	GG	GT	GT	GT	GT	GT	TT	GT	GG	TT	TT	--
mk3411	AWUE01016540.1	178211	G	AA	GG	AA	GG	GA	GG	AA	--	AA	GA	GA	AA	--	GA	GA	AA	GG	AA	AA	GG	AA	GA	GA	GA	GG	GA	GG	GA	GA	GA	AA	GA	AA	GA	GG	GA	GA	GA	GA	GA	AA	AA	GG	AA	AA	GA
mk3412	AWUE01016540.1	205068	T	CC	TT	CC	TT	TC	TT	CC	TT	TC	TC	TC	CC	TT	TC	TC	CC	TT	CC	CC	TT	CC	TC	TC	TC	TT	TC	TT	TC	TC	TC	CC	TC	CC	TC	TT	TC	TC	TC	TC	TC	CC	TC	TT	CC	CC	TC
mk3413	AWUE01016540.1	209664	T	CC	TT	CC	TT	TC	TT	CC	TT	TC	TC	TC	CC	TT	TC	TC	CC	TT	CC	CC	TT	CC	TC	TC	TC	TT	TC	TT	TC	TC	TC	CC	TC	CC	TC	TT	TC	TC	TC	TC	TC	CC	TC	TT	CC	CC	TC
mk3414	AWUE01016540.1	217729	T	CC	TT	CC	TT	TC	TT	CC	--	TC	TC	TC	CC	--	TC	TC	CC	TT	CC	CC	TT	CC	TC	TC	TC	TT	TC	TT	TC	TC	TC	CC	TC	CC	TC	TT	TC	TC	TC	TC	TC	CC	TC	TT	CC	CC	TC
mk3415	AWUE01016540.1	225641	A	CC	AA	CC	AA	AC	AA	CC	AA	AC	AC	AC	CC	AA	AC	AC	CC	AA	CC	CC	AA	CC	AC	AC	AC	AA	AC	AA	AC	AC	AC	CC	AC	CC	AC	AA	AC	AC	AC	AC	AC	CC	AC	AA	--	CC	AC
mk3416	AWUE01016540.1	225830	G	AA	GG	AA	GG	GA	GG	AA	GG	GA	GA	GA	AA	GG	--	--	AA	GG	AA	AA	GG	AA	GA	GA	GA	GG	GA	GG	GA	GA	GA	AA	GA	AA	GA	GG	GA	GA	GA	GA	GA	AA	GA	GG	--	AA	GA
mk3417	AWUE01016540.1	231777	A	GG	AA	GG	AA	AG	--	GG	AA	AG	AG	AG	--	AA	AG	AG	GG	AA	GG	--	AA	GG	AG	AA	AG	AA	AG	--	AG	AG	AG	GG	AG	GG	AG	AA	AG	AG	AG	AG	AG	GG	AG	AA	GG	GG	AG
mk3418	AWUE01016540.1	234284	T	AA	TT	AA	TT	TA	TT	AA	TT	TA	TA	TA	AA	TT	TA	TA	AA	TT	AA	AA	TT	AA	TA	TA	TA	TT	TA	TT	TA	TA	TA	AA	TA	AA	TA	TT	TA	TA	TA	TA	TA	AA	TA	TT	AA	AA	TA
mk3420	AWUE01016840.1	9062	A	AA	CC	AC	AC	CC	CC	AC	AC	CC	AA	AC	AA	AC	--	AC	AC	AC	CC	AA	AC	--	--	AC	AC	AA	--	AC	AC	CC	AA	AA	AA	AC	AA	AC	AC	AC	AC	AC	AC	CC	CC	AC	CC	AC	CC
mk3421	AWUE01017840.1	58645	A	TT	AA	--	--	AT	--	AA	AT	AA	TT	AT	AT	AT	AT	AT	AT	AT	--	AT	AT	--	AT	TT	AT	AT	--	AT	AT	AT	AT	AT	AT	AA	AA	AT	--	AT	AT	AT	--	AT	--	AT	AT	AT	AT
mk3422	AWUE01017840.1	67465	A	TT	AA	AA	TT	AT	TT	AA	AT	AA	TT	AT	AT	AT	AT	--	AT	AT	AT	AT	AT	TT	AT	TT	AT	AT	AA	AT	AT	AT	AT	AT	AT	AA	AA	AT	TT	AT	AT	--	TT	AT	AA	AT	AT	AT	AT
mk3423	AWUE01018340.1	714	T	TT	CC	TC	TT	--	TT	TC	CC	TC	CC	--	TC	TT	--	TT	TC	TC	TT	TT	TC	CC	CC	--	TC	--	TC	TC	CC	--	TC	TC	CC	TC	TC	CC	TC	TC	TC	TC	TC	TC	TC	TC	TT	TC	TC
mk3424	AWUE01018340.1	764	T	TT	CC	TC	TT	--	TT	TC	CC	TC	CC	--	TC	TT	--	--	TC	TC	TT	TT	TC	CC	CC	--	TC	--	TC	TC	CC	--	TC	TC	CC	TC	TC	CC	TC	TC	TC	TC	TC	TC	TC	TC	TT	TC	TC
mk3426	AWUE01018340.1	2757	G	GG	AA	GA	GG	AA	GG	GA	AA	GA	AA	AA	GA	GG	GA	--	--	GA	GG	GG	GA	AA	AA	GG	GA	AA	GA	GA	AA	GG	GA	GA	AA	GA	GA	AA	GA	GA	GA	GA	GA	GA	GA	GA	--	GA	GA
[truncated: 2,843 more rows]
[truncated: 106 more columns]
